# Supplementary material for: Mimicking 2,2′:6′,2′′:6′′,2′′′-quaterpyridine complexes for the light-driven hydrogen evolution reaction: synthesis, structural, thermal and physicochemical characterizations
Source: RSC Adv. 2019 Sep 6;9(48):28153–64. doi: 10.1039/c9ra04303a (PMC9071053; doi:10.1039/c9ra04303a)
Supplement: RA-009-C9RA04303A-s002 [file RA-009-C9RA04303A-s002.cif]

# Electronic Supplementary Material (ESI) for RSC Advances.
# This journal is © The Royal Society of Chemistry 2019

####################################################################### 
# 
# This file contains crystal structure data downloaded from the 
# Cambridge Structural Database (CSD) hosted by the Cambridge 
# Crystallographic Data Centre (CCDC).
# 
# Full information about CCDC data access policies and citation 
# guidelines are available at http://www.ccdc.cam.ac.uk/access/V1 
# 
# Audit and citation data items may have been added by the CCDC. 
# Please retain this information to preserve the provenance of 
# this file and to allow appropriate attribution of the data. 
# 
#######################################################################

data_rm318
_database_code_depnum_ccdc_archive 'CCDC 1919278'
loop_
_audit_author_name
_audit_author_address
'Thierry Maris'
;University of Montreal
Canada
;
_audit_update_record             
;
2019-05-28 deposited with the CCDC.	2019-08-27 downloaded from the CCDC.
;
_audit_creation_date             2019-05-28
_audit_creation_method           
;
Olex2 1.2
(compiled 2018.05.29 svn.r3508 for OlexSys, GUI svn.r5506)
;
_shelx_SHELXL_version_number     2018/3
_chemical_name_common            ?
_chemical_name_systematic        ?
_chemical_formula_moiety         'C16 H18 Co N12 O2, 2(C2 H6 O S), 2(N O3)'
_chemical_formula_sum            'C20 H30 Co N14 O10 S2'
_chemical_formula_weight         749.63
_chemical_melting_point          ?
loop_
_atom_type_symbol
_atom_type_description
_atom_type_scat_dispersion_real
_atom_type_scat_dispersion_imag
_atom_type_scat_source
C C 0.0137 0.0057 'International Tables Vol C Tables 4.2.6.8 and 6.1.1.4'
H H 0.0000 0.0000 'International Tables Vol C Tables 4.2.6.8 and 6.1.1.4'
Co Co -0.6627 2.9049 'International Tables Vol C Tables 4.2.6.8 and 6.1.1.4'
N N 0.0241 0.0134 'International Tables Vol C Tables 4.2.6.8 and 6.1.1.4'
O O 0.0389 0.0241 'International Tables Vol C Tables 4.2.6.8 and 6.1.1.4'
S S 0.2925 0.4295 'International Tables Vol C Tables 4.2.6.8 and 6.1.1.4'

_shelx_space_group_comment       
;
The symmetry employed for this shelxl refinement is uniquely defined
by the following loop, which should always be used as a source of
symmetry information in preference to the above space-group names.
They are only intended as comments.
;
_space_group_crystal_system      monoclinic
_space_group_IT_number           15
_space_group_name_H-M_alt        'C 1 2/c 1'
_space_group_name_Hall           '-C 2yc'
loop_
_space_group_symop_operation_xyz
'x, y, z'
'-x, y, -z+1/2'
'x+1/2, y+1/2, z'
'-x+1/2, y+1/2, -z+1/2'
'-x, -y, -z'
'x, -y, z-1/2'
'-x+1/2, -y+1/2, -z'
'x+1/2, -y+1/2, z-1/2'

_cell_length_a                   24.2963(6)
_cell_length_b                   10.0731(3)
_cell_length_c                   13.8796(4)
_cell_angle_alpha                90
_cell_angle_beta                 111.106(1)
_cell_angle_gamma                90
_cell_volume                     3169.00(15)
_cell_formula_units_Z            4
_cell_measurement_reflns_used    9877
_cell_measurement_temperature    150
_cell_measurement_theta_max      60.698
_cell_measurement_theta_min      3.394
_shelx_estimated_absorpt_T_max   0.786
_shelx_estimated_absorpt_T_min   0.632
_exptl_absorpt_coefficient_mu    4.207
_exptl_absorpt_correction_T_max  0.7519
_exptl_absorpt_correction_T_min  0.6696
_exptl_absorpt_correction_type   multi-scan
_exptl_absorpt_process_details   
'SADABS-2016/2 (Bruker,2016/2) was used for absorption correction. wR2(int) was 0.1346 before and 0.0660 after correction. The Ratio of minimum to maximum transmission is 0.8905. The \l/2 correction factor is Not present.'
_exptl_absorpt_special_details   ?
_exptl_crystal_colour            'clear light orange'
_exptl_crystal_colour_lustre     clear
_exptl_crystal_colour_modifier   light
_exptl_crystal_colour_primary    orange
_exptl_crystal_density_diffrn    1.571
_exptl_crystal_density_meas      ?
_exptl_crystal_density_method    ?
_exptl_crystal_description       Block
_exptl_crystal_F_000             1548
_exptl_crystal_recrystallization_method 'Crystallized from DMSO/EtOAc'
_exptl_crystal_size_max          0.12
_exptl_crystal_size_mid          0.07
_exptl_crystal_size_min          0.06
_exptl_special_details           
;
X-ray crystallographic data for I were collected from a single crystal
sample, which was mounted on a loop fiber. Data were collected using
a Bruker Venture diffractometer equipped with a Photon 100 CMOS Detector,
a Helios MX optics and a Kappa goniometer. The crystal-to-detector distance 
was 4.0 cm, and the data collection was carried out in 1024 x 1024 pixel mode.
;
_exptl_transmission_factor_max   ?
_exptl_transmission_factor_min   ?
_diffrn_reflns_av_R_equivalents  0.0536
_diffrn_reflns_av_unetI/netI     0.0352
_diffrn_reflns_Laue_measured_fraction_full 0.999
_diffrn_reflns_Laue_measured_fraction_max 0.997
_diffrn_reflns_limit_h_max       31
_diffrn_reflns_limit_h_min       -31
_diffrn_reflns_limit_k_max       13
_diffrn_reflns_limit_k_min       -13
_diffrn_reflns_limit_l_max       18
_diffrn_reflns_limit_l_min       -18
_diffrn_reflns_number            24490
_diffrn_reflns_point_group_measured_fraction_full 0.999
_diffrn_reflns_point_group_measured_fraction_max 0.997
_diffrn_reflns_theta_full        53.594
_diffrn_reflns_theta_max         60.742
_diffrn_reflns_theta_min         3.393
_diffrn_ambient_temperature      150
_diffrn_detector                 'CMOS Area detector'
_diffrn_detector_area_resol_mean 10.24
_diffrn_detector_type            'Bruker Photon 100 CMOS Detector'
_diffrn_measured_fraction_theta_full 0.999
_diffrn_measured_fraction_theta_max 0.997
_diffrn_measurement_device       'k-geometry diffractometer'
_diffrn_measurement_device_type  'Bruker Venture Metaljet'
_diffrn_measurement_method       '\w and \f scans'
_diffrn_radiation_collimation    'Focusing mirrors'
_diffrn_radiation_monochromator  'Helios MX Mirror Optics'
_diffrn_radiation_probe          X-ray
_diffrn_radiation_type           GaK\a
_diffrn_radiation_wavelength     1.34139
_diffrn_source                   'Metal Jet'
_diffrn_source_target            Ga
_diffrn_source_type              'Gallium Liquid Metal Jet Source'
_reflns_Friedel_coverage         0.000
_reflns_Friedel_fraction_full    .
_reflns_Friedel_fraction_max     .
_reflns_number_gt                3113
_reflns_number_total             3634
_reflns_special_details          
;
 Reflections were merged by SHELXL according to the crystal
 class for the calculation of statistics and refinement.
 
 _reflns_Friedel_fraction is defined as the number of unique
 Friedel pairs measured divided by the number that would be
 possible theoretically, ignoring centric projections and
 systematic absences.
;
_reflns_threshold_expression     'I > 2\s(I)'
_computing_cell_refinement       
'SAINT (2013) V8.38A; Integration Software for Single Crystal Data. Bruker AXS Inc., Madison, WI 53719-1173.'
_computing_data_collection       
;
APEX 2 (2013) Bruker AXS Inc., Madison, WI 53719-1173.
;
_computing_data_reduction        
'SAINT (2013) V8.38A; Integration Software for Single Crystal Data. Bruker AXS Inc., Madison, WI 53719-1173.'
_computing_molecular_graphics    'Olex2 (Dolomanov et al., 2009)'
_computing_publication_material  'Olex2 (Dolomanov et al., 2009)'
_computing_structure_refinement  'XL (Sheldrick, 2008)'
_computing_structure_solution    'ShelXT (Sheldrick, 2015)'
_refine_diff_density_max         0.597
_refine_diff_density_min         -0.484
_refine_diff_density_rms         0.080
_refine_ls_extinction_coef       0.00036(7)
_refine_ls_extinction_expression Fc^*^=kFc[1+0.001xFc^2^\l^3^/sin(2\q)]^-1/4^
_refine_ls_extinction_method     'SHELXL-2018/3 (Sheldrick 2018)'
_refine_ls_goodness_of_fit_ref   1.026
_refine_ls_hydrogen_treatment    constr
_refine_ls_matrix_type           full
_refine_ls_number_parameters     217
_refine_ls_number_reflns         3634
_refine_ls_number_restraints     0
_refine_ls_R_factor_all          0.0531
_refine_ls_R_factor_gt           0.0426
_refine_ls_restrained_S_all      1.026
_refine_ls_shift/su_max          0.001
_refine_ls_shift/su_mean         0.000
_refine_ls_structure_factor_coef Fsqd
_refine_ls_weighting_details     
'w=1/[\s^2^(Fo^2^)+(0.0566P)^2^+6.8502P] where P=(Fo^2^+2Fc^2^)/3'
_refine_ls_weighting_scheme      calc
_refine_ls_wR_factor_gt          0.1057
_refine_ls_wR_factor_ref         0.1122
_refine_special_details          ?
_olex2_refinement_description    
;
1. Fixed Uiso
 At 1.2 times of:
  All C(H) groups, All N(H,H) groups
 At 1.5 times of:
  All C(H,H,H) groups, All O(H,H) groups
2.a Rotating group:
 O1(H1A,H1B)
2.b Aromatic/amide H refined with riding coordinates:
 C2(H2), C3(H3), C4(H4)
2.c X=CH2 refined with riding coordinates:
 N5(H5A,H5B), N6(H6A,H6B)
2.d Idealised Me refined as rotating group:
 C9(H9A,H9B,H9C), C10(H10A,H10B,H10C)
;
_atom_sites_solution_hydrogens   mixed
_atom_sites_solution_primary     dual
_atom_sites_solution_secondary   ?
loop_
_atom_site_label
_atom_site_type_symbol
_atom_site_fract_x
_atom_site_fract_y
_atom_site_fract_z
_atom_site_U_iso_or_equiv
_atom_site_adp_type
_atom_site_occupancy
_atom_site_site_symmetry_order
_atom_site_calc_flag
_atom_site_refinement_flags_posn
_atom_site_refinement_flags_adp
_atom_site_refinement_flags_occupancy
_atom_site_disorder_assembly
_atom_site_disorder_group
Co1 Co 0.500000 0.61294(4) 0.250000 0.01576(14) Uani 1 2 d S T P . .
O1 O 0.58749(7) 0.63514(17) 0.35751(12) 0.0227(4) Uani 1 1 d . . . . .
H1A H 0.605801 0.698626 0.337972 0.034 Uiso 1 1 d GR . . . .
H1B H 0.607741 0.561717 0.362694 0.034 Uiso 1 1 d GR . . . .
C1 C 0.48076(10) 0.3259(2) 0.28092(17) 0.0189(5) Uani 1 1 d . . . . .
N1 N 0.47203(8) 0.44814(18) 0.31096(14) 0.0175(4) Uani 1 1 d . . . . .
C2 C 0.45455(11) 0.2160(2) 0.30736(18) 0.0228(5) Uani 1 1 d . . . . .
H2 H 0.460144 0.129607 0.285066 0.027 Uiso 1 1 calc R . . . .
N2 N 0.46893(8) 0.69393(18) 0.36637(14) 0.0181(4) Uani 1 1 d . . . . .
C3 C 0.42006(11) 0.2353(2) 0.36700(19) 0.0252(5) Uani 1 1 d . . . . .
H3 H 0.401556 0.161585 0.385446 0.030 Uiso 1 1 calc R . . . .
N3 N 0.44427(9) 0.85730(19) 0.46941(15) 0.0205(4) Uani 1 1 d . . . . .
N4 N 0.40868(9) 0.63381(19) 0.46205(15) 0.0201(4) Uani 1 1 d . . . . .
C4 C 0.41246(11) 0.3618(2) 0.39985(18) 0.0232(5) Uani 1 1 d . . . . .
H4 H 0.389539 0.376017 0.441773 0.028 Uiso 1 1 calc R . . . .
C5 C 0.43940(10) 0.4668(2) 0.36948(16) 0.0185(5) Uani 1 1 d . . . . .
N5 N 0.50886(9) 0.90432(19) 0.38792(16) 0.0238(4) Uani 1 1 d . . . . .
H5A H 0.512983 0.984605 0.414584 0.029 Uiso 1 1 calc R . . . .
H5B H 0.528387 0.881441 0.347997 0.029 Uiso 1 1 calc R . . . .
N6 N 0.38150(9) 0.7944(2) 0.55246(16) 0.0246(4) Uani 1 1 d . . . . .
H6A H 0.382804 0.875700 0.576335 0.030 Uiso 1 1 calc R . . . .
H6B H 0.360122 0.733501 0.568121 0.030 Uiso 1 1 calc R . . . .
C6 C 0.43754(10) 0.6077(2) 0.40060(17) 0.0181(4) Uani 1 1 d . . . . .
C7 C 0.41181(10) 0.7635(2) 0.49276(17) 0.0201(5) Uani 1 1 d . . . . .
C8 C 0.47305(10) 0.8173(2) 0.40800(17) 0.0192(5) Uani 1 1 d . . . . .
S1 S 0.70827(3) 0.45032(7) 0.32008(5) 0.03341(18) Uani 1 1 d . . . . .
O5 O 0.66358(9) 0.4307(2) 0.37160(17) 0.0371(5) Uani 1 1 d . . . . .
C9 C 0.76659(14) 0.5443(4) 0.4086(3) 0.0504(8) Uani 1 1 d . . . . .
H9A H 0.753726 0.636334 0.409361 0.076 Uiso 1 1 calc GR . . . .
H9B H 0.800920 0.542120 0.387349 0.076 Uiso 1 1 calc GR . . . .
H9C H 0.777282 0.506118 0.477907 0.076 Uiso 1 1 calc GR . . . .
C10 C 0.74454(14) 0.2952(3) 0.3329(3) 0.0449(8) Uani 1 1 d . . . . .
H10A H 0.761063 0.270294 0.405957 0.067 Uiso 1 1 calc GR . . . .
H10B H 0.776408 0.302084 0.305475 0.067 Uiso 1 1 calc GR . . . .
H10C H 0.716238 0.227520 0.294203 0.067 Uiso 1 1 calc GR . . . .
O2 O 0.61419(10) 0.9418(2) 0.35087(19) 0.0463(6) Uani 1 1 d . . . . .
O3 O 0.67565(13) 1.0070(2) 0.2828(2) 0.0672(8) Uani 1 1 d . . . . .
O4 O 0.65927(10) 0.7988(2) 0.29089(19) 0.0447(6) Uani 1 1 d . . . . .
N7 N 0.65009(10) 0.9168(2) 0.30811(19) 0.0308(5) Uani 1 1 d . . . . .

loop_
_atom_site_aniso_label
_atom_site_aniso_U_11
_atom_site_aniso_U_22
_atom_site_aniso_U_33
_atom_site_aniso_U_23
_atom_site_aniso_U_13
_atom_site_aniso_U_12
Co1 0.0211(2) 0.0134(2) 0.0152(2) 0.000 0.00932(17) 0.000
O1 0.0236(8) 0.0241(9) 0.0213(8) 0.0003(7) 0.0091(7) -0.0002(7)
C1 0.0235(11) 0.0144(10) 0.0161(10) 0.0016(8) 0.0039(9) 0.0001(9)
N1 0.0219(9) 0.0146(9) 0.0156(9) 0.0006(7) 0.0063(7) -0.0007(7)
C2 0.0299(12) 0.0157(10) 0.0202(11) 0.0022(9) 0.0060(10) -0.0014(9)
N2 0.0209(9) 0.0158(9) 0.0193(9) -0.0005(7) 0.0094(7) -0.0003(7)
C3 0.0315(13) 0.0202(11) 0.0226(12) 0.0037(9) 0.0082(10) -0.0069(10)
N3 0.0240(10) 0.0198(9) 0.0193(9) -0.0023(8) 0.0097(8) 0.0010(8)
N4 0.0232(9) 0.0200(9) 0.0201(9) -0.0005(7) 0.0111(8) -0.0007(8)
C4 0.0272(12) 0.0247(12) 0.0184(11) 0.0008(9) 0.0091(9) -0.0047(10)
C5 0.0230(11) 0.0180(11) 0.0142(10) 0.0004(8) 0.0061(9) -0.0009(9)
N5 0.0341(11) 0.0171(10) 0.0273(11) -0.0055(8) 0.0197(9) -0.0045(8)
N6 0.0259(10) 0.0248(10) 0.0285(11) -0.0037(8) 0.0162(9) 0.0006(8)
C6 0.0188(10) 0.0194(11) 0.0145(10) 0.0000(8) 0.0043(8) -0.0008(8)
C7 0.0194(10) 0.0244(11) 0.0164(11) -0.0002(9) 0.0065(9) 0.0016(9)
C8 0.0228(11) 0.0177(11) 0.0168(10) 0.0000(8) 0.0066(9) 0.0007(9)
S1 0.0274(3) 0.0407(4) 0.0350(4) 0.0027(3) 0.0148(3) -0.0046(3)
O5 0.0321(10) 0.0349(10) 0.0542(13) 0.0083(9) 0.0276(10) 0.0043(8)
C9 0.0370(17) 0.0456(19) 0.066(2) -0.0133(16) 0.0160(16) -0.0109(14)
C10 0.0367(16) 0.0454(18) 0.064(2) -0.0126(16) 0.0323(15) -0.0054(14)
O2 0.0425(12) 0.0416(12) 0.0688(15) -0.0164(11) 0.0368(12) -0.0035(10)
O3 0.0801(19) 0.0333(12) 0.112(2) 0.0059(14) 0.0631(18) -0.0108(13)
O4 0.0499(13) 0.0266(10) 0.0742(16) -0.0066(10) 0.0424(12) -0.0026(9)
N7 0.0265(11) 0.0273(11) 0.0428(13) -0.0008(10) 0.0177(10) -0.0021(9)

_geom_special_details            
;
 All esds (except the esd in the dihedral angle between two l.s. planes)
 are estimated using the full covariance matrix.  The cell esds are taken
 into account individually in the estimation of esds in distances, angles
 and torsion angles; correlations between esds in cell parameters are only
 used when they are defined by crystal symmetry.  An approximate (isotropic)
 treatment of cell esds is used for estimating esds involving l.s. planes.
;
loop_
_geom_bond_atom_site_label_1
_geom_bond_atom_site_label_2
_geom_bond_distance
_geom_bond_site_symmetry_2
_geom_bond_publ_flag
Co1 O1 2.1239(16) . ?
Co1 O1 2.1240(16) 2_655 ?
Co1 N1 2.0851(19) 2_655 ?
Co1 N1 2.0851(19) . ?
Co1 N2 2.1730(18) . ?
Co1 N2 2.1730(18) 2_655 ?
O1 H1A 0.8760 . ?
O1 H1B 0.8768 . ?
C1 C1 1.480(5) 2_655 ?
C1 N1 1.341(3) . ?
C1 C2 1.390(3) . ?
N1 C5 1.337(3) . ?
C2 H2 0.9500 . ?
C2 C3 1.387(4) . ?
N2 C6 1.350(3) . ?
N2 C8 1.359(3) . ?
C3 H3 0.9500 . ?
C3 C4 1.388(4) . ?
N3 C7 1.343(3) . ?
N3 C8 1.344(3) . ?
N4 C6 1.311(3) . ?
N4 C7 1.368(3) . ?
C4 H4 0.9500 . ?
C4 C5 1.387(3) . ?
C5 C6 1.488(3) . ?
N5 H5A 0.8800 . ?
N5 H5B 0.8800 . ?
N5 C8 1.333(3) . ?
N6 H6A 0.8800 . ?
N6 H6B 0.8800 . ?
N6 C7 1.328(3) . ?
S1 O5 1.5126(19) . ?
S1 C9 1.777(3) . ?
S1 C10 1.771(3) . ?
C9 H9A 0.9800 . ?
C9 H9B 0.9800 . ?
C9 H9C 0.9800 . ?
C10 H10A 0.9800 . ?
C10 H10B 0.9800 . ?
C10 H10C 0.9800 . ?
O2 N7 1.245(3) . ?
O3 N7 1.222(3) . ?
O4 N7 1.248(3) . ?

loop_
_geom_angle_atom_site_label_1
_geom_angle_atom_site_label_2
_geom_angle_atom_site_label_3
_geom_angle
_geom_angle_site_symmetry_1
_geom_angle_site_symmetry_3
_geom_angle_publ_flag
O1 Co1 O1 167.92(9) . 2_655 ?
O1 Co1 N2 88.04(7) 2_655 2_655 ?
O1 Co1 N2 87.43(7) . 2_655 ?
O1 Co1 N2 87.42(7) 2_655 . ?
O1 Co1 N2 88.05(7) . . ?
N1 Co1 O1 100.88(7) 2_655 2_655 ?
N1 Co1 O1 100.88(7) . . ?
N1 Co1 O1 88.79(7) . 2_655 ?
N1 Co1 O1 88.79(7) 2_655 . ?
N1 Co1 N1 74.47(10) 2_655 . ?
N1 Co1 N2 75.29(7) . . ?
N1 Co1 N2 75.29(7) 2_655 2_655 ?
N1 Co1 N2 148.40(7) 2_655 . ?
N1 Co1 N2 148.40(7) . 2_655 ?
N2 Co1 N2 135.90(10) 2_655 . ?
Co1 O1 H1A 110.5 . . ?
Co1 O1 H1B 111.0 . . ?
H1A O1 H1B 108.0 . . ?
N1 C1 C1 112.58(13) . 2_655 ?
N1 C1 C2 120.7(2) . . ?
C2 C1 C1 126.75(14) . 2_655 ?
C1 N1 Co1 119.59(15) . . ?
C5 N1 Co1 119.05(15) . . ?
C5 N1 C1 120.85(19) . . ?
C1 C2 H2 120.7 . . ?
C3 C2 C1 118.6(2) . . ?
C3 C2 H2 120.7 . . ?
C6 N2 Co1 114.29(14) . . ?
C6 N2 C8 113.78(19) . . ?
C8 N2 Co1 131.86(15) . . ?
C2 C3 H3 119.8 . . ?
C2 C3 C4 120.3(2) . . ?
C4 C3 H3 119.8 . . ?
C7 N3 C8 115.3(2) . . ?
C6 N4 C7 114.3(2) . . ?
C3 C4 H4 121.1 . . ?
C5 C4 C3 117.8(2) . . ?
C5 C4 H4 121.1 . . ?
N1 C5 C4 121.7(2) . . ?
N1 C5 C6 113.40(19) . . ?
C4 C5 C6 124.9(2) . . ?
H5A N5 H5B 120.0 . . ?
C8 N5 H5A 120.0 . . ?
C8 N5 H5B 120.0 . . ?
H6A N6 H6B 120.0 . . ?
C7 N6 H6A 120.0 . . ?
C7 N6 H6B 120.0 . . ?
N2 C6 C5 115.55(19) . . ?
N4 C6 N2 127.0(2) . . ?
N4 C6 C5 117.3(2) . . ?
N3 C7 N4 124.6(2) . . ?
N6 C7 N3 119.4(2) . . ?
N6 C7 N4 115.9(2) . . ?
N3 C8 N2 124.6(2) . . ?
N5 C8 N2 117.8(2) . . ?
N5 C8 N3 117.6(2) . . ?
O5 S1 C9 105.78(16) . . ?
O5 S1 C10 104.70(13) . . ?
C10 S1 C9 98.99(17) . . ?
S1 C9 H9A 109.5 . . ?
S1 C9 H9B 109.5 . . ?
S1 C9 H9C 109.5 . . ?
H9A C9 H9B 109.5 . . ?
H9A C9 H9C 109.5 . . ?
H9B C9 H9C 109.5 . . ?
S1 C10 H10A 109.5 . . ?
S1 C10 H10B 109.5 . . ?
S1 C10 H10C 109.5 . . ?
H10A C10 H10B 109.5 . . ?
H10A C10 H10C 109.5 . . ?
H10B C10 H10C 109.5 . . ?
O2 N7 O4 119.2(2) . . ?
O3 N7 O2 120.2(2) . . ?
O3 N7 O4 120.6(2) . . ?

loop_
_geom_hbond_atom_site_label_D
_geom_hbond_atom_site_label_H
_geom_hbond_atom_site_label_A
_geom_hbond_distance_DH
_geom_hbond_distance_HA
_geom_hbond_distance_DA
_geom_hbond_angle_DHA
_geom_hbond_site_symmetry_A
_geom_hbond_publ_flag
O1 H1A O2 0.88 2.46 3.164(3) 138.0 . yes
O1 H1A O4 0.88 1.94 2.789(3) 164.3 . yes
O1 H1A N7 0.88 2.55 3.403(3) 166.5 . yes
O1 H1B S1 0.88 2.94 3.6667(18) 142.1 . yes
O1 H1B O5 0.88 1.86 2.727(3) 167.4 . yes
N5 H5A N3 0.88 2.24 3.059(3) 155.5 5_676 yes
N5 H5B O2 0.88 2.16 2.811(3) 130.6 . yes
N6 H6A O2 0.88 2.09 2.962(3) 173.2 5_676 yes
N6 H6B O5 0.88 2.03 2.878(3) 161.9 5_666 yes

_shelx_res_file                  
;
TITL rm318_a.res in C2/c
    rm318.res
    created by SHELXL-2018/3 at 06:08:32 on 28-May-2019
REM Old TITL rm318 in C2/c
REM SHELXT solution in C2/c
REM R1 0.212, Rweak 0.013, Alpha 0.027, Orientation as input
REM Formula found by SHELXT: C34 N12 Co
CELL 1.34139 24.2963 10.0731 13.8796 90 111.106 90
ZERR 4 0.0006 0.0003 0.0004 0 0.001 0
LATT 7
SYMM -X,+Y,0.5-Z
SFAC C H Co N O S
DISP C 0.0137 0.0057 57.1
DISP Co -0.6627 2.9049 22108.7
DISP H -0 0 0.648
DISP N 0.0241 0.0134 109.9
UNIT 80 120 4 56 40 8
EQIV $1 1-X,1-Y,1-Z
EQIV $2 1-X,2-Y,1-Z

L.S. 50
PLAN  10
SIZE 0.06 0.07 0.12
TEMP -123
HTAB O1 O2
HTAB O1 O4
HTAB O1 N7
HTAB O1 S1
HTAB O1 O5
HTAB N5 O2
HTAB N5 N3_$2
HTAB N6 O2_$2
HTAB N6 O5_$1
BOND $H
list 4
HTAB
fmap 2
acta
REM <olex2.extras>
REM <HklSrc "%.\\RM318.hkl">
REM </olex2.extras>

WGHT    0.056600    6.850200
EXTI    0.000359
FVAR       0.22023
CO1   3    0.500000    0.612944    0.250000    10.50000    0.02106    0.01336 =
         0.01518    0.00000    0.00932    0.00000
O1    5    0.587491    0.635137    0.357513    11.00000    0.02356    0.02412 =
         0.02126    0.00028    0.00907   -0.00020
AFIX   7
H1A   2    0.605801    0.698626    0.337972    11.00000   -1.50000
H1B   2    0.607741    0.561717    0.362694    11.00000   -1.50000
AFIX   0
C1    1    0.480756    0.325878    0.280922    11.00000    0.02348    0.01438 =
         0.01606    0.00163    0.00393    0.00013
N1    4    0.472031    0.448138    0.310959    11.00000    0.02187    0.01459 =
         0.01557    0.00060    0.00633   -0.00068
C2    1    0.454553    0.216040    0.307361    11.00000    0.02989    0.01571 =
         0.02015    0.00221    0.00598   -0.00140
AFIX  43
H2    2    0.460144    0.129607    0.285066    11.00000   -1.20000
AFIX   0
N2    4    0.468934    0.693931    0.366372    11.00000    0.02087    0.01580 =
         0.01935   -0.00053    0.00944   -0.00028
C3    1    0.420062    0.235334    0.366999    11.00000    0.03153    0.02018 =
         0.02259    0.00365    0.00819   -0.00689
AFIX  43
H3    2    0.401556    0.161585    0.385446    11.00000   -1.20000
AFIX   0
N3    4    0.444272    0.857297    0.469413    11.00000    0.02398    0.01985 =
         0.01925   -0.00229    0.00965    0.00103
N4    4    0.408682    0.633809    0.462054    11.00000    0.02316    0.01996 =
         0.02005   -0.00055    0.01109   -0.00071
C4    1    0.412457    0.361820    0.399846    11.00000    0.02725    0.02468 =
         0.01845    0.00080    0.00913   -0.00467
AFIX  43
H4    2    0.389539    0.376017    0.441773    11.00000   -1.20000
AFIX   0
C5    1    0.439398    0.466832    0.369484    11.00000    0.02296    0.01796 =
         0.01423    0.00044    0.00610   -0.00093
N5    4    0.508863    0.904316    0.387919    11.00000    0.03410    0.01714 =
         0.02734   -0.00548    0.01974   -0.00454
AFIX  93
H5A   2    0.512983    0.984605    0.414584    11.00000   -1.20000
H5B   2    0.528387    0.881441    0.347997    11.00000   -1.20000
AFIX   0
N6    4    0.381501    0.794373    0.552456    11.00000    0.02589    0.02477 =
         0.02854   -0.00375    0.01618    0.00057
AFIX  93
H6A   2    0.382804    0.875700    0.576335    11.00000   -1.20000
H6B   2    0.360122    0.733501    0.568121    11.00000   -1.20000
AFIX   0
C6    1    0.437543    0.607670    0.400604    11.00000    0.01882    0.01944 =
         0.01449    0.00001    0.00425   -0.00080
C7    1    0.411808    0.763494    0.492760    11.00000    0.01943    0.02440 =
         0.01642   -0.00018    0.00647    0.00163
C8    1    0.473046    0.817336    0.408001    11.00000    0.02279    0.01766 =
         0.01681    0.00002    0.00657    0.00072

S1    6    0.708268    0.450316    0.320084    11.00000    0.02742    0.04071 =
         0.03502    0.00275    0.01477   -0.00456
O5    5    0.663581    0.430731    0.371600    11.00000    0.03207    0.03486 =
         0.05422    0.00828    0.02756    0.00428
C9    1    0.766590    0.544258    0.408603    11.00000    0.03703    0.04556 =
         0.06638   -0.01330    0.01597   -0.01087
AFIX 137
H9A   2    0.753726    0.636334    0.409361    11.00000   -1.50000
H9B   2    0.800920    0.542120    0.387349    11.00000   -1.50000
H9C   2    0.777282    0.506118    0.477907    11.00000   -1.50000
AFIX   0
C10   1    0.744545    0.295240    0.332856    11.00000    0.03674    0.04536 =
         0.06421   -0.01264    0.03233   -0.00541
AFIX 137
H10A  2    0.761063    0.270294    0.405957    11.00000   -1.50000
H10B  2    0.776408    0.302084    0.305475    11.00000   -1.50000
H10C  2    0.716238    0.227520    0.294203    11.00000   -1.50000
AFIX   0

O2    5    0.614193    0.941787    0.350871    11.00000    0.04253    0.04162 =
         0.06876   -0.01643    0.03681   -0.00352
O3    5    0.675653    1.007027    0.282758    11.00000    0.08011    0.03327 =
         0.11176    0.00586    0.06310   -0.01083
O4    5    0.659269    0.798816    0.290893    11.00000    0.04994    0.02655 =
         0.07416   -0.00660    0.04238   -0.00260
N7    4    0.650092    0.916768    0.308107    11.00000    0.02655    0.02726 =
         0.04279   -0.00083    0.01773   -0.00208
HKLF 4


REM  rm318_a.res in C2/c
REM wR2 = 0.112248, GooF = S = 1.02561, Restrained GooF = 1.02561 for all data
REM R1 = 0.042624 for 3113 Fo > 4sig(Fo) and 0.053085 for all 3634 data
REM 217 parameters refined using 0 restraints

END

WGHT      0.0566      6.8599

REM Instructions for potential hydrogen bonds
HTAB O1 O2
HTAB O1 O4
HTAB O1 N7
HTAB O1 S1
HTAB O1 O5
HTAB C4 O1_$1
HTAB N5 N3_$2
HTAB N5 O2
HTAB N6 O2_$2
HTAB N6 O5_$1
EQIV $4 -x+3/2, y-1/2, -z+1/2
HTAB C9 O3_$4
HTAB C10 O4_$4
EQIV $5 x, y-1, z
HTAB C10 O3_$5

REM Highest difference peak  0.597,  deepest hole -0.484,  1-sigma level  0.080
Q1    1   0.7291  0.4129  0.4091  11.00000  0.05    0.60
Q2    1   0.4587  0.6380  0.2042  11.00000  0.05    0.32
Q3    1   0.6204  0.8659  0.3746  11.00000  0.05    0.32
Q4    1   0.5411  0.8640  0.3882  11.00000  0.05    0.31
Q5    1   0.7082  0.3446  0.3123  11.00000  0.05    0.31
Q6    1   0.7463  0.4995  0.3706  11.00000  0.05    0.31
Q7    1   0.6813  0.4097  0.3487  11.00000  0.05    0.30
Q8    1   0.4054  0.7086  0.4756  11.00000  0.05    0.30
Q9    1   0.5000  0.3106  0.2500  10.50000  0.05    0.29
Q10   1   0.4676  0.2767  0.2960  11.00000  0.05    0.28
;
_shelx_res_checksum              59192
_olex2_submission_special_instructions 'No special instructions were received'
####################################################################### 
# 
# This file contains crystal structure data downloaded from the 
# Cambridge Structural Database (CSD) hosted by the Cambridge 
# Crystallographic Data Centre (CCDC).
# 
# Full information about CCDC data access policies and citation 
# guidelines are available at http://www.ccdc.cam.ac.uk/access/V1 
# 
# Audit and citation data items may have been added by the CCDC. 
# Please retain this information to preserve the provenance of 
# this file and to allow appropriate attribution of the data. 
# 
#######################################################################

data_ada125
_database_code_depnum_ccdc_archive 'CCDC 1919280'
loop_
_audit_author_name
_audit_author_address
'Thierry Maris'
;University of Montreal
Canada
;
_audit_update_record             
;
2019-08-04 deposited with the CCDC.	2019-08-27 downloaded from the CCDC.
;
_audit_creation_date             2019-08-02
_audit_creation_method           
;
Olex2 1.2
(compiled 2018.05.29 svn.r3508 for OlexSys, GUI svn.r5506)
;
_shelx_SHELXL_version_number     2018/3
_chemical_name_common            ?
_chemical_name_systematic        ?
_chemical_formula_moiety         'C16 H14 Cu N13 O3, N O3, 0.5(C4 H8 O), 0.5(O)'
_chemical_formula_sum            'C18 H18 Cu N14 O7'
_chemical_formula_weight         606.00
_chemical_melting_point          ?
loop_
_atom_type_symbol
_atom_type_description
_atom_type_scat_dispersion_real
_atom_type_scat_dispersion_imag
_atom_type_scat_source
C C 0.0137 0.0057 'International Tables Vol C Tables 4.2.6.8 and 6.1.1.4'
H H 0.0000 0.0000 'International Tables Vol C Tables 4.2.6.8 and 6.1.1.4'
Cu Cu -2.7968 3.6874 'International Tables Vol C Tables 4.2.6.8 and 6.1.1.4'
N N 0.0241 0.0134 'International Tables Vol C Tables 4.2.6.8 and 6.1.1.4'
O O 0.0390 0.0241 'International Tables Vol C Tables 4.2.6.8 and 6.1.1.4'

_shelx_space_group_comment       
;
The symmetry employed for this shelxl refinement is uniquely defined
by the following loop, which should always be used as a source of
symmetry information in preference to the above space-group names.
They are only intended as comments.
;
_space_group_crystal_system      monoclinic
_space_group_IT_number           14
_space_group_name_H-M_alt        'P 1 21/n 1'
_space_group_name_Hall           '-P 2yn'
loop_
_space_group_symop_operation_xyz
'x, y, z'
'-x+1/2, y+1/2, -z+1/2'
'-x, -y, -z'
'x-1/2, -y-1/2, z-1/2'

_cell_length_a                   10.1245(3)
_cell_length_b                   15.8382(4)
_cell_length_c                   21.6268(6)
_cell_angle_alpha                90
_cell_angle_beta                 102.018(1)
_cell_angle_gamma                90
_cell_volume                     3391.93(16)
_cell_formula_units_Z            4
_cell_measurement_reflns_used    9912
_cell_measurement_temperature    150
_cell_measurement_theta_max      60.793
_cell_measurement_theta_min      3.637
_shelx_estimated_absorpt_T_max   0.704
_shelx_estimated_absorpt_T_min   0.566
_exptl_absorpt_coefficient_mu    3.772
_exptl_absorpt_correction_T_max  0.7519
_exptl_absorpt_correction_T_min  0.5942
_exptl_absorpt_correction_type   multi-scan
_exptl_absorpt_process_details   
'SADABS-2016/2 (Bruker,2016/2) was used for absorption correction. wR2(int) was 0.1239 before and 0.0689 after correction. The Ratio of minimum to maximum transmission is 0.7903. The \l/2 correction factor is Not present.'
_exptl_absorpt_special_details   ?
_exptl_crystal_colour            'clear light blue'
_exptl_crystal_colour_lustre     clear
_exptl_crystal_colour_modifier   light
_exptl_crystal_colour_primary    blue
_exptl_crystal_density_diffrn    1.187
_exptl_crystal_density_meas      ?
_exptl_crystal_density_method    ?
_exptl_crystal_description       plate
_exptl_crystal_F_000             1236
_exptl_crystal_size_max          0.17
_exptl_crystal_size_mid          0.12
_exptl_crystal_size_min          0.1
_exptl_special_details           
;
X-ray crystallographic data for I were collected from a single crystal
sample, which was mounted on a loop fiber. Data were collected using
a Bruker Venture diffractometer equipped with a Photon 100 CMOS Detector,
a Helios MX optics and a Kappa goniometer. The crystal-to-detector distance 
was 4.0 cm, and the data collection was carried out in 1024 x 1024 pixel mode.
;
_exptl_transmission_factor_max   ?
_exptl_transmission_factor_min   ?
_diffrn_reflns_av_R_equivalents  0.0453
_diffrn_reflns_av_unetI/netI     0.0304
_diffrn_reflns_Laue_measured_fraction_full 0.998
_diffrn_reflns_Laue_measured_fraction_max 0.995
_diffrn_reflns_limit_h_max       13
_diffrn_reflns_limit_h_min       -13
_diffrn_reflns_limit_k_max       20
_diffrn_reflns_limit_k_min       -20
_diffrn_reflns_limit_l_max       28
_diffrn_reflns_limit_l_min       -28
_diffrn_reflns_number            49606
_diffrn_reflns_point_group_measured_fraction_full 0.998
_diffrn_reflns_point_group_measured_fraction_max 0.995
_diffrn_reflns_theta_full        53.594
_diffrn_reflns_theta_max         60.825
_diffrn_reflns_theta_min         3.032
_diffrn_ambient_temperature      150
_diffrn_detector                 'CMOS Area detector'
_diffrn_detector_area_resol_mean 10.24
_diffrn_detector_type            'Bruker Photon 100 CMOS Detector'
_diffrn_measured_fraction_theta_full 0.998
_diffrn_measured_fraction_theta_max 0.995
_diffrn_measurement_device       'k-geometry diffractometer'
_diffrn_measurement_device_type  'Bruker Venture Metaljet'
_diffrn_measurement_method       '\w and \f scans'
_diffrn_radiation_collimation    'Focusing mirrors'
_diffrn_radiation_monochromator  'Helios MX Mirror Optics'
_diffrn_radiation_probe          X-ray
_diffrn_radiation_type           GaK\a
_diffrn_radiation_wavelength     1.34139
_diffrn_source                   'Metal Jet'
_diffrn_source_target            Ga
_diffrn_source_type              'Gallium Liquid Metal Jet Source'
_reflns_Friedel_coverage         0.000
_reflns_Friedel_fraction_full    .
_reflns_Friedel_fraction_max     .
_reflns_number_gt                7080
_reflns_number_total             7797
_reflns_special_details          
;
 Reflections were merged by SHELXL according to the crystal
 class for the calculation of statistics and refinement.
 
 Structure factors included contributions from the .fab file.
 
 _reflns_Friedel_fraction is defined as the number of unique
 Friedel pairs measured divided by the number that would be
 possible theoretically, ignoring centric projections and
 systematic absences.
;
_reflns_threshold_expression     'I > 2\s(I)'
_computing_cell_refinement       
'SAINT (2013) V8.38A; Integration Software for Single Crystal Data. Bruker AXS Inc., Madison, WI 53719-1173.'
_computing_data_collection       
;
APEX 2 (2013) Bruker AXS Inc., Madison, WI 53719-1173.
;
_computing_data_reduction        
'SAINT (2013) V8.38A; Integration Software for Single Crystal Data. Bruker AXS Inc., Madison, WI 53719-1173.'
_computing_molecular_graphics    'Olex2 (Dolomanov et al., 2009)'
_computing_publication_material  'Olex2 (Dolomanov et al., 2009)'
_computing_structure_refinement  'XL (Sheldrick, 2008)'
_computing_structure_solution    'ShelXT (Sheldrick, 2015)'
_refine_diff_density_max         0.933
_refine_diff_density_min         -0.583
_refine_diff_density_rms         0.138
_refine_ls_extinction_coef       0.0039(4)
_refine_ls_extinction_expression Fc^*^=kFc[1+0.001xFc^2^\l^3^/sin(2\q)]^-1/4^
_refine_ls_extinction_method     'SHELXL-2018/3 (Sheldrick 2018)'
_refine_ls_goodness_of_fit_ref   1.103
_refine_ls_hydrogen_treatment    constr
_refine_ls_matrix_type           full
_refine_ls_number_parameters     393
_refine_ls_number_reflns         7797
_refine_ls_number_restraints     4
_refine_ls_R_factor_all          0.0721
_refine_ls_R_factor_gt           0.0677
_refine_ls_restrained_S_all      1.105
_refine_ls_shift/su_max          0.001
_refine_ls_shift/su_mean         0.000
_refine_ls_structure_factor_coef Fsqd
_refine_ls_weighting_details     
'w=1/[\s^2^(Fo^2^)+(0.1239P)^2^+5.0797P] where P=(Fo^2^+2Fc^2^)/3'
_refine_ls_weighting_scheme      calc
_refine_ls_wR_factor_gt          0.2067
_refine_ls_wR_factor_ref         0.2110
_refine_special_details          SQUEEZE
_olex2_refinement_description    
;
1. Fixed Uiso
 At 1.2 times of:
  All C(H) groups, All C(H,H) groups, All N(H,H) groups
2. Restrained distances
 C1C-C2C \\sim C2C-C3C \\sim C3C-C4C
 with sigma of 0.02
 O1C-C1C \\sim O1C-C4C
 with sigma of 0.02
3. Uiso/Uaniso restraints and constraints
Uanis(O2A) = Uanis(O2B)
4. Others
 Sof(O2B)=1-FVAR(1)
 Sof(O2A)=FVAR(1)
 Fixed Sof: C1C(0.5) H1CA(0.5) H1CB(0.5) C4C(0.5) H4CA(0.5) H4CB(0.5) O1C(0.5)
 O5C(0.5) C2C(0.5) H2CA(0.5) H2CB(0.5) C3C(0.5) H3CA(0.5) H3CB(0.5)
5.a Secondary CH2 refined with riding coordinates:
 C1C(H1CA,H1CB), C4C(H4CA,H4CB), C2C(H2CA,H2CB), C3C(H3CA,H3CB)
5.b Aromatic/amide H refined with riding coordinates:
 C2(H2), C3(H3), C4(H4), C10(H10), C11(H11), C12(H12)
5.c X=CH2 refined with riding coordinates:
 N5(H5A,H5B), N6(H6A,H6B), N11(H11A,H11B), N12(H12A,H12B)
;
_atom_sites_solution_hydrogens   geom
_atom_sites_solution_primary     ?
_atom_sites_solution_secondary   ?
loop_
_atom_site_label
_atom_site_type_symbol
_atom_site_fract_x
_atom_site_fract_y
_atom_site_fract_z
_atom_site_U_iso_or_equiv
_atom_site_adp_type
_atom_site_occupancy
_atom_site_site_symmetry_order
_atom_site_calc_flag
_atom_site_refinement_flags_posn
_atom_site_refinement_flags_adp
_atom_site_refinement_flags_occupancy
_atom_site_disorder_assembly
_atom_site_disorder_group
C1 C 0.5798(3) 0.88698(18) 0.68851(15) 0.0235(6) Uani 1 1 d . . . . .
C2 C 0.5584(3) 0.97274(19) 0.67943(17) 0.0290(7) Uani 1 1 d . . . . .
H2 H 0.618391 1.006256 0.661324 0.035 Uiso 1 1 calc R . . . .
C3 C 0.4477(3) 1.0085(2) 0.69737(19) 0.0357(8) Uani 1 1 d . . . . .
H3 H 0.430970 1.067225 0.691310 0.043 Uiso 1 1 calc R . . . .
C4 C 0.3607(3) 0.9597(2) 0.72402(19) 0.0352(8) Uani 1 1 d . . . . .
H4 H 0.284737 0.984124 0.736600 0.042 Uiso 1 1 calc R . . . .
C5 C 0.3881(3) 0.87410(18) 0.73181(15) 0.0253(6) Uani 1 1 d . . . . .
C6 C 0.3142(3) 0.81128(18) 0.76381(15) 0.0237(6) Uani 1 1 d . . . . .
C7 C 0.3236(3) 0.68401(18) 0.81343(14) 0.0223(5) Uani 1 1 d . . . . .
C8 C 0.1449(3) 0.77161(18) 0.81018(15) 0.0236(6) Uani 1 1 d . . . . .
C9 C 0.6930(3) 0.83648(18) 0.67490(14) 0.0224(6) Uani 1 1 d . . . . .
C10 C 0.8100(3) 0.8648(2) 0.65731(15) 0.0267(6) Uani 1 1 d . . . . .
H10 H 0.823845 0.923172 0.650849 0.032 Uiso 1 1 calc R . . . .
C11 C 0.9063(3) 0.8052(2) 0.64944(17) 0.0293(6) Uani 1 1 d . . . . .
H11 H 0.987551 0.823271 0.638121 0.035 Uiso 1 1 calc R . . . .
C12 C 0.8853(3) 0.71955(19) 0.65792(16) 0.0258(6) Uani 1 1 d . . . . .
H12 H 0.950406 0.678588 0.652394 0.031 Uiso 1 1 calc R . . . .
C13 C 0.7653(3) 0.69632(19) 0.67478(14) 0.0222(5) Uani 1 1 d . . . . .
C14 C 0.7196(3) 0.60866(18) 0.68309(14) 0.0221(5) Uani 1 1 d . . . . .
C15 C 0.5537(3) 0.52247(18) 0.70405(15) 0.0243(6) Uani 1 1 d . . . . .
C16 C 0.7400(3) 0.46807(19) 0.67495(14) 0.0241(6) Uani 1 1 d . . . . .
Cu1 Cu 0.52195(4) 0.71785(3) 0.72043(2) 0.02362(16) Uani 1 1 d . . . . .
N1 N 0.4929(3) 0.84050(15) 0.71361(12) 0.0224(5) Uani 1 1 d . . . . .
N2 N 0.3778(2) 0.73645(16) 0.77481(13) 0.0228(5) Uani 1 1 d . . . . .
N3 N 0.2058(3) 0.69858(16) 0.83034(13) 0.0240(5) Uani 1 1 d . . . . .
N4 N 0.1994(2) 0.83348(16) 0.77897(13) 0.0244(5) Uani 1 1 d . . . . .
N5 N 0.3929(3) 0.61524(16) 0.83465(13) 0.0272(5) Uani 1 1 d . . . . .
H5A H 0.361291 0.579959 0.859486 0.033 Uiso 1 1 calc R . . . .
H5B H 0.470483 0.604848 0.823922 0.033 Uiso 1 1 calc R . . . .
N6 N 0.0226(3) 0.78567(16) 0.82209(15) 0.0288(6) Uani 1 1 d . . . . .
H6A H -0.015164 0.747637 0.842506 0.035 Uiso 1 1 calc R . . . .
H6B H -0.020264 0.832976 0.809516 0.035 Uiso 1 1 calc R . . . .
N7 N 0.6745(2) 0.75346(16) 0.68354(12) 0.0218(5) Uani 1 1 d . . . . .
N8 N 0.6015(3) 0.60280(15) 0.70300(12) 0.0235(5) Uani 1 1 d . . . . .
N9 N 0.6227(3) 0.45340(16) 0.69301(12) 0.0243(5) Uani 1 1 d . . . . .
N10 N 0.7923(2) 0.54615(16) 0.66871(12) 0.0247(5) Uani 1 1 d . . . . .
N11 N 0.4315(3) 0.51200(17) 0.71670(16) 0.0351(7) Uani 1 1 d . . . . .
H11A H 0.397869 0.460902 0.717673 0.042 Uiso 1 1 calc R . . . .
H11B H 0.384399 0.556186 0.724089 0.042 Uiso 1 1 calc R . . . .
N12 N 0.8096(3) 0.40221(17) 0.66157(14) 0.0307(6) Uani 1 1 d . . . . .
H12A H 0.778808 0.350749 0.664612 0.037 Uiso 1 1 calc R . . . .
H12B H 0.886695 0.409905 0.649635 0.037 Uiso 1 1 calc R . . . .
N13 N 0.2311(3) 0.6793(2) 0.63695(16) 0.0371(7) Uani 1 1 d . . . . .
O1 O 0.3504(3) 0.6957(3) 0.63510(15) 0.0645(10) Uani 1 1 d . . . . .
O2A O 0.1363(5) 0.7048(5) 0.5928(3) 0.0635(17) Uani 0.717(9) 1 d . . P A 1
O2B O 0.1734(13) 0.7409(13) 0.6202(7) 0.0635(17) Uani 0.283(9) 1 d . . P A 2
O3 O 0.2022(3) 0.63035(18) 0.67741(15) 0.0459(7) Uani 1 1 d . . . . .
N14 N 0.7540(3) 0.65215(16) 0.84944(13) 0.0255(5) Uani 1 1 d . . . . .
O4 O 0.7003(3) 0.71870(14) 0.82405(14) 0.0368(6) Uani 1 1 d . . . . .
O5 O 0.6845(2) 0.58645(14) 0.84912(13) 0.0338(5) Uani 1 1 d . . . . .
O6 O 0.8757(2) 0.65142(16) 0.87468(14) 0.0379(6) Uani 1 1 d . . . . .
C1C C 0.5155(12) 0.7293(9) 0.5202(5) 0.074(3) Uani 0.5 1 d D . P B 1
H1CA H 0.559960 0.760204 0.490314 0.089 Uiso 0.5 1 calc R . P B 1
H1CB H 0.498690 0.769043 0.553072 0.089 Uiso 0.5 1 calc R . P B 1
C4C C 0.5329(14) 0.5851(10) 0.5414(5) 0.086(4) Uani 0.5 1 d D . P B 1
H4CA H 0.485769 0.574686 0.576421 0.103 Uiso 0.5 1 calc R . P B 1
H4CB H 0.596661 0.538245 0.539510 0.103 Uiso 0.5 1 calc R . P B 1
O1C O 0.5964(7) 0.6596(6) 0.5480(3) 0.069(2) Uani 0.5 1 d D . P B 1
O5C O 0.5191(8) 0.6620(8) 0.4953(3) 0.093(3) Uani 0.5 1 d . . P C 2
C2C C 0.3790(10) 0.6869(7) 0.4843(4) 0.059(3) Uani 0.5 1 d D . P B 1
H2CA H 0.308545 0.688276 0.509910 0.071 Uiso 0.5 1 calc R . P B 1
H2CB H 0.343997 0.713760 0.442774 0.071 Uiso 0.5 1 calc R . P B 1
C3C C 0.4304(14) 0.5958(8) 0.4771(5) 0.083(4) Uani 0.5 1 d D . P B 1
H3CA H 0.475457 0.591130 0.440749 0.099 Uiso 0.5 1 calc R . P B 1
H3CB H 0.356311 0.554000 0.472359 0.099 Uiso 0.5 1 calc R . P B 1

loop_
_atom_site_aniso_label
_atom_site_aniso_U_11
_atom_site_aniso_U_22
_atom_site_aniso_U_33
_atom_site_aniso_U_23
_atom_site_aniso_U_13
_atom_site_aniso_U_12
C1 0.0206(13) 0.0171(13) 0.0338(14) 0.0032(11) 0.0080(11) -0.0013(10)
C2 0.0251(14) 0.0181(14) 0.0471(18) 0.0071(12) 0.0153(13) -0.0010(11)
C3 0.0317(16) 0.0172(14) 0.064(2) 0.0116(14) 0.0221(16) 0.0052(12)
C4 0.0291(16) 0.0203(15) 0.062(2) 0.0108(14) 0.0241(15) 0.0067(12)
C5 0.0215(13) 0.0145(13) 0.0421(16) 0.0042(11) 0.0116(12) 0.0019(10)
C6 0.0194(13) 0.0176(13) 0.0366(15) 0.0007(11) 0.0113(11) 0.0007(10)
C7 0.0206(13) 0.0178(13) 0.0303(14) 0.0000(11) 0.0092(11) -0.0014(10)
C8 0.0233(14) 0.0179(13) 0.0321(15) -0.0020(11) 0.0117(11) -0.0011(10)
C9 0.0228(13) 0.0174(13) 0.0294(13) 0.0022(10) 0.0108(11) -0.0034(10)
C10 0.0250(14) 0.0220(14) 0.0364(15) 0.0023(12) 0.0139(12) -0.0035(11)
C11 0.0225(14) 0.0261(15) 0.0432(17) 0.0019(13) 0.0158(13) -0.0037(12)
C12 0.0212(14) 0.0236(15) 0.0355(16) 0.0012(11) 0.0126(12) 0.0006(10)
C13 0.0210(13) 0.0178(13) 0.0304(14) 0.0003(11) 0.0115(11) 0.0002(10)
C14 0.0219(13) 0.0169(13) 0.0283(13) 0.0006(10) 0.0071(10) -0.0006(10)
C15 0.0253(14) 0.0172(13) 0.0326(14) -0.0018(11) 0.0108(11) -0.0014(11)
C16 0.0229(13) 0.0190(13) 0.0298(14) -0.0005(11) 0.0046(11) 0.0014(10)
Cu1 0.0206(2) 0.0151(2) 0.0390(3) 0.00027(16) 0.01502(19) -0.00014(15)
N1 0.0218(11) 0.0133(11) 0.0342(13) 0.0013(9) 0.0105(9) -0.0010(9)
N2 0.0205(11) 0.0142(11) 0.0368(13) 0.0031(10) 0.0130(10) 0.0012(9)
N3 0.0234(12) 0.0176(11) 0.0343(13) 0.0023(10) 0.0136(10) 0.0015(9)
N4 0.0214(11) 0.0177(11) 0.0376(13) 0.0020(10) 0.0139(10) 0.0021(9)
N5 0.0263(12) 0.0181(12) 0.0403(14) 0.0101(10) 0.0140(11) 0.0054(9)
N6 0.0230(13) 0.0215(13) 0.0469(16) 0.0070(11) 0.0187(12) 0.0024(9)
N7 0.0210(11) 0.0161(11) 0.0309(12) 0.0008(9) 0.0112(9) -0.0003(9)
N8 0.0238(12) 0.0155(11) 0.0343(13) -0.0011(9) 0.0132(10) -0.0015(9)
N9 0.0237(12) 0.0168(11) 0.0343(13) -0.0009(9) 0.0105(10) 0.0003(9)
N10 0.0219(11) 0.0202(12) 0.0340(13) 0.0001(10) 0.0103(10) 0.0004(9)
N11 0.0327(14) 0.0163(12) 0.0633(19) -0.0066(12) 0.0263(14) -0.0054(10)
N12 0.0270(13) 0.0192(12) 0.0493(16) -0.0038(11) 0.0157(12) 0.0028(10)
N13 0.0248(13) 0.0397(17) 0.0481(17) -0.0072(14) 0.0104(12) 0.0034(12)
O1 0.0307(14) 0.124(3) 0.0412(15) -0.0128(18) 0.0131(12) -0.0231(17)
O2A 0.025(2) 0.115(5) 0.049(3) 0.025(3) 0.005(2) 0.012(2)
O2B 0.025(2) 0.115(5) 0.049(3) 0.025(3) 0.005(2) 0.012(2)
O3 0.0426(15) 0.0381(15) 0.0607(17) 0.0047(13) 0.0192(13) 0.0017(12)
N14 0.0254(12) 0.0187(12) 0.0343(13) 0.0000(10) 0.0107(10) 0.0026(9)
O4 0.0415(14) 0.0163(11) 0.0486(15) 0.0027(9) 0.0002(11) 0.0035(9)
O5 0.0253(11) 0.0199(11) 0.0583(15) 0.0027(10) 0.0135(10) -0.0003(8)
O6 0.0248(11) 0.0291(12) 0.0597(16) 0.0060(11) 0.0088(10) -0.0001(9)
C1C 0.071(7) 0.114(11) 0.038(5) -0.013(6) 0.013(5) 0.005(7)
C4C 0.102(10) 0.115(12) 0.041(5) 0.007(6) 0.014(6) 0.049(9)
O1C 0.047(4) 0.101(7) 0.053(4) -0.010(4) -0.005(3) 0.002(4)
O5C 0.064(5) 0.170(11) 0.038(3) -0.008(5) -0.006(3) 0.040(6)
C2C 0.055(5) 0.091(8) 0.028(4) 0.019(4) 0.003(3) 0.015(5)
C3C 0.112(10) 0.083(9) 0.045(5) 0.007(5) -0.002(6) -0.020(8)

_geom_special_details            
;
 All esds (except the esd in the dihedral angle between two l.s. planes)
 are estimated using the full covariance matrix.  The cell esds are taken
 into account individually in the estimation of esds in distances, angles
 and torsion angles; correlations between esds in cell parameters are only
 used when they are defined by crystal symmetry.  An approximate (isotropic)
 treatment of cell esds is used for estimating esds involving l.s. planes.
;
loop_
_geom_bond_atom_site_label_1
_geom_bond_atom_site_label_2
_geom_bond_distance
_geom_bond_site_symmetry_2
_geom_bond_publ_flag
C1 C2 1.383(4) . ?
C1 C9 1.476(4) . ?
C1 N1 1.346(4) . ?
C2 H2 0.9500 . ?
C2 C3 1.382(4) . ?
C3 H3 0.9500 . ?
C3 C4 1.383(4) . ?
C4 H4 0.9500 . ?
C4 C5 1.387(4) . ?
C5 C6 1.498(4) . ?
C5 N1 1.318(4) . ?
C6 N2 1.346(4) . ?
C6 N4 1.320(4) . ?
C7 N2 1.371(4) . ?
C7 N3 1.338(4) . ?
C7 N5 1.325(4) . ?
C8 N3 1.340(4) . ?
C8 N4 1.369(4) . ?
C8 N6 1.335(4) . ?
C9 C10 1.392(4) . ?
C9 N7 1.347(4) . ?
C10 H10 0.9500 . ?
C10 C11 1.393(4) . ?
C11 H11 0.9500 . ?
C11 C12 1.391(4) . ?
C12 H12 0.9500 . ?
C12 C13 1.389(4) . ?
C13 C14 1.486(4) . ?
C13 N7 1.332(4) . ?
C14 N8 1.356(4) . ?
C14 N10 1.310(4) . ?
C15 N8 1.363(4) . ?
C15 N9 1.346(4) . ?
C15 N11 1.332(4) . ?
C16 N9 1.345(4) . ?
C16 N10 1.363(4) . ?
C16 N12 1.324(4) . ?
Cu1 N1 1.966(3) . ?
Cu1 N2 2.077(2) . ?
Cu1 N7 1.963(2) . ?
Cu1 N8 2.059(2) . ?
Cu1 O1 2.283(3) . ?
N5 H5A 0.8800 . ?
N5 H5B 0.8800 . ?
N6 H6A 0.8800 . ?
N6 H6B 0.8800 . ?
N11 H11A 0.8800 . ?
N11 H11B 0.8800 . ?
N12 H12A 0.8800 . ?
N12 H12B 0.8800 . ?
N13 O1 1.244(4) . ?
N13 O2A 1.271(6) . ?
N13 O2B 1.155(17) . ?
N13 O3 1.249(4) . ?
N14 O4 1.258(3) . ?
N14 O5 1.255(3) . ?
N14 O6 1.240(4) . ?
C1C H1CA 0.9900 . ?
C1C H1CB 0.9900 . ?
C1C O1C 1.432(14) . ?
C1C C2C 1.587(13) . ?
C4C H4CA 0.9900 . ?
C4C H4CB 0.9900 . ?
C4C O1C 1.336(15) . ?
C4C C3C 1.561(13) . ?
C2C H2CA 0.9900 . ?
C2C H2CB 0.9900 . ?
C2C C3C 1.553(13) . ?
C3C H3CA 0.9900 . ?
C3C H3CB 0.9900 . ?

loop_
_geom_angle_atom_site_label_1
_geom_angle_atom_site_label_2
_geom_angle_atom_site_label_3
_geom_angle
_geom_angle_site_symmetry_1
_geom_angle_site_symmetry_3
_geom_angle_publ_flag
C2 C1 C9 127.5(3) . . ?
N1 C1 C2 119.9(3) . . ?
N1 C1 C9 112.6(2) . . ?
C1 C2 H2 120.8 . . ?
C3 C2 C1 118.3(3) . . ?
C3 C2 H2 120.8 . . ?
C2 C3 H3 119.6 . . ?
C2 C3 C4 120.8(3) . . ?
C4 C3 H3 119.6 . . ?
C3 C4 H4 121.1 . . ?
C3 C4 C5 117.9(3) . . ?
C5 C4 H4 121.1 . . ?
C4 C5 C6 126.8(3) . . ?
N1 C5 C4 120.7(3) . . ?
N1 C5 C6 112.3(2) . . ?
N2 C6 C5 113.6(2) . . ?
N4 C6 C5 119.2(3) . . ?
N4 C6 N2 127.2(3) . . ?
N3 C7 N2 123.7(3) . . ?
N5 C7 N2 117.3(3) . . ?
N5 C7 N3 119.0(3) . . ?
N3 C8 N4 125.0(3) . . ?
N6 C8 N3 117.6(3) . . ?
N6 C8 N4 117.4(3) . . ?
C10 C9 C1 128.3(3) . . ?
N7 C9 C1 111.4(2) . . ?
N7 C9 C10 120.2(3) . . ?
C9 C10 H10 120.9 . . ?
C9 C10 C11 118.2(3) . . ?
C11 C10 H10 120.9 . . ?
C10 C11 H11 119.5 . . ?
C12 C11 C10 121.0(3) . . ?
C12 C11 H11 119.5 . . ?
C11 C12 H12 121.3 . . ?
C13 C12 C11 117.3(3) . . ?
C13 C12 H12 121.3 . . ?
C12 C13 C14 126.2(3) . . ?
N7 C13 C12 121.7(3) . . ?
N7 C13 C14 112.1(2) . . ?
N8 C14 C13 114.8(2) . . ?
N10 C14 C13 118.2(3) . . ?
N10 C14 N8 126.9(3) . . ?
N9 C15 N8 123.8(3) . . ?
N11 C15 N8 117.9(3) . . ?
N11 C15 N9 118.3(3) . . ?
N9 C16 N10 124.8(3) . . ?
N12 C16 N9 118.0(3) . . ?
N12 C16 N10 117.2(3) . . ?
N1 Cu1 N2 77.91(10) . . ?
N1 Cu1 N8 156.81(10) . . ?
N1 Cu1 O1 90.82(14) . . ?
N2 Cu1 O1 88.47(11) . . ?
N7 Cu1 N1 78.68(10) . . ?
N7 Cu1 N2 153.44(11) . . ?
N7 Cu1 N8 78.99(10) . . ?
N7 Cu1 O1 104.25(11) . . ?
N8 Cu1 N2 125.24(10) . . ?
N8 Cu1 O1 88.68(14) . . ?
C1 N1 Cu1 118.1(2) . . ?
C5 N1 C1 122.3(3) . . ?
C5 N1 Cu1 119.6(2) . . ?
C6 N2 C7 113.8(2) . . ?
C6 N2 Cu1 113.03(19) . . ?
C7 N2 Cu1 132.6(2) . . ?
C7 N3 C8 115.8(3) . . ?
C6 N4 C8 113.4(3) . . ?
C7 N5 H5A 120.0 . . ?
C7 N5 H5B 120.0 . . ?
H5A N5 H5B 120.0 . . ?
C8 N6 H6A 120.0 . . ?
C8 N6 H6B 120.0 . . ?
H6A N6 H6B 120.0 . . ?
C9 N7 Cu1 118.7(2) . . ?
C13 N7 C9 121.6(2) . . ?
C13 N7 Cu1 119.2(2) . . ?
C14 N8 C15 114.1(2) . . ?
C14 N8 Cu1 113.70(19) . . ?
C15 N8 Cu1 132.0(2) . . ?
C16 N9 C15 115.7(3) . . ?
C14 N10 C16 114.4(2) . . ?
C15 N11 H11A 120.0 . . ?
C15 N11 H11B 120.0 . . ?
H11A N11 H11B 120.0 . . ?
C16 N12 H12A 120.0 . . ?
C16 N12 H12B 120.0 . . ?
H12A N12 H12B 120.0 . . ?
O1 N13 O2A 119.8(4) . . ?
O1 N13 O3 121.5(3) . . ?
O2B N13 O1 104.2(8) . . ?
O2B N13 O3 124.5(7) . . ?
O3 N13 O2A 118.2(4) . . ?
N13 O1 Cu1 125.9(3) . . ?
O5 N14 O4 120.1(3) . . ?
O6 N14 O4 119.9(3) . . ?
O6 N14 O5 119.9(3) . . ?
H1CA C1C H1CB 109.0 . . ?
O1C C1C H1CA 111.0 . . ?
O1C C1C H1CB 111.0 . . ?
O1C C1C C2C 104.0(9) . . ?
C2C C1C H1CA 111.0 . . ?
C2C C1C H1CB 111.0 . . ?
H4CA C4C H4CB 109.2 . . ?
O1C C4C H4CA 111.3 . . ?
O1C C4C H4CB 111.3 . . ?
O1C C4C C3C 102.5(9) . . ?
C3C C4C H4CA 111.3 . . ?
C3C C4C H4CB 111.3 . . ?
C4C O1C C1C 114.6(9) . . ?
C1C C2C H2CA 111.9 . . ?
C1C C2C H2CB 111.9 . . ?
H2CA C2C H2CB 109.6 . . ?
C3C C2C C1C 99.6(8) . . ?
C3C C2C H2CA 111.9 . . ?
C3C C2C H2CB 111.9 . . ?
C4C C3C H3CA 111.6 . . ?
C4C C3C H3CB 111.6 . . ?
C2C C3C C4C 100.7(9) . . ?
C2C C3C H3CA 111.6 . . ?
C2C C3C H3CB 111.6 . . ?
H3CA C3C H3CB 109.4 . . ?

loop_
_geom_hbond_atom_site_label_D
_geom_hbond_atom_site_label_H
_geom_hbond_atom_site_label_A
_geom_hbond_distance_DH
_geom_hbond_distance_HA
_geom_hbond_distance_DA
_geom_hbond_angle_DHA
_geom_hbond_site_symmetry_A
_geom_hbond_publ_flag
N5 H5B O5 0.88 2.14 2.940(3) 150.5 . yes
N6 H6A O6 0.88 2.08 2.955(4) 169.6 1_455 yes
N6 H6B N9 0.88 2.17 3.021(4) 163.8 2_556 yes
N11 H11A N4 0.88 2.25 3.132(4) 176.7 2_546 yes
N11 H11B N5 0.88 2.55 3.122(4) 123.2 . yes
N11 H11B O3 0.88 2.24 2.967(4) 139.6 . yes
N12 H12A O4 0.88 2.11 2.927(3) 153.9 2_646 yes

loop_
_geom_torsion_atom_site_label_1
_geom_torsion_atom_site_label_2
_geom_torsion_atom_site_label_3
_geom_torsion_atom_site_label_4
_geom_torsion
_geom_torsion_site_symmetry_1
_geom_torsion_site_symmetry_2
_geom_torsion_site_symmetry_3
_geom_torsion_site_symmetry_4
_geom_torsion_publ_flag
C1 C2 C3 C4 0.3(6) . . . . ?
C1 C9 C10 C11 177.3(3) . . . . ?
C1 C9 N7 C13 -179.0(3) . . . . ?
C1 C9 N7 Cu1 -7.1(3) . . . . ?
C2 C1 C9 C10 8.4(6) . . . . ?
C2 C1 C9 N7 -173.8(3) . . . . ?
C2 C1 N1 C5 -1.8(5) . . . . ?
C2 C1 N1 Cu1 176.2(2) . . . . ?
C2 C3 C4 C5 -0.3(6) . . . . ?
C3 C4 C5 C6 175.0(3) . . . . ?
C3 C4 C5 N1 -0.8(6) . . . . ?
C4 C5 C6 N2 -168.3(3) . . . . ?
C4 C5 C6 N4 10.6(5) . . . . ?
C4 C5 N1 C1 1.9(5) . . . . ?
C4 C5 N1 Cu1 -176.1(3) . . . . ?
C5 C6 N2 C7 169.4(3) . . . . ?
C5 C6 N2 Cu1 -18.2(3) . . . . ?
C5 C6 N4 C8 -177.5(3) . . . . ?
C6 C5 N1 C1 -174.5(3) . . . . ?
C6 C5 N1 Cu1 7.5(4) . . . . ?
C9 C1 C2 C3 -177.9(3) . . . . ?
C9 C1 N1 C5 176.9(3) . . . . ?
C9 C1 N1 Cu1 -5.0(3) . . . . ?
C9 C10 C11 C12 1.0(5) . . . . ?
C10 C9 N7 C13 -1.0(4) . . . . ?
C10 C9 N7 Cu1 171.0(2) . . . . ?
C10 C11 C12 C13 -0.3(5) . . . . ?
C11 C12 C13 C14 176.8(3) . . . . ?
C11 C12 C13 N7 -1.0(5) . . . . ?
C12 C13 C14 N8 176.7(3) . . . . ?
C12 C13 C14 N10 -5.7(5) . . . . ?
C12 C13 N7 C9 1.7(5) . . . . ?
C12 C13 N7 Cu1 -170.2(2) . . . . ?
C13 C14 N8 C15 173.5(3) . . . . ?
C13 C14 N8 Cu1 -2.8(3) . . . . ?
C13 C14 N10 C16 -177.1(3) . . . . ?
C14 C13 N7 C9 -176.4(3) . . . . ?
C14 C13 N7 Cu1 11.7(3) . . . . ?
N1 C1 C2 C3 0.7(5) . . . . ?
N1 C1 C9 C10 -170.3(3) . . . . ?
N1 C1 C9 N7 7.6(4) . . . . ?
N1 C5 C6 N2 7.8(4) . . . . ?
N1 C5 C6 N4 -173.3(3) . . . . ?
N2 C6 N4 C8 1.3(5) . . . . ?
N2 C7 N3 C8 -3.9(4) . . . . ?
N3 C7 N2 C6 10.7(4) . . . . ?
N3 C7 N2 Cu1 -159.8(2) . . . . ?
N3 C8 N4 C6 7.0(5) . . . . ?
N4 C6 N2 C7 -9.5(5) . . . . ?
N4 C6 N2 Cu1 163.0(3) . . . . ?
N4 C8 N3 C7 -5.7(5) . . . . ?
N5 C7 N2 C6 -169.4(3) . . . . ?
N5 C7 N2 Cu1 20.0(4) . . . . ?
N5 C7 N3 C8 176.3(3) . . . . ?
N6 C8 N3 C7 175.2(3) . . . . ?
N6 C8 N4 C6 -173.9(3) . . . . ?
N7 C9 C10 C11 -0.4(5) . . . . ?
N7 C13 C14 N8 -5.3(4) . . . . ?
N7 C13 C14 N10 172.3(3) . . . . ?
N8 C14 N10 C16 0.2(4) . . . . ?
N8 C15 N9 C16 -5.7(4) . . . . ?
N9 C15 N8 C14 6.8(4) . . . . ?
N9 C15 N8 Cu1 -177.9(2) . . . . ?
N9 C16 N10 C14 1.2(4) . . . . ?
N10 C14 N8 C15 -3.9(5) . . . . ?
N10 C14 N8 Cu1 179.9(2) . . . . ?
N10 C16 N9 C15 1.4(4) . . . . ?
N11 C15 N8 C14 -173.2(3) . . . . ?
N11 C15 N8 Cu1 2.2(5) . . . . ?
N11 C15 N9 C16 174.3(3) . . . . ?
N12 C16 N9 C15 -177.9(3) . . . . ?
N12 C16 N10 C14 -179.5(3) . . . . ?
O2A N13 O1 Cu1 148.1(5) . . . . ?
O2B N13 O1 Cu1 107.0(10) . . . . ?
O3 N13 O1 Cu1 -40.2(6) . . . . ?
C1C C2C C3C C4C 37.3(11) . . . . ?
O1C C1C C2C C3C -21.5(10) . . . . ?
O1C C4C C3C C2C -42.6(12) . . . . ?
C2C C1C O1C C4C -5.9(11) . . . . ?
C3C C4C O1C C1C 30.7(12) . . . . ?

_smtbx_masks_special_details     
;
A solvent mask was calculated and 328 electrons were 
found in a volume of 1146\%A^3 in 2 voids per unit cell.
This is consistent with the presence of 
a total of 7.8 DMSO (328 electrons) per unit, 
so around 2 DMSO per formula unit.
;

loop_
_smtbx_masks_void_nr
_smtbx_masks_void_average_x
_smtbx_masks_void_average_y
_smtbx_masks_void_average_z
_smtbx_masks_void_volume
_smtbx_masks_void_count_electrons
_smtbx_masks_void_content
1 -0.348 -0.344 0.500 573.1 163.8 4*C2H6SO
2 -0.473 -0.224 0.000 573.1 163.8 4*C2H6SO

_shelx_res_file                  
;
TITL ada125_a.res in P2(1)/n
    ada125.res
    created by SHELXL-2018/3 at 17:47:18 on 02-Aug-2019
REM Old TITL ada125 in P2(1)/n
REM SHELXT solution in P2(1)/n
REM R1 0.234, Rweak 0.017, Alpha 0.073, Orientation as input
REM Formula found by SHELXT: S24 N10 S9 Cu
CELL 1.34139 10.1245 15.8382 21.6268 90 102.018 90
ZERR 4 0.0003 0.0004 0.0006 0 0.001 0
LATT 1
SYMM 0.5-X,0.5+Y,0.5-Z
SFAC C H Cu N O
DISP C 0.0137 0.0057 57.1
DISP Cu -2.7968 3.6874 28057.3
DISP H -0 0 0.6
DISP N 0.0241 0.0134 109.9
DISP O 0.039 0.0241 193.4
UNIT 72 72 4 56 28
EQIV $1 0.5-X,0.5+Y,1.5-Z
EQIV $2 0.5-X,-0.5+Y,1.5-Z
EQIV $3 -1+X,+Y,+Z
EQIV $4 1.5-X,-0.5+Y,1.5-Z
SADI C1C C2C C2C C3C C3C C4C
SADI O1C C1C O1C C4C
EADP O2A O2B

L.S. 30
PLAN  20
SIZE 0.1 0.12 0.17
TEMP -123.15
HTAB N5 O5
HTAB N6 O6_$3
HTAB N6 N9_$1
HTAB N11 N4_$2
HTAB N11 O3
HTAB N11 N5
HTAB N12 O4_$4
BOND $H
list 4
CONF
MORE -1
WPDB
HTAB
ABIN
fmap 2
acta
OMIT 0 0 4
OMIT 2 1 1
OMIT 1 2 0
OMIT -1 1 4
OMIT -3 1 2
OMIT 1 2 2
OMIT 0 6 2
OMIT -1 4 1
OMIT 2 3 0
REM <olex2.extras>
REM <HklSrc "%.\\ADA125.hkl">
REM </olex2.extras>

WGHT    0.123900    5.079700
EXTI    0.003910
FVAR       0.36252   0.71748
C1    1    0.579846    0.886980    0.688511    11.00000    0.02056    0.01710 =
         0.03376    0.00321    0.00802   -0.00127
C2    1    0.558439    0.972745    0.679433    11.00000    0.02511    0.01811 =
         0.04705    0.00713    0.01533   -0.00100
AFIX  43
H2    2    0.618391    1.006256    0.661324    11.00000   -1.20000
AFIX   0
C3    1    0.447652    1.008468    0.697365    11.00000    0.03172    0.01715 =
         0.06355    0.01155    0.02209    0.00522
AFIX  43
H3    2    0.430970    1.067225    0.691310    11.00000   -1.20000
AFIX   0
C4    1    0.360740    0.959732    0.724025    11.00000    0.02910    0.02032 =
         0.06246    0.01081    0.02415    0.00665
AFIX  43
H4    2    0.284737    0.984124    0.736600    11.00000   -1.20000
AFIX   0
C5    1    0.388089    0.874104    0.731814    11.00000    0.02147    0.01455 =
         0.04208    0.00418    0.01158    0.00190
C6    1    0.314219    0.811279    0.763813    11.00000    0.01939    0.01756 =
         0.03661    0.00074    0.01133    0.00069
C7    1    0.323567    0.684013    0.813429    11.00000    0.02059    0.01776 =
         0.03033    0.00000    0.00920   -0.00139
C8    1    0.144911    0.771611    0.810178    11.00000    0.02330    0.01791 =
         0.03210   -0.00197    0.01166   -0.00105
C9    1    0.692987    0.836475    0.674898    11.00000    0.02277    0.01742 =
         0.02938    0.00223    0.01082   -0.00344
C10   1    0.810023    0.864782    0.657311    11.00000    0.02503    0.02203 =
         0.03635    0.00226    0.01388   -0.00354
AFIX  43
H10   2    0.823845    0.923172    0.650849    11.00000   -1.20000
AFIX   0
C11   1    0.906312    0.805174    0.649444    11.00000    0.02248    0.02606 =
         0.04319    0.00194    0.01583   -0.00369
AFIX  43
H11   2    0.987551    0.823271    0.638121    11.00000   -1.20000
AFIX   0
C12   1    0.885291    0.719546    0.657920    11.00000    0.02124    0.02357 =
         0.03555    0.00118    0.01257    0.00062
AFIX  43
H12   2    0.950406    0.678588    0.652394    11.00000   -1.20000
AFIX   0
C13   1    0.765311    0.696316    0.674782    11.00000    0.02100    0.01784 =
         0.03036    0.00032    0.01155    0.00022
C14   1    0.719603    0.608663    0.683090    11.00000    0.02190    0.01689 =
         0.02826    0.00063    0.00708   -0.00063
C15   1    0.553696    0.522470    0.704050    11.00000    0.02526    0.01720 =
         0.03263   -0.00183    0.01075   -0.00138
C16   1    0.739967    0.468068    0.674949    11.00000    0.02290    0.01905 =
         0.02982   -0.00046    0.00462    0.00144
CU1   3    0.521946    0.717853    0.720426    11.00000    0.02060    0.01505 =
         0.03905    0.00027    0.01502   -0.00014
N1    4    0.492904    0.840499    0.713610    11.00000    0.02182    0.01326 =
         0.03425    0.00134    0.01051   -0.00100
N2    4    0.377761    0.736450    0.774806    11.00000    0.02047    0.01420 =
         0.03684    0.00313    0.01299    0.00120
N3    4    0.205814    0.698575    0.830339    11.00000    0.02345    0.01764 =
         0.03430    0.00234    0.01358    0.00146
N4    4    0.199355    0.833480    0.778972    11.00000    0.02136    0.01766 =
         0.03762    0.00199    0.01392    0.00206
N5    4    0.392871    0.615243    0.834655    11.00000    0.02634    0.01808 =
         0.04029    0.01006    0.01400    0.00539
AFIX  93
H5A   2    0.361291    0.579959    0.859486    11.00000   -1.20000
H5B   2    0.470483    0.604848    0.823922    11.00000   -1.20000
AFIX   0
N6    4    0.022598    0.785672    0.822086    11.00000    0.02298    0.02147 =
         0.04694    0.00698    0.01869    0.00243
AFIX  93
H6A   2   -0.015164    0.747637    0.842506    11.00000   -1.20000
H6B   2   -0.020264    0.832976    0.809516    11.00000   -1.20000
AFIX   0
N7    4    0.674492    0.753464    0.683540    11.00000    0.02098    0.01609 =
         0.03093    0.00085    0.01124   -0.00034
N8    4    0.601493    0.602797    0.703001    11.00000    0.02378    0.01553 =
         0.03428   -0.00111    0.01318   -0.00146
N9    4    0.622657    0.453399    0.693006    11.00000    0.02366    0.01683 =
         0.03426   -0.00093    0.01053    0.00034
N10   4    0.792348    0.546145    0.668714    11.00000    0.02188    0.02023 =
         0.03403    0.00011    0.01032    0.00040
N11   4    0.431503    0.512002    0.716702    11.00000    0.03265    0.01630 =
         0.06334   -0.00659    0.02629   -0.00541
AFIX  93
H11A  2    0.397869    0.460902    0.717673    11.00000   -1.20000
H11B  2    0.384399    0.556186    0.724089    11.00000   -1.20000
AFIX   0
N12   4    0.809613    0.402208    0.661569    11.00000    0.02698    0.01917 =
         0.04931   -0.00381    0.01568    0.00277
AFIX  93
H12A  2    0.778808    0.350749    0.664612    11.00000   -1.20000
H12B  2    0.886695    0.409905    0.649635    11.00000   -1.20000
AFIX   0
N13   4    0.231130    0.679344    0.636948    11.00000    0.02480    0.03965 =
         0.04807   -0.00720    0.01041    0.00344
O1    5    0.350395    0.695720    0.635098    11.00000    0.03070    0.12420 =
         0.04118   -0.01275    0.01311   -0.02306
PART 1
O2A   5    0.136260    0.704763    0.592768    21.00000    0.02540    0.11528 =
         0.04886    0.02490    0.00523    0.01208
PART 0
PART 2
O2B   5    0.173384    0.740890    0.620218   -21.00000    0.02540    0.11528 =
         0.04886    0.02490    0.00523    0.01208
PART 0
O3    5    0.202238    0.630349    0.677409    11.00000    0.04260    0.03814 =
         0.06069    0.00475    0.01918    0.00172

N14   4    0.753987    0.652150    0.849437    11.00000    0.02544    0.01871 =
         0.03425    0.00000    0.01067    0.00258
O4    5    0.700322    0.718702    0.824045    11.00000    0.04146    0.01634 =
         0.04863    0.00266    0.00017    0.00355
O5    5    0.684545    0.586447    0.849121    11.00000    0.02534    0.01990 =
         0.05826    0.00266    0.01345   -0.00027
O6    5    0.875750    0.651423    0.874677    11.00000    0.02478    0.02915 =
         0.05974    0.00595    0.00878   -0.00014
PART 1
C1C   1    0.515526    0.729349    0.520202    10.50000    0.07068    0.11392 =
         0.03843   -0.01335    0.01300    0.00483
AFIX  23
H1CA  2    0.559960    0.760204    0.490314    10.50000   -1.20000
H1CB  2    0.498690    0.769043    0.553072    10.50000   -1.20000
AFIX   0
C4C   1    0.532918    0.585117    0.541380    10.50000    0.10210    0.11494 =
         0.04096    0.00717    0.01361    0.04909
AFIX  23
H4CA  2    0.485769    0.574686    0.576421    10.50000   -1.20000
H4CB  2    0.596661    0.538245    0.539510    10.50000   -1.20000
AFIX   0
O1C   5    0.596414    0.659552    0.548019    10.50000    0.04697    0.10122 =
         0.05328   -0.00983   -0.00503    0.00207

PART 0
PART 2
O5C   5    0.519109    0.662004    0.495327    10.50000    0.06442    0.16971 =
         0.03800   -0.00845   -0.00560    0.03980

PART 0
PART 1
C2C   1    0.378959    0.686906    0.484293    10.50000    0.05489    0.09140 =
         0.02809    0.01938    0.00311    0.01536
AFIX  23
H2CA  2    0.308545    0.688276    0.509910    10.50000   -1.20000
H2CB  2    0.343997    0.713760    0.442774    10.50000   -1.20000
AFIX   0
C3C   1    0.430447    0.595797    0.477093    10.50000    0.11193    0.08350 =
         0.04535    0.00725   -0.00167   -0.02002
AFIX  23
H3CA  2    0.475457    0.591130    0.440749    10.50000   -1.20000
H3CB  2    0.356311    0.554000    0.472359    10.50000   -1.20000
AFIX   0
HKLF 4


REM  ada125_a.res in P2(1)/n
REM wR2 = 0.210950, GooF = S = 1.10333, Restrained GooF = 1.10498 for all data
REM R1 = 0.067745 for 7080 Fo > 4sig(Fo) and 0.072104 for all 7797 data
REM 393 parameters refined using 4 restraints

END

WGHT      0.1240      5.0797

REM Instructions for potential hydrogen bonds
EQIV $5 -x+3/2, y+1/2, -z+3/2
HTAB C2 N14_$5
HTAB C2 O5_$5
HTAB C2 O6_$5
HTAB C4 N11_$1
HTAB C10 O5_$5
EQIV $6 x+1, y, z
HTAB C12 O2A_$6
HTAB C12 O3_$6
HTAB N5 O5
HTAB N6 O6_$3
HTAB N6 N9_$1
HTAB N11 N4_$2
HTAB N11 N5
HTAB N11 O3
HTAB N12 O4_$4
HTAB C2C O1
EQIV $7 x-1/2, -y+3/2, z-1/2
HTAB C2C O6_$7

REM Highest difference peak  0.933,  deepest hole -0.583,  1-sigma level  0.138
Q1    1   0.4983  0.7830  0.5213  11.00000  0.05    0.93
Q2    1   0.2811  0.4364  0.9452  11.00000  0.05    0.81
Q3    1   0.3992  0.6743  0.4697  11.00000  0.05    0.77
Q4    1   0.5964  0.7522  0.5152  11.00000  0.05    0.67
Q5    1   0.3247  0.6686  0.4821  11.00000  0.05    0.65
Q6    1   1.0426  0.3823  0.6146  11.00000  0.05    0.63
Q7    1   1.0572  0.3973  0.5523  11.00000  0.05    0.55
Q8    1   0.4867  0.6364  0.5195  11.00000  0.05    0.50
Q9    1   0.5233  0.6393  0.5303  11.00000  0.05    0.48
Q10   1   0.9964  0.6459  0.7262  11.00000  0.05    0.47
Q11   1   0.5464  0.6955  0.7563  11.00000  0.05    0.46
Q12   1   0.6196  0.6672  0.5200  11.00000  0.05    0.45
Q13   1   0.3236  0.7168  0.6450  11.00000  0.05    0.45
Q14   1   0.9036  0.6267  0.7226  11.00000  0.05    0.45
Q15   1   0.5895  0.6232  0.5510  11.00000  0.05    0.43
Q16   1   0.3418  0.6515  0.6444  11.00000  0.05    0.43
Q17   1   0.9699  0.5670  0.7062  11.00000  0.05    0.42
Q18   1  -0.0779  0.7774  0.7402  11.00000  0.05    0.41
Q19   1   0.9169  0.9185  0.7239  11.00000  0.05    0.41
Q20   1   0.6767  0.4544  0.6879  11.00000  0.05    0.41
;
_shelx_res_checksum              31545
_shelx_fab_file                  
;
-13 0 3 0.7449 1.1606
-13 0 5 0.0117 0.2111
-13 0 7 1.2865 0.1106
-13 0 9 2.6997 0.8497
-13 1 2 2.1113 -0.0720
-13 1 3 -0.4918 -1.3184
-13 1 4 2.1774 -0.0717
-13 1 5 -0.6808 -0.9034
-13 1 6 0.9061 0.0827
-13 1 7 -0.8252 0.7553
-13 1 8 0.4270 0.3674
-13 1 9 -1.6162 2.2412
-13 1 10 0.1301 -0.0466
-13 2 3 0.3018 -0.7335
-13 2 4 -0.0705 0.3787
-13 2 5 -0.1753 -0.6719
-13 2 6 0.9552 -0.1036
-13 2 7 -0.9517 -0.4697
-13 2 8 0.4523 -0.4403
-13 2 9 -0.9296 -0.4698
-13 3 5 -1.7899 -0.4389
-13 3 6 0.4470 0.7035
-13 3 7 -1.4875 0.9044
-12 0 -4 2.3619 0.5303
-12 0 -2 0.1438 -0.0507
-12 0 0 -3.1519 -0.4096
-12 0 2 -3.8322 -0.3230
-12 0 4 -1.2931 0.0942
-12 0 6 -0.5826 -0.0115
-12 0 8 -1.6682 -0.4415
-12 0 10 -0.1133 -0.2363
-12 0 12 1.0152 0.1860
-12 0 14 -0.8828 -0.0442
-12 0 16 -1.4536 -0.4199
-12 1 -5 0.3744 -0.0898
-12 1 -4 -1.1950 0.7143
-12 1 -3 -0.7519 -0.1542
-12 1 -2 -1.7635 0.1770
-12 1 -1 -2.4550 -0.0158
-12 1 0 -0.3938 0.1295
-12 1 1 -2.6068 0.0435
-12 1 2 1.9505 0.2824
-12 1 3 -0.0048 0.1013
-12 1 4 2.1326 0.1958
-12 1 5 1.7220 0.0706
-12 1 6 0.9086 -0.1681
-12 1 7 0.0464 -0.0603
-12 1 8 1.6779 -0.3994
-12 1 9 -0.4159 0.0652
-12 1 10 3.1255 0.1472
-12 1 11 1.5370 0.1157
-12 1 12 2.1159 0.4277
-12 1 13 1.2593 -0.1884
-12 1 14 0.2054 -0.6743
-12 1 15 -0.3579 -0.2786
-12 1 16 -0.2472 -1.6720
-12 2 -5 -0.7958 0.5030
-12 2 -4 0.6633 0.5423
-12 2 -3 -1.5388 0.2482
-12 2 -2 1.0785 0.3594
-12 2 -1 -0.7053 -0.0434
-12 2 0 0.1653 0.3173
-12 2 1 1.1470 0.0071
-12 2 2 -1.3693 0.1133
-12 2 3 1.6114 0.0506
-12 2 4 -0.8236 0.0109
-12 2 5 0.5597 0.0132
-12 2 6 0.6481 0.0764
-12 2 7 1.8601 -0.0760
-12 2 8 0.6485 0.1944
-12 2 9 4.8966 -0.1722
-12 2 10 0.0108 0.1592
-12 2 11 3.8241 -0.0923
-12 2 12 -0.8195 0.0389
-12 2 13 -0.0472 -0.0438
-12 2 14 -1.6523 0.1806
-12 2 15 -1.0039 -0.1489
-12 2 16 -1.3758 0.2344
-12 3 -5 -0.4432 -0.3563
-12 3 -4 -0.1505 -0.7936
-12 3 -3 -0.6577 -0.3702
-12 3 -2 -1.2529 -0.7669
-12 3 -1 0.5031 0.0885
-12 3 0 -0.3209 0.1930
-12 3 1 1.3808 0.3908
-12 3 2 1.9146 0.6109
-12 3 3 0.9285 0.3379
-12 3 4 2.0697 -0.0004
-12 3 5 0.2262 -0.1221
-12 3 6 0.2113 -0.3874
-12 3 7 -0.0287 -0.4732
-12 3 8 -0.2730 -0.2748
-12 3 9 -0.2138 -0.0815
-12 3 10 -0.2877 -0.2217
-12 3 11 -1.2311 0.3378
-12 3 12 -1.8927 -0.0207
-12 3 13 -2.6649 0.4466
-12 3 14 -2.5516 0.5836
-12 3 15 -2.4733 0.7036
-12 3 16 -1.0535 1.1139
-12 4 -4 -0.0953 -0.4247
-12 4 -3 -0.8288 0.7408
-12 4 -2 1.7454 -0.1025
-12 4 -1 -1.1314 0.3176
-12 4 0 2.7350 0.0708
-12 4 1 -1.1026 -0.0334
-12 4 2 1.8782 -0.1586
-12 4 3 -0.1694 -0.2550
-12 4 4 1.2102 -0.2012
-12 4 5 0.5182 -0.0984
-12 4 6 1.7718 -0.0126
-12 4 7 0.9352 0.1818
-12 4 8 1.1075 0.1118
-12 4 9 1.7044 -0.0487
-12 4 10 -1.1711 -0.0458
-12 4 11 1.2969 -0.2452
-12 4 12 -1.6355 -0.3246
-12 4 13 -0.0665 0.0107
-12 4 14 0.1527 -0.3574
-12 4 15 -0.4111 0.0358
-12 5 -3 -0.4415 -1.0248
-12 5 -2 0.5975 -0.6400
-12 5 -1 0.9775 -0.2566
-12 5 0 1.4414 -0.3028
-12 5 1 1.8487 0.2608
-12 5 2 2.0010 0.0805
-12 5 3 0.4948 0.1285
-12 5 4 1.8763 0.0400
-12 5 5 -1.4086 -0.1544
-12 5 6 0.9025 0.0762
-12 5 7 -1.5847 -0.3052
-12 5 8 -0.4751 0.0737
-12 5 9 -0.9738 -0.1147
-12 5 10 -1.6757 -0.3002
-12 5 11 -1.3045 0.5171
-12 5 12 -1.6791 -0.1101
-12 5 13 -1.7566 1.3828
-12 5 14 -0.1191 0.7309
-12 6 -2 -0.7969 -0.0128
-12 6 -1 -0.6226 0.4036
-12 6 0 -0.6096 0.0995
-12 6 1 -1.1288 0.3188
-12 6 2 0.3516 -0.0041
-12 6 3 -0.8455 0.1726
-12 6 4 0.8508 -0.0527
-12 6 5 0.0516 0.0352
-12 6 6 0.4578 0.0567
-12 6 7 -0.0005 -0.0273
-12 6 8 -0.6880 0.1670
-12 6 9 -0.8177 -0.3220
-12 6 10 -2.0881 -0.0590
-12 6 11 -0.8830 -0.1896
-12 6 12 -1.9630 -0.5914
-12 6 13 -0.6214 0.5205
-12 7 -1 0.3702 -1.2737
-12 7 0 0.7620 -0.2281
-12 7 1 0.6018 -0.3445
-12 7 2 0.7076 -0.1903
-12 7 3 -0.1196 0.2306
-12 7 4 0.4294 -0.0949
-12 7 5 -0.8359 0.0519
-12 7 6 0.3815 0.2317
-12 7 7 -1.1505 -0.0520
-12 7 8 -0.3751 0.1886
-12 7 9 -1.1361 0.4833
-12 7 10 -1.3415 -0.2674
-12 7 11 -0.6091 1.0520
-12 8 2 -0.0462 0.0706
-12 8 3 -0.4653 0.5095
-12 8 4 0.1584 -0.0307
-12 8 5 -1.0427 0.0675
-12 8 6 -0.0440 -0.0401
-12 8 7 -1.1555 -0.2130
-12 8 8 -0.5345 -0.1093
-11 0 -9 0.2416 -0.1283
-11 0 -7 -2.0264 0.2571
-11 0 -5 -2.6629 0.1745
-11 0 -3 1.2753 -0.1426
-11 0 -1 6.7091 -0.2252
-11 0 1 7.1321 -0.1826
-11 0 3 1.3567 -0.1044
-11 0 5 -2.6351 0.0096
-11 0 7 -1.2674 0.0059
-11 0 9 -0.7925 -0.1028
-11 0 11 -3.0321 -0.1033
-11 0 13 -3.7631 0.1461
-11 0 15 -1.9024 0.2661
-11 0 17 1.3556 -0.3224
-11 0 19 3.7435 -1.1599
-11 1 -10 -0.7228 0.4463
-11 1 -9 0.8187 1.0277
-11 1 -8 -0.4158 0.1242
-11 1 -7 -0.8908 0.0562
-11 1 -6 -0.7234 -0.1535
-11 1 -5 -0.6493 -0.1657
-11 1 -4 -0.9330 -0.1632
-11 1 -3 1.0143 0.0820
-11 1 -2 -0.3204 -0.0584
-11 1 -1 0.6446 -0.0075
-11 1 0 0.3221 0.0574
-11 1 1 -1.5601 0.0649
-11 1 2 -0.6279 0.0597
-11 1 3 -1.6441 0.1707
-11 1 4 -1.3859 -0.0488
-11 1 5 0.5515 -0.0820
-11 1 6 0.3783 -0.1605
-11 1 7 0.6689 -0.1936
-11 1 8 1.2113 -0.1064
-11 1 9 -1.6444 -0.1806
-11 1 10 -0.6600 0.1127
-11 1 11 -2.2329 -0.0970
-11 1 12 -0.9788 0.1477
-11 1 13 -0.2463 0.2316
-11 1 14 0.5824 -0.0280
-11 1 15 1.3810 0.2949
-11 1 16 0.1129 -0.1409
-11 1 17 1.2775 0.2836
-11 1 18 -1.7708 -0.2063
-11 1 19 0.4623 0.7131
-11 1 20 -1.9929 -0.2510
-11 2 -9 -1.3619 -0.2578
-11 2 -8 0.8660 0.3352
-11 2 -7 -2.4340 -0.1786
-11 2 -6 1.9982 0.0406
-11 2 -5 -1.0878 0.0906
-11 2 -4 4.1455 0.0520
-11 2 -3 1.6619 0.0834
-11 2 -2 3.8809 0.0924
-11 2 -1 3.8027 -0.0413
-11 2 0 -0.2612 -0.0261
-11 2 1 4.0621 -0.0753
-11 2 2 -3.9702 0.0378
-11 2 3 1.6049 -0.0480
-11 2 4 -3.1417 0.0432
-11 2 5 -1.0738 0.0841
-11 2 6 -1.2601 -0.0354
-11 2 7 -1.3099 0.1670
-11 2 8 -2.1678 -0.0341
-11 2 9 -0.7785 0.0929
-11 2 10 -2.5974 -0.1966
-11 2 11 -0.9999 -0.1476
-11 2 12 -0.4600 -0.1926
-11 2 13 -1.0642 -0.3450
-11 2 14 1.4273 0.1982
-11 2 15 -0.4381 -0.0301
-11 2 16 2.0502 0.3604
-11 2 17 0.7962 0.5179
-11 2 18 2.0354 0.2006
-11 2 19 1.4952 0.7644
-11 3 -9 0.1720 -0.8270
-11 3 -8 0.6836 0.3366
-11 3 -7 -0.6576 -0.5225
-11 3 -6 2.5749 0.2626
-11 3 -5 -0.2201 0.1246
-11 3 -4 2.0099 -0.0075
-11 3 -3 1.0963 0.4017
-11 3 -2 -1.9362 -0.1888
-11 3 -1 1.0914 0.0744
-11 3 0 -3.8689 -0.0524
-11 3 1 -0.2075 -0.0448
-11 3 2 -1.2095 -0.0809
-11 3 3 -0.2406 0.0729
-11 3 4 1.7730 -0.1194
-11 3 5 1.1984 -0.1590
-11 3 6 1.4695 0.0670
-11 3 7 1.3692 -0.2452
-11 3 8 -0.4847 0.1180
-11 3 9 0.5583 0.0916
-11 3 10 -0.4028 0.1137
-11 3 11 0.9601 0.1913
-11 3 12 1.8625 0.0245
-11 3 13 1.5921 -0.1298
-11 3 14 2.2423 -0.3035
-11 3 15 0.9344 -0.4824
-11 3 16 -0.7271 -0.4345
-11 3 17 0.0107 -0.4836
-11 3 18 -3.0104 -0.2792
-11 3 19 -0.2413 -0.3231
-11 4 -9 0.0710 0.1039
-11 4 -8 0.4966 0.0440
-11 4 -7 -0.2184 0.0486
-11 4 -6 2.1694 -0.1332
-11 4 -5 0.4649 0.0622
-11 4 -4 3.5641 0.1162
-11 4 -3 -0.2528 0.0001
-11 4 -2 3.6780 0.2364
-11 4 -1 -2.5478 -0.0403
-11 4 0 2.0369 -0.0987
-11 4 1 -3.5623 -0.0488
-11 4 2 -1.0765 -0.1799
-11 4 3 -3.0443 -0.0728
-11 4 4 -3.1725 -0.0159
-11 4 5 -2.6164 0.0118
-11 4 6 -3.0280 -0.0978
-11 4 7 -1.4161 -0.0420
-11 4 8 -1.9537 -0.1126
-11 4 9 0.7198 -0.1379
-11 4 10 -0.3572 0.0466
-11 4 11 0.9403 0.0101
-11 4 12 1.2682 0.1301
-11 4 13 -0.9445 0.0880
-11 4 14 1.4630 -0.0635
-11 4 15 -1.7833 -0.0392
-11 4 16 0.6662 -0.7217
-11 4 17 -0.9464 -0.3682
-11 4 18 0.1759 -1.1744
-11 4 19 -0.2929 -0.7453
-11 5 -8 2.7580 -0.6662
-11 5 -7 -0.5077 -0.3542
-11 5 -6 3.7462 -0.0330
-11 5 -5 -2.3445 -0.2169
-11 5 -4 2.1683 0.2866
-11 5 -3 -3.5479 -0.0425
-11 5 -2 -1.3977 0.1260
-11 5 -1 -1.6021 0.0101
-11 5 0 -3.0792 0.0289
-11 5 1 1.7935 -0.0805
-11 5 2 -1.5831 -0.0445
-11 5 3 2.9724 0.0032
-11 5 4 0.2883 -0.0758
-11 5 5 1.7866 -0.0015
-11 5 6 0.0869 0.0661
-11 5 7 0.9640 -0.0855
-11 5 8 -1.2942 0.1520
-11 5 9 1.3508 -0.0061
-11 5 10 -1.2479 0.0181
-11 5 11 0.9747 -0.1576
-11 5 12 0.9547 -0.3853
-11 5 13 -0.9998 -0.3871
-11 5 14 2.4685 -0.4317
-11 5 15 -2.6013 -0.2258
-11 5 16 0.9453 0.3599
-11 5 17 -1.9618 0.0306
-11 5 18 -1.2212 0.8367
-11 6 -7 0.8007 0.2309
-11 6 -6 0.1682 -0.2216
-11 6 -5 1.6184 0.2954
-11 6 -4 0.5004 -0.1816
-11 6 -3 1.3709 0.1354
-11 6 -2 0.5514 0.1803
-11 6 -1 -0.9242 -0.0611
-11 6 0 1.0147 0.1906
-11 6 1 -3.6406 -0.0829
-11 6 2 0.7138 0.0614
-11 6 3 -4.0610 0.0369
-11 6 4 -1.0031 -0.0314
-11 6 5 -1.9990 0.2027
-11 6 6 -1.7580 -0.2395
-11 6 7 1.1364 0.0916
-11 6 8 -0.1612 0.0299
-11 6 9 3.8503 -0.1195
-11 6 10 2.0080 0.3660
-11 6 11 3.9508 -0.0500
-11 6 12 3.3302 -0.1596
-11 6 13 1.1566 -0.0571
-11 6 14 3.0993 -0.9910
-11 6 15 -1.4482 -0.2765
-11 6 16 1.1766 -1.5248
-11 6 17 -1.6092 -0.5014
-11 7 -6 0.3693 -1.1619
-11 7 -5 -2.7733 0.2076
-11 7 -4 -0.2163 -0.2406
-11 7 -3 -4.7405 0.0391
-11 7 -2 -0.1661 0.4650
-11 7 -1 -4.0744 -0.0850
-11 7 0 0.6926 0.2906
-11 7 1 -1.0463 -0.2170
-11 7 2 0.6974 -0.1600
-11 7 3 1.7382 -0.0296
-11 7 4 -0.3028 -0.1248
-11 7 5 2.2043 0.0779
-11 7 6 -0.4516 0.0861
-11 7 7 1.6071 0.0707
-11 7 8 0.0450 -0.0672
-11 7 9 1.5266 0.2793
-11 7 10 -0.0958 -0.1768
-11 7 11 1.0166 0.1645
-11 7 12 0.2832 0.0434
-11 7 13 -0.5610 0.0373
-11 7 14 1.4393 0.2430
-11 7 15 -1.8671 0.3832
-11 7 16 1.4338 0.1908
-11 8 -5 -0.0513 0.3510
-11 8 -4 1.0103 -0.9465
-11 8 -3 -0.3180 0.4731
-11 8 -2 -0.6824 -0.4697
-11 8 -1 -0.4125 0.1076
-11 8 0 -1.4929 -0.0478
-11 8 1 -0.4575 -0.0539
-11 8 2 0.1207 -0.0084
-11 8 3 -0.7581 -0.0212
-11 8 4 1.8411 -0.0791
-11 8 5 -0.4693 -0.0578
-11 8 6 2.1770 -0.1653
-11 8 7 0.9906 -0.0965
-11 8 8 1.6078 0.4373
-11 8 9 2.3513 -0.1366
-11 8 10 -0.3009 0.8405
-11 8 11 2.3278 -0.1112
-11 8 12 -2.1539 -0.3731
-11 8 13 0.7697 -0.0276
-11 8 14 -1.8664 -1.6524
-11 8 15 -1.0351 0.0331
-11 9 -4 -0.4333 -0.8710
-11 9 -3 -0.3741 0.4399
-11 9 -2 -0.0363 -0.2245
-11 9 -1 -0.2588 0.0655
-11 9 0 1.8619 0.0190
-11 9 1 -0.2964 -0.1447
-11 9 2 2.9259 -0.0483
-11 9 3 0.0050 0.1193
-11 9 4 1.4833 0.0134
-11 9 5 0.6539 0.1037
-11 9 6 0.2446 0.2204
-11 9 7 0.9813 -0.1751
-11 9 8 0.1655 0.0314
-11 9 9 0.7682 0.0815
-11 9 10 -0.9301 -0.4262
-11 9 11 0.6654 0.2464
-11 9 12 -1.9401 -0.4516
-11 9 13 0.7101 0.0936
-11 9 14 -1.1025 -0.3239
-11 10 -2 0.8311 -0.7910
-11 10 -1 -0.8855 0.4981
-11 10 0 -0.4184 0.1002
-11 10 1 0.2205 -0.0350
-11 10 2 -0.5562 0.2253
-11 10 3 0.7462 -0.1013
-11 10 4 1.1656 0.0107
-11 10 5 0.2256 0.0805
-11 10 6 2.6754 0.0521
-11 10 7 -0.0006 0.2063
-11 10 8 1.6540 0.4120
-11 10 9 -0.1837 -0.1254
-11 10 10 -1.5868 0.1127
-11 10 11 -0.2907 -0.4493
-11 11 2 1.6181 0.2616
-11 11 3 -1.6801 -0.1015
-11 11 4 1.9400 -0.0390
-11 11 5 -1.3175 -0.1462
-11 11 6 1.4872 -0.4129
-11 11 7 -0.2176 -0.8881
-11 11 8 1.0341 -1.0071
-10 0 -8 3.0344 -2.4283
-10 0 -6 3.1629 -1.0481
-10 0 -4 -1.6858 0.0187
-10 0 -2 -7.5573 -0.0049
-10 0 0 -7.1718 -0.0768
-10 0 2 0.9313 -0.0815
-10 0 4 7.2915 -0.1015
-10 0 6 4.2206 0.0882
-10 0 8 -1.5121 0.1167
-10 0 10 -0.9516 0.0026
-10 0 12 2.6398 0.0002
-10 0 14 1.9293 -0.0819
-10 0 16 -2.2248 -0.0360
-10 0 18 -3.7700 0.2793
-10 0 20 -0.8557 0.6302
-10 0 22 1.7290 1.0219
-10 1 -9 -0.0291 0.3360
-10 1 -8 1.2780 0.0919
-10 1 -7 1.3295 0.3037
-10 1 -6 0.9217 0.1163
-10 1 -5 2.7363 -0.0289
-10 1 -4 -1.1697 -0.0640
-10 1 -3 1.8922 -0.3081
-10 1 -2 -1.7566 0.0529
-10 1 -1 -0.8877 -0.1852
-10 1 0 0.5264 -0.1135
-10 1 1 -1.9666 -0.0150
-10 1 2 2.1031 -0.2830
-10 1 3 -0.8739 -0.0687
-10 1 4 -0.0128 -0.0138
-10 1 5 -1.7331 0.0358
-10 1 6 -2.2750 0.0167
-10 1 7 -3.7938 0.1091
-10 1 8 -0.3858 -0.1587
-10 1 9 -1.7606 -0.0839
-10 1 10 2.6349 -0.0451
-10 1 11 2.9293 -0.0653
-10 1 12 1.6393 0.1246
-10 1 13 3.8557 0.0175
-10 1 14 -1.6096 0.1555
-10 1 15 1.1310 -0.0497
-10 1 16 -2.3937 -0.1675
-10 1 17 -0.6053 0.1382
-10 1 18 -1.1056 -0.5397
-10 1 19 -0.9946 0.2796
-10 1 20 -0.3236 0.0875
-10 1 21 -1.3210 0.0104
-10 1 22 0.0192 1.0287
-10 2 -9 -0.6890 -0.2407
-10 2 -8 3.1744 -0.5101
-10 2 -7 -1.4028 0.1024
-10 2 -6 2.0484 -0.2227
-10 2 -5 -4.1692 0.0480
-10 2 -4 -1.2234 0.0961
-10 2 -3 -4.3597 -0.0894
-10 2 -2 -3.4530 0.1186
-10 2 -1 1.2108 0.0240
-10 2 0 -3.1736 0.0686
-10 2 1 7.4387 -0.0221
-10 2 2 -0.9278 -0.0449
-10 2 3 6.1193 -0.1011
-10 2 4 0.9902 -0.1579
-10 2 5 -0.5663 -0.0793
-10 2 6 0.7748 -0.0611
-10 2 7 -2.4205 -0.0917
-10 2 8 0.0019 -0.0151
-10 2 9 1.6452 0.0730
-10 2 10 0.4387 0.0156
-10 2 11 3.2371 0.1418
-10 2 12 0.8549 0.1404
-10 2 13 0.0473 -0.0933
-10 2 14 0.1395 -0.0109
-10 2 15 -1.9238 -0.1131
-10 2 16 -0.8028 -0.1692
-10 2 17 0.0462 -0.0330
-10 2 18 -0.9751 -0.1803
-10 2 19 2.4080 -0.2490
-10 2 20 0.2089 -0.5656
-10 2 21 2.2374 -0.4834
-10 2 22 1.6654 -0.9072
-10 3 -9 0.3661 -0.1922
-10 3 -8 1.2489 0.1484
-10 3 -7 -0.3393 -0.3963
-10 3 -6 0.2657 -0.1553
-10 3 -5 0.2418 -0.2396
-10 3 -4 -2.9106 -0.1338
-10 3 -3 3.2748 -0.1138
-10 3 -2 -5.1743 0.1084
-10 3 -1 4.7682 -0.0778
-10 3 0 -3.8589 0.1430
-10 3 1 2.0166 0.1022
-10 3 2 -1.2320 0.0464
-10 3 3 -1.7511 0.0741
-10 3 4 -1.4223 0.0927
-10 3 5 -2.1615 -0.0645
-10 3 6 -2.7136 0.0032
-10 3 7 0.3909 0.0744
-10 3 8 -0.7809 -0.1395
-10 3 9 1.7596 0.0836
-10 3 10 2.1147 -0.1041
-10 3 11 0.1942 -0.1449
-10 3 12 0.9530 -0.1142
-10 3 13 -1.0291 -0.2273
-10 3 14 -2.2839 -0.0160
-10 3 15 0.7816 -0.0590
-10 3 16 -3.2918 0.1634
-10 3 17 2.6047 0.2387
-10 3 18 -3.1530 0.1969
-10 3 19 1.4049 0.1994
-10 3 20 -2.8775 0.6500
-10 3 21 -0.2013 -0.2390
-10 4 -9 -0.5679 0.4052
-10 4 -8 -0.7352 0.2026
-10 4 -7 -2.1005 0.1955
-10 4 -6 -2.6688 0.3928
-10 4 -5 -3.5985 -0.1148
-10 4 -4 -2.2011 0.0273
-10 4 -3 -3.1468 -0.2160
-10 4 -2 1.9240 -0.3400
-10 4 -1 -0.5002 0.0712
-10 4 0 4.0188 -0.1751
-10 4 1 2.9955 0.1012
-10 4 2 0.6259 0.0689
-10 4 3 4.2468 -0.1314
-10 4 4 -3.0198 0.0352
-10 4 5 2.2427 -0.0185
-10 4 6 -2.1955 0.1695
-10 4 7 0.2588 0.2179
-10 4 8 -0.0227 0.1835
-10 4 9 -0.2210 0.1735
-10 4 10 -0.2058 -0.2176
-10 4 11 -1.5286 -0.1503
-10 4 12 -1.2627 -0.2709
-10 4 13 -3.1308 -0.3408
-10 4 14 -0.7819 0.1158
-10 4 15 -2.0748 -0.0050
-10 4 16 0.2579 0.3206
-10 4 17 0.3108 0.2902
-10 4 18 -0.1790 0.1319
-10 4 19 1.5177 0.3193
-10 4 20 -1.0806 -0.3224
-10 4 21 1.7023 0.7398
-10 5 -9 -2.7928 0.3594
-10 5 -8 2.0614 0.1027
-10 5 -7 -3.8434 0.1794
-10 5 -6 2.2887 0.2013
-10 5 -5 -2.7596 0.2017
-10 5 -4 1.6791 -0.0508
-10 5 -3 0.8942 0.0853
-10 5 -2 -2.2458 -0.2150
-10 5 -1 4.5302 -0.0157
-10 5 0 -7.0596 -0.0273
-10 5 1 5.6779 0.0517
-10 5 2 -7.3031 -0.0493
-10 5 3 4.1912 -0.0542
-10 5 4 -3.0709 -0.1538
-10 5 5 2.8272 -0.1315
-10 5 6 0.2063 0.0013
-10 5 7 3.4168 0.0620
-10 5 8 0.4959 0.1009
-10 5 9 3.0962 0.0981
-10 5 10 0.0574 0.0299
-10 5 11 -0.5186 0.0854
-10 5 12 -0.2206 -0.0446
-10 5 13 -3.1416 0.0413
-10 5 14 -0.4823 0.0579
-10 5 15 -0.8492 -0.3580
-10 5 16 -1.1448 0.1670
-10 5 17 2.2871 -0.2853
-10 5 18 -2.6839 -0.1276
-10 5 19 2.3580 0.5902
-10 5 20 -2.8738 -0.4795
-10 5 21 1.3357 0.9945
-10 6 -9 0.2279 -0.1636
-10 6 -8 -1.9199 0.0415
-10 6 -7 1.0471 0.1308
-10 6 -6 -2.5572 0.1799
-10 6 -5 3.3062 0.0814
-10 6 -4 -1.1320 0.1062
-10 6 -3 5.2867 -0.0945
-10 6 -2 2.1846 -0.0224
-10 6 -1 4.1130 0.1072
-10 6 0 4.2851 0.0504
-10 6 1 1.2061 0.0836
-10 6 2 2.4973 0.1152
-10 6 3 0.2929 -0.2032
-10 6 4 -0.8540 -0.0279
-10 6 5 0.6780 -0.0100
-10 6 6 -2.0693 -0.0478
-10 6 7 -0.3908 0.0598
-10 6 8 -1.9515 -0.0554
-10 6 9 -2.1402 -0.2683
-10 6 10 -2.3208 -0.2121
-10 6 11 -2.9119 -0.2139
-10 6 12 -1.7926 -0.0546
-10 6 13 -1.8079 0.1162
-10 6 14 0.2102 0.2125
-10 6 15 0.8557 0.3763
-10 6 16 0.9140 0.1281
-10 6 17 1.5781 0.5799
-10 6 18 -0.1041 -0.0150
-10 6 19 -0.2282 0.6345
-10 6 20 -0.1656 -0.0995
-10 7 -9 -0.7621 0.6257
-10 7 -8 -0.4728 0.0550
-10 7 -7 -1.0190 0.5883
-10 7 -6 2.1085 0.1858
-10 7 -5 -1.6513 0.3005
-10 7 -4 4.8605 0.0422
-10 7 -3 -2.7301 -0.1253
-10 7 -2 3.7480 -0.1287
-10 7 -1 -2.4931 -0.1639
-10 7 0 -0.8297 -0.0055
-10 7 1 0.6296 0.1062
-10 7 2 -4.4488 0.0082
-10 7 3 3.8436 0.1064
-10 7 4 -3.4170 0.0486
-10 7 5 3.6378 -0.0817
-10 7 6 -0.3189 0.1569
-10 7 7 1.9368 -0.0875
-10 7 8 0.0972 -0.0047
-10 7 9 1.2634 -0.0491
-10 7 10 -1.4184 -0.0347
-10 7 11 -0.3236 -0.0439
-10 7 12 -0.9534 0.0480
-10 7 13 -2.5718 -0.1031
-10 7 14 1.7961 -0.0060
-10 7 15 -2.5138 -0.0983
-10 7 16 2.7239 0.1639
-10 7 17 -1.0633 0.5885
-10 7 18 0.6708 0.1670
-10 7 19 0.1000 1.4816
-10 8 -9 0.5585 -1.2435
-10 8 -8 1.8629 0.4230
-10 8 -7 0.0220 -0.1569
-10 8 -6 3.2760 0.2501
-10 8 -5 0.6322 0.4909
-10 8 -4 3.6393 0.1617
-10 8 -3 2.1429 -0.0591
-10 8 -2 2.1716 0.1512
-10 8 -1 2.3463 -0.2712
-10 8 0 -0.0730 -0.0440
-10 8 1 0.0413 0.0338
-10 8 2 -1.0610 -0.0965
-10 8 3 -1.9850 0.0157
-10 8 4 -0.9792 0.0552
-10 8 5 -1.9527 0.1017
-10 8 6 -1.6909 0.0451
-10 8 7 -1.2719 0.1962
-10 8 8 -2.9057 -0.0242
-10 8 9 -0.0570 0.0404
-10 8 10 -2.5009 0.0374
-10 8 11 1.3614 0.1196
-10 8 12 0.3512 0.0466
-10 8 13 1.6742 0.2138
-10 8 14 2.6942 -0.1718
-10 8 15 1.1843 0.1710
-10 8 16 0.7415 -0.3756
-10 8 17 0.4520 0.2164
-10 8 18 -2.2345 -0.2673
-10 9 -8 -0.3953 0.1026
-10 9 -7 1.5593 0.1715
-10 9 -6 0.3228 0.2288
-10 9 -5 1.1978 0.0587
-10 9 -4 0.8956 0.2258
-10 9 -3 -0.9173 -0.0872
-10 9 -2 0.5820 0.0413
-10 9 -1 -3.0639 -0.0510
-10 9 0 0.3253 -0.0512
-10 9 1 -2.8426 0.1717
-10 9 2 -0.4088 -0.1103
-10 9 3 0.0924 0.1920
-10 9 4 -1.5941 0.0365
-10 9 5 1.5800 -0.0691
-10 9 6 -1.8822 0.1738
-10 9 7 0.5475 -0.0564
-10 9 8 -1.2087 -0.0835
-10 9 9 0.9491 0.1526
-10 9 10 -0.9990 -0.0178
-10 9 11 2.3282 -0.0763
-10 9 12 -0.8779 0.4799
-10 9 13 1.2825 -0.2863
-10 9 14 0.6071 0.7202
-10 9 15 -1.3308 0.3370
-10 9 16 1.7419 0.7105
-10 9 17 -2.1354 1.3465
-10 10 -7 0.6254 -0.9280
-10 10 -6 2.5318 0.3527
-10 10 -5 -0.5351 0.3780
-10 10 -4 2.9528 -0.2395
-10 10 -3 -1.0973 0.2183
-10 10 -2 1.5146 -0.1745
-10 10 -1 -0.3187 -0.3611
-10 10 0 -1.2712 -0.0193
-10 10 1 -0.1351 -0.0155
-10 10 2 -1.8762 -0.0210
-10 10 3 -1.6025 0.2084
-10 10 4 0.0684 0.0538
-10 10 5 -2.9266 -0.0444
-10 10 6 0.5554 0.0459
-10 10 7 -1.4921 -0.0588
-10 10 8 -1.3121 0.1496
-10 10 9 2.5750 0.3543
-10 10 10 -3.0143 0.3281
-10 10 11 4.9210 0.7642
-10 10 12 -2.1146 0.1634
-10 10 13 3.1878 0.3420
-10 10 14 0.6502 -0.0260
-10 10 15 0.6327 -0.6234
-10 10 16 1.2050 0.1214
-10 11 -5 -1.2597 -0.1306
-10 11 -4 -0.9325 0.3673
-10 11 -3 -1.6347 0.0707
-10 11 -2 -1.4178 -0.2261
-10 11 -1 -1.1164 -0.1348
-10 11 0 0.5201 -0.2047
-10 11 1 -1.7409 -0.1914
-10 11 2 3.3122 0.0577
-10 11 3 -2.2690 -0.0739
-10 11 4 3.1891 0.1536
-10 11 5 -1.7670 -0.0886
-10 11 6 0.7854 0.3472
-10 11 7 -0.9631 0.2880
-10 11 8 -0.1963 0.2157
-10 11 9 0.2834 0.7097
-10 11 10 -0.4144 -0.0961
-10 11 11 1.6574 -0.1419
-10 11 12 -1.6243 0.1993
-10 11 13 2.0384 -1.2829
-10 11 14 -1.8162 0.7709
-10 12 -3 -1.4706 1.1119
-10 12 -2 1.0320 -0.6310
-10 12 -1 -1.3555 0.4085
-10 12 0 -0.1058 -0.1597
-10 12 1 -0.7789 0.1275
-10 12 2 -0.9104 -0.0378
-10 12 3 -0.8609 0.0232
-10 12 4 0.4105 -0.0141
-10 12 5 -1.3728 -0.1584
-10 12 6 1.4762 0.0957
-10 12 7 -0.5295 0.0368
-10 12 8 0.0527 0.1315
-10 12 9 1.7275 0.3199
-10 12 10 -2.9841 -0.1903
-10 12 11 2.8954 0.6045
-10 12 12 -3.8236 -0.7842
-10 13 1 0.0547 -0.6630
-10 13 2 2.4472 -0.1496
-10 13 3 -0.8798 -0.2817
-10 13 4 3.2093 0.2380
-10 13 5 -0.3108 0.0586
-10 13 6 1.9668 0.2368
-10 13 7 1.0915 0.2540
-10 13 8 0.3444 -0.1069
-9 0 -7 -0.1756 -0.2156
-9 0 -5 2.2334 -0.6587
-9 0 -3 5.0253 0.0566
-9 0 -1 3.9685 0.1042
-9 0 1 -3.0560 -0.0896
-9 0 3 -8.9191 0.1789
-9 0 5 -4.8385 0.1441
-9 0 7 3.3010 -0.0127
-9 0 9 2.5140 0.0025
-9 0 11 -4.8158 -0.0958
-9 0 13 -6.3656 -0.0153
-9 0 15 -1.8582 0.1990
-9 0 17 0.2472 0.2485
-9 0 19 -2.1147 0.0919
-9 0 21 -4.4228 -0.4796
-9 0 23 -2.8067 -0.8443
-9 1 -8 -2.4464 -0.1555
-9 1 -7 0.6108 -0.2288
-9 1 -6 -3.4282 -0.4058
-9 1 -5 2.5773 -0.0938
-9 1 -4 -1.2992 -0.2473
-9 1 -3 2.9420 -0.1915
-9 1 -2 3.9762 -0.1472
-9 1 -1 -0.5716 -0.1101
-9 1 0 6.5702 -0.0637
-9 1 1 -4.8491 0.0808
-9 1 2 2.9674 0.2326
-9 1 3 -4.0240 -0.0112
-9 1 4 -1.0556 0.0829
-9 1 5 0.3490 -0.0488
-9 1 6 -0.3472 -0.1834
-9 1 7 0.7231 0.0454
-9 1 8 -0.2239 0.0635
-9 1 9 -2.6334 0.0120
-9 1 10 -4.6299 0.0834
-9 1 11 -2.1453 0.0027
-9 1 12 -6.4380 -0.0614
-9 1 13 2.0753 -0.0238
-9 1 14 -2.1460 0.1827
-9 1 15 3.0890 -0.0896
-9 1 16 1.7957 0.2432
-9 1 17 0.5989 -0.0462
-9 1 18 3.0341 0.0627
-9 1 19 -0.8259 -0.1299
-9 1 20 3.6180 -0.0313
-9 1 21 -0.5952 0.0259
-9 1 22 2.7214 -0.2209
-9 1 23 -0.3493 0.9744
-9 1 24 0.9544 -0.3294
-9 2 -8 0.7434 -0.4016
-9 2 -7 -1.2259 0.1614
-9 2 -6 0.7823 -0.1995
-9 2 -5 0.2910 0.1167
-9 2 -4 1.2861 0.0674
-9 2 -3 0.9614 0.1076
-9 2 -2 -1.4631 -0.1828
-9 2 -1 0.3433 -0.1345
-9 2 0 -6.7038 -0.2432
-9 2 1 -0.1375 -0.1395
-9 2 2 -5.9552 0.0208
-9 2 3 0.5585 0.0640
-9 2 4 2.4978 0.1031
-9 2 5 2.4225 -0.0192
-9 2 6 6.3666 0.1113
-9 2 7 3.5297 -0.0002
-9 2 8 -0.3166 0.0383
-9 2 9 1.7751 0.1112
-9 2 10 -6.0292 -0.1011
-9 2 11 -0.6511 0.0148
-9 2 12 -2.8836 -0.0527
-9 2 13 -0.6570 0.0698
-9 2 14 1.1725 -0.0086
-9 2 15 0.1586 -0.0541
-9 2 16 0.1456 -0.0202
-9 2 17 -0.0320 -0.3719
-9 2 18 -1.2135 0.0671
-9 2 19 -0.8966 0.0655
-9 2 20 0.3819 0.0717
-9 2 21 -2.3008 0.7828
-9 2 22 2.2189 0.1257
-9 2 23 -2.4793 0.7618
-9 3 -8 -0.3801 0.2026
-9 3 -7 0.1538 0.1932
-9 3 -6 -0.3862 0.0123
-9 3 -5 3.9557 0.1246
-9 3 -4 -2.5254 -0.0518
-9 3 -3 7.3896 -0.0364
-9 3 -2 -5.4555 0.0218
-9 3 -1 4.8711 0.0316
-9 3 0 -5.1353 0.0604
-9 3 1 -2.5045 0.1349
-9 3 2 -0.9700 0.1995
-9 3 3 -5.9479 -0.0435
-9 3 4 1.7294 0.1007
-9 3 5 -3.8633 -0.1449
-9 3 6 0.2099 -0.2106
-9 3 7 -4.4843 -0.0470
-9 3 8 -1.0749 -0.1138
-9 3 9 -7.5447 0.0146
-9 3 10 1.4495 0.1049
-9 3 11 -3.7513 0.1397
-9 3 12 4.4689 0.0650
-9 3 13 4.1746 0.0915
-9 3 14 3.3921 0.0052
-9 3 15 5.6418 -0.1016
-9 3 16 0.5082 0.0191
-9 3 17 2.1071 0.0998
-9 3 18 0.9292 0.1862
-9 3 19 -0.3171 0.1047
-9 3 20 2.8205 0.2227
-9 3 21 -1.8080 -0.5813
-9 3 22 2.0096 -0.2429
-9 3 23 -2.2165 -0.9454
-9 4 -8 0.6071 0.1133
-9 4 -7 0.1584 -0.2447
-9 4 -6 1.0926 0.0946
-9 4 -5 0.8792 0.0451
-9 4 -4 -0.2417 0.1448
-9 4 -3 -2.6157 0.2332
-9 4 -2 -2.1013 0.0252
-9 4 -1 -5.2280 -0.0144
-9 4 0 -2.5568 -0.0692
-9 4 1 0.2683 -0.0738
-9 4 2 -0.0394 0.0917
-9 4 3 7.4016 0.1643
-9 4 4 4.4534 0.1804
-9 4 5 5.5634 0.0300
-9 4 6 5.4869 0.0700
-9 4 7 -0.5286 -0.1339
-9 4 8 1.2588 -0.1381
-9 4 9 -0.5005 0.0433
-9 4 10 -1.5087 -0.1136
-9 4 11 3.6034 0.0503
-9 4 12 -0.1429 0.2025
-9 4 13 3.7580 -0.0139
-9 4 14 -0.3238 0.2669
-9 4 15 0.5549 0.1678
-9 4 16 -2.0966 0.1582
-9 4 17 -0.0448 0.3443
-9 4 18 -1.1874 0.0578
-9 4 19 1.3630 0.2515
-9 4 20 0.5994 -0.4140
-9 4 21 0.5878 -0.1283
-9 4 22 1.1856 -0.7060
-9 4 23 -0.9949 -0.3286
-9 5 -8 3.1192 0.0408
-9 5 -7 0.6458 -0.1265
-9 5 -6 3.4420 -0.1115
-9 5 -5 0.9539 0.0242
-9 5 -4 -0.2203 0.1029
-9 5 -3 3.6308 0.0461
-9 5 -2 -7.1277 0.1243
-9 5 -1 7.9902 -0.1758
-9 5 0 -11.3074 -0.1112
-9 5 1 7.0738 -0.0835
-9 5 2 -7.8840 -0.0296
-9 5 3 -0.8127 0.1669
-9 5 4 -1.9018 0.0569
-9 5 5 -7.2958 0.1318
-9 5 6 -0.1760 -0.0667
-9 5 7 -7.1306 0.0468
-9 5 8 0.4159 0.0563
-9 5 9 -3.8786 0.0656
-9 5 10 4.3654 0.0785
-9 5 11 -0.8389 0.0662
-9 5 12 6.4116 -0.1512
-9 5 13 0.7687 -0.0056
-9 5 14 1.7896 -0.0498
-9 5 15 0.8871 0.0660
-9 5 16 -3.3076 0.0688
-9 5 17 1.3435 0.2866
-9 5 18 -3.3839 -0.0801
-9 5 19 0.8990 0.0436
-9 5 20 -1.4028 0.1386
-9 5 21 -1.4682 -0.4847
-9 5 22 0.1299 0.7669
-9 6 -8 0.2347 -0.1358
-9 6 -7 1.1464 -0.1363
-9 6 -6 -2.6269 -0.0177
-9 6 -5 0.9041 0.0169
-9 6 -4 -7.9091 0.1178
-9 6 -3 -0.4132 0.1470
-9 6 -2 -7.9768 -0.0959
-9 6 -1 -1.0452 -0.0247
-9 6 0 -0.7841 -0.1020
-9 6 1 1.3013 -0.0742
-9 6 2 5.3084 0.1684
-9 6 3 3.5862 0.0593
-9 6 4 5.3198 -0.0052
-9 6 5 1.2973 -0.0621
-9 6 6 2.9707 -0.1970
-9 6 7 -2.2327 -0.1396
-9 6 8 1.0113 0.0161
-9 6 9 -1.5488 0.0340
-9 6 10 -0.3114 0.1669
-9 6 11 1.0083 0.0023
-9 6 12 -1.3818 0.1770
-9 6 13 1.0601 -0.0540
-9 6 14 -2.9776 0.0674
-9 6 15 0.5443 0.0704
-9 6 16 -2.6894 -0.1554
-9 6 17 1.3136 -0.0936
-9 6 18 -0.0116 -0.1288
-9 6 19 0.7541 -0.5103
-9 6 20 0.9554 0.3372
-9 6 21 -0.5382 -0.7206
-9 6 22 0.3167 0.9444
-9 7 -8 1.4360 -0.0159
-9 7 -7 -1.3380 0.1075
-9 7 -6 1.1962 -0.0804
-9 7 -5 -4.3756 0.0042
-9 7 -4 2.2839 0.0634
-9 7 -3 -3.3995 -0.0291
-9 7 -2 2.4225 0.0685
-9 7 -1 1.9184 -0.0739
-9 7 0 -1.2509 -0.0877
-9 7 1 5.4611 0.0177
-9 7 2 -5.1788 -0.0801
-9 7 3 2.1018 0.0968
-9 7 4 -3.9984 0.0129
-9 7 5 -3.0100 0.0512
-9 7 6 0.3295 0.0683
-9 7 7 -2.5960 -0.0231
-9 7 8 2.7874 0.0666
-9 7 9 0.7672 -0.1507
-9 7 10 3.3620 -0.0942
-9 7 11 0.8057 0.0291
-9 7 12 2.7424 -0.0378
-9 7 13 -2.3664 0.3524
-9 7 14 0.4961 0.2574
-9 7 15 -3.0320 0.1023
-9 7 16 -0.9342 -0.0074
-9 7 17 0.4529 -0.2628
-9 7 18 -0.9258 -0.3465
-9 7 19 2.5190 -0.1586
-9 7 20 -1.1605 0.2376
-9 7 21 1.2660 -0.0497
-9 8 -8 1.3765 -0.2129
-9 8 -7 -2.7148 0.0921
-9 8 -6 1.2998 -0.4499
-9 8 -5 -2.8600 -0.0505
-9 8 -4 -1.4682 0.1228
-9 8 -3 0.1900 -0.0490
-9 8 -2 -3.3342 0.1902
-9 8 -1 4.3069 0.0444
-9 8 0 -1.1021 -0.1539
-9 8 1 5.3715 -0.0376
-9 8 2 1.9555 -0.0353
-9 8 3 3.1262 -0.0978
-9 8 4 2.4592 0.0426
-9 8 5 0.6702 0.1052
-9 8 6 1.7930 -0.1027
-9 8 7 -0.8533 0.1988
-9 8 8 0.6150 0.0442
-9 8 9 -2.3917 0.0172
-9 8 10 -0.4091 0.2967
-9 8 11 -4.0375 -0.0643
-9 8 12 -0.1210 0.1810
-9 8 13 -3.4481 0.0277
-9 8 14 0.1861 -0.3033
-9 8 15 1.2299 -0.0346
-9 8 16 -0.0632 -0.3150
-9 8 17 4.6635 -0.2045
-9 8 18 -0.5595 0.6226
-9 8 19 1.7391 -0.1887
-9 8 20 -1.3730 1.3920
-9 8 21 -1.5002 -0.2114
-9 9 -8 -4.9994 0.2451
-9 9 -7 -1.9452 0.1578
-9 9 -6 -4.6531 -0.1301
-9 9 -5 -2.7600 -0.0946
-9 9 -4 -0.6208 -0.1128
-9 9 -3 -0.6266 -0.0877
-9 9 -2 3.1740 0.1114
-9 9 -1 1.1073 0.0283
-9 9 0 2.6324 0.0180
-9 9 1 1.5770 0.0243
-9 9 2 -1.9832 -0.0665
-9 9 3 1.6839 -0.0475
-9 9 4 -3.9991 0.0707
-9 9 5 1.6685 -0.0720
-9 9 6 -0.7194 -0.0392
-9 9 7 1.1186 -0.0720
-9 9 8 1.8408 -0.2224
-9 9 9 0.4904 -0.0598
-9 9 10 0.7464 0.0930
-9 9 11 0.1622 0.2311
-9 9 12 -0.7986 0.4025
-9 9 13 -0.8818 0.4025
-9 9 14 -0.7040 0.0651
-9 9 15 -1.7593 -0.0103
-9 9 16 -0.2675 -0.4589
-9 9 17 -1.3917 -0.2194
-9 9 18 -1.4105 -0.5201
-9 9 19 -1.2190 -0.0891
-9 9 20 -2.2693 -0.3288
-9 10 -8 -0.4053 0.3991
-9 10 -7 -2.5834 -0.1263
-9 10 -6 1.1798 -0.3533
-9 10 -5 -2.1266 0.0919
-9 10 -4 2.5813 -0.0129
-9 10 -3 -0.0962 0.0347
-9 10 -2 2.1291 0.3301
-9 10 -1 3.1750 -0.0520
-9 10 0 0.4929 -0.1487
-9 10 1 4.1979 -0.0789
-9 10 2 -0.5636 -0.2185
-9 10 3 2.2252 -0.0803
-9 10 4 -0.2257 0.1621
-9 10 5 0.7147 0.1143
-9 10 6 -0.1953 0.0785
-9 10 7 0.2513 0.2020
-9 10 8 -2.3388 -0.0399
-9 10 9 -0.4318 0.0324
-9 10 10 -3.2936 0.0989
-9 10 11 -1.6621 -0.0571
-9 10 12 -0.2246 -0.0618
-9 10 13 -2.5003 0.0035
-9 10 14 2.5411 -0.2332
-9 10 15 -0.5737 0.0853
-9 10 16 1.2534 0.4620
-9 10 17 1.9148 -0.0547
-9 10 18 -1.0968 1.4549
-9 11 -8 -2.5027 1.2144
-9 11 -7 -0.8955 -0.2754
-9 11 -6 -0.6658 0.0736
-9 11 -5 0.2159 -0.2422
-9 11 -4 1.6711 -0.3811
-9 11 -3 1.0623 0.2139
-9 11 -2 1.9134 0.0840
-9 11 -1 -0.3923 0.1674
-9 11 0 1.3477 0.1461
-9 11 1 -2.5112 -0.1237
-9 11 2 -0.1402 -0.0627
-9 11 3 -1.4607 -0.0108
-9 11 4 -1.6763 0.2070
-9 11 5 1.1675 0.0997
-9 11 6 -1.5771 0.2635
-9 11 7 0.2618 0.0772
-9 11 8 -0.6240 -0.0456
-9 11 9 -2.1150 0.1313
-9 11 10 -0.0206 0.1280
-9 11 11 -1.1062 -0.0358
-9 11 12 -0.3036 0.2380
-9 11 13 0.7983 -0.3985
-9 11 14 -0.6245 -0.2720
-9 11 15 0.2996 -0.4187
-9 11 16 -0.1920 -0.5453
-9 11 17 -0.8054 -0.0746
-9 12 -8 0.0873 0.4471
-9 12 -7 0.3339 -0.4548
-9 12 -6 1.0979 -0.0562
-9 12 -5 0.5359 0.0133
-9 12 -4 2.4463 -0.2040
-9 12 -3 -0.2201 0.1942
-9 12 -2 2.6730 0.2410
-9 12 -1 0.2011 0.0742
-9 12 0 1.2625 0.0949
-9 12 1 1.3850 0.1855
-9 12 2 -0.0856 -0.0348
-9 12 3 1.2624 0.2590
-9 12 4 -0.1619 0.2457
-9 12 5 0.0518 0.0072
-9 12 6 -0.6467 0.1055
-9 12 7 -0.7254 -0.2537
-9 12 8 -2.1301 -0.0622
-9 12 9 1.0040 -0.1778
-9 12 10 -1.9775 0.0126
-9 12 11 3.3720 0.2112
-9 12 12 0.6525 -0.1820
-9 12 13 2.4382 0.7702
-9 12 14 3.0934 -0.0495
-9 12 15 0.5065 1.2693
-9 12 16 2.9534 0.7015
-9 13 -6 -0.2512 0.5176
-9 13 -5 -0.1581 -1.1130
-9 13 -4 -0.3086 0.1231
-9 13 -3 -0.6085 0.1147
-9 13 -2 -0.5086 0.3808
-9 13 -1 -0.5656 0.2777
-9 13 0 0.6229 0.2884
-9 13 1 -1.4720 -0.1962
-9 13 2 1.4592 -0.2160
-9 13 3 -2.2682 0.1324
-9 13 4 0.2151 -0.2928
-9 13 5 -1.3929 0.3595
-9 13 6 -1.8350 -0.0241
-9 13 7 -0.4989 0.1919
-9 13 8 -1.8382 0.1438
-9 13 9 -0.2202 0.2090
-9 13 10 0.3940 0.1977
-9 13 11 0.4372 -0.4042
-9 13 12 1.4617 0.0432
-9 13 13 0.9345 -1.3886
-9 13 14 0.8679 -0.1885
-9 14 -3 -1.3020 -0.2533
-9 14 -2 1.2580 0.2896
-9 14 -1 -1.9994 -0.0855
-9 14 0 0.6442 0.0780
-9 14 1 -0.9440 -0.1743
-9 14 2 0.0824 -0.2311
-9 14 3 0.6524 -0.0501
-9 14 4 -0.0297 0.0076
-9 14 5 1.5623 0.0435
-9 14 6 -0.1288 -0.0617
-9 14 7 0.8762 0.1323
-9 14 8 0.0648 -0.1950
-9 14 9 -0.2360 -0.1173
-9 14 10 0.2612 0.0132
-9 14 11 -0.5739 -0.7079
-9 15 3 -0.4489 0.5000
-9 15 4 -0.7460 -0.1391
-9 15 5 -1.0812 1.3027
-8 0 -6 1.0524 3.0397
-8 0 -4 -2.7111 1.0944
-8 0 -2 -5.9147 0.0144
-8 0 0 -2.3824 0.1625
-8 0 2 3.5063 0.0388
-8 0 4 0.6634 0.0617
-8 0 6 -7.5475 0.1708
-8 0 8 -4.6371 -0.0704
-8 0 10 9.0584 -0.0905
-8 0 12 14.7433 0.0500
-8 0 14 7.2004 0.0863
-8 0 16 -1.4765 0.0492
-8 0 18 -3.9790 -0.1286
-8 0 20 -2.3235 -0.0630
-8 0 22 -1.0754 -0.0757
-8 0 24 -1.4677 -0.7661
-8 1 -7 2.7987 -0.4099
-8 1 -6 -2.0113 -0.0277
-8 1 -5 0.9195 -0.3949
-8 1 -4 -2.6450 -0.0786
-8 1 -3 -5.9844 -0.0410
-8 1 -2 -0.2886 0.0438
-8 1 -1 -11.4132 0.4578
-8 1 0 4.5917 0.0650
-8 1 1 -6.5851 0.1784
-8 1 2 5.1995 0.1033
-8 1 3 4.4304 -0.1072
-8 1 4 -0.3281 0.1244
-8 1 5 8.8067 0.0458
-8 1 6 -3.8581 0.0658
-8 1 7 5.9879 -0.0419
-8 1 8 -1.6232 0.0949
-8 1 9 5.4923 0.0633
-8 1 10 -0.5868 0.0594
-8 1 11 6.0099 0.2842
-8 1 12 -3.7041 -0.0534
-8 1 13 1.5863 -0.0382
-8 1 14 -4.8567 0.0258
-8 1 15 -3.3072 -0.1629
-8 1 16 -1.8772 0.1173
-8 1 17 -4.2864 0.1261
-8 1 18 1.0200 0.1013
-8 1 19 -3.0502 0.1528
-8 1 20 1.7380 0.0047
-8 1 21 -0.3933 0.0212
-8 1 22 1.2522 -0.5102
-8 1 23 1.7982 -0.0420
-8 1 24 0.8247 -0.9347
-8 1 25 1.4424 0.0182
-8 2 -7 0.8758 0.0277
-8 2 -6 -1.3200 0.5996
-8 2 -5 -3.4294 -0.4576
-8 2 -4 -0.2279 0.0270
-8 2 -3 -4.4400 -0.0605
-8 2 -2 0.7259 -0.2124
-8 2 -1 1.7395 0.2625
-8 2 0 0.6590 -0.1104
-8 2 1 5.6072 0.0216
-8 2 2 -0.3818 -0.0485
-8 2 3 -0.6178 0.0370
-8 2 4 -2.5661 0.1414
-8 2 5 -5.8601 0.1203
-8 2 6 -4.1164 0.0785
-8 2 7 1.2457 -0.0162
-8 2 8 -0.6093 -0.1227
-8 2 9 9.6677 0.0165
-8 2 10 5.8249 0.0115
-8 2 11 4.8153 0.0500
-8 2 12 7.3743 -0.0016
-8 2 13 -6.1660 -0.0036
-8 2 14 4.1200 -0.0427
-8 2 15 -9.2401 0.0845
-8 2 16 1.2079 0.1638
-8 2 17 -5.0691 0.0875
-8 2 18 -0.4695 0.0176
-8 2 19 -1.5311 -0.0129
-8 2 20 -0.9303 -0.1207
-8 2 21 -0.8651 -0.1053
-8 2 22 -0.4713 0.3410
-8 2 23 -0.2257 -0.3817
-8 2 24 -0.4922 0.8115
-8 2 25 1.4738 -0.5275
-8 3 -7 0.9787 0.0366
-8 3 -6 -0.0405 0.0693
-8 3 -5 1.3332 0.2243
-8 3 -4 -2.6753 0.2026
-8 3 -3 2.3295 0.3263
-8 3 -2 -0.7166 -0.0370
-8 3 -1 0.8383 0.2691
-8 3 0 8.4637 -0.2458
-8 3 1 -4.3170 -0.0807
-8 3 2 13.7783 0.0346
-8 3 3 -5.8566 -0.2302
-8 3 4 7.6861 0.1894
-8 3 5 -0.0593 -0.0666
-8 3 6 0.3052 -0.0855
-8 3 7 4.8484 -0.0608
-8 3 8 -0.3285 -0.0875
-8 3 9 2.0683 0.0109
-8 3 10 -2.3298 0.0775
-8 3 11 -3.8643 0.1331
-8 3 12 -8.4734 0.0510
-8 3 13 -4.8051 -0.0057
-8 3 14 -8.5961 0.0823
-8 3 15 -0.8398 -0.0464
-8 3 16 -1.7446 -0.0924
-8 3 17 1.0518 0.0806
-8 3 18 3.2286 -0.3921
-8 3 19 -0.1784 0.1741
-8 3 20 3.6858 -0.0016
-8 3 21 0.3382 0.1799
-8 3 22 1.9941 0.7031
-8 3 23 2.3883 -0.0734
-8 3 24 0.6273 0.7476
-8 3 25 2.5325 -0.2989
-8 4 -7 1.3796 -0.0370
-8 4 -6 -1.7965 0.0279
-8 4 -5 0.0115 -0.1315
-8 4 -4 1.8223 0.0183
-8 4 -3 -1.6839 -0.0126
-8 4 -2 7.8364 0.1133
-8 4 -1 -2.8255 0.2401
-8 4 0 5.3253 0.1093
-8 4 1 -3.2353 0.1439
-8 4 2 -3.2181 -0.0534
-8 4 3 -3.3532 -0.0748
-8 4 4 -4.6158 -0.0432
-8 4 5 -0.0252 -0.1466
-8 4 6 0.7951 -0.0151
-8 4 7 8.1442 0.0187
-8 4 8 1.8729 -0.0168
-8 4 9 12.5740 0.1959
-8 4 10 -2.9805 0.1565
-8 4 11 7.1527 0.0697
-8 4 12 -5.2460 0.1947
-8 4 13 -0.3103 0.0115
-8 4 14 -1.2852 0.0018
-8 4 15 -3.1303 0.0623
-8 4 16 2.6811 -0.1716
-8 4 17 -3.5429 -0.1276
-8 4 18 2.4870 -0.1081
-8 4 19 -2.5495 -0.1238
-8 4 20 1.8216 0.2365
-8 4 21 -0.6989 0.0853
-8 4 22 2.4005 0.1728
-8 4 23 -0.0056 -0.1836
-8 4 24 1.7064 -0.4114
-8 5 -7 -0.9857 0.1274
-8 5 -6 -2.2437 -0.0824
-8 5 -5 2.0806 -0.0858
-8 5 -4 -2.1205 -0.0881
-8 5 -3 8.5708 -0.2045
-8 5 -2 -3.9669 0.0258
-8 5 -1 10.8631 -0.0185
-8 5 0 -2.5053 0.0790
-8 5 1 3.2683 0.0071
-8 5 2 5.1680 0.0854
-8 5 3 -5.0782 -0.0073
-8 5 4 9.9892 0.0891
-8 5 5 -4.1259 0.1029
-8 5 6 5.0434 0.0026
-8 5 7 -0.3290 0.0278
-8 5 8 -2.6763 0.0355
-8 5 9 -3.2868 -0.0245
-8 5 10 -5.4355 0.1462
-8 5 11 -7.6073 0.0768
-8 5 12 -3.3254 0.0946
-8 5 13 -3.7885 0.0328
-8 5 14 0.3552 -0.0265
-8 5 15 3.5759 -0.0720
-8 5 16 2.4336 -0.0100
-8 5 17 4.8554 -0.1090
-8 5 18 3.4304 0.1990
-8 5 19 1.2016 -0.1203
-8 5 20 4.3758 0.1710
-8 5 21 -1.6028 -0.2259
-8 5 22 2.8090 -0.2644
-8 5 23 -1.9020 -0.4648
-8 5 24 -0.0175 -0.3850
-8 6 -7 1.5695 -0.0296
-8 6 -6 -2.9389 -0.0634
-8 6 -5 6.7628 0.0122
-8 6 -4 -2.1449 -0.0761
-8 6 -3 5.6172 0.1203
-8 6 -2 0.9929 0.0792
-8 6 -1 -4.8771 0.0844
-8 6 0 2.3018 -0.0054
-8 6 1 -11.9490 -0.1683
-8 6 2 1.6008 -0.1970
-8 6 3 -7.5284 -0.1057
-8 6 4 2.3626 -0.0497
-8 6 5 0.4724 0.1035
-8 6 6 3.0383 0.0848
-8 6 7 4.0509 0.1111
-8 6 8 0.5439 -0.0098
-8 6 9 3.1762 0.0810
-8 6 10 -2.6650 -0.0168
-8 6 11 1.6871 0.0334
-8 6 12 -3.0929 -0.0325
-8 6 13 2.5795 0.0207
-8 6 14 -1.9710 -0.0979
-8 6 15 2.5087 0.0555
-8 6 16 -1.2392 0.0060
-8 6 17 -0.9501 -0.0172
-8 6 18 0.1269 0.0796
-8 6 19 -2.8863 -0.1325
-8 6 20 1.5785 -0.1728
-8 6 21 -2.0390 -0.0274
-8 6 22 1.1484 -0.6065
-8 6 23 -1.5369 0.5563
-8 7 -7 -0.4807 -0.1087
-8 7 -6 0.9796 -0.0141
-8 7 -5 0.4702 -0.1556
-8 7 -4 2.6485 -0.1067
-8 7 -3 -0.2669 -0.0071
-8 7 -2 -0.3230 -0.0185
-8 7 -1 0.8169 0.0643
-8 7 0 -3.7071 0.0968
-8 7 1 2.6985 -0.0105
-8 7 2 -0.9794 0.0425
-8 7 3 0.7821 0.0177
-8 7 4 3.1272 -0.1317
-8 7 5 -4.1669 -0.0320
-8 7 6 1.3003 -0.1316
-8 7 7 -6.1400 -0.1709
-8 7 8 -2.2913 0.1237
-8 7 9 -3.5884 0.0163
-8 7 10 -1.2300 0.1080
-8 7 11 0.2692 0.1950
-8 7 12 2.5750 -0.1121
-8 7 13 3.3588 0.0215
-8 7 14 3.0731 0.0145
-8 7 15 4.1884 -0.0548
-8 7 16 -0.4904 0.1428
-8 7 17 2.7498 -0.1490
-8 7 18 -1.9833 -0.1344
-8 7 19 0.8611 -0.3475
-8 7 20 0.3471 -0.5070
-8 7 21 -1.0719 0.1142
-8 7 22 1.4049 -0.5074
-8 7 23 -2.0576 0.8758
-8 8 -7 -0.3377 0.1430
-8 8 -6 -0.4813 0.0242
-8 8 -5 4.2717 0.0022
-8 8 -4 -3.9840 -0.0697
-8 8 -3 5.4624 -0.0450
-8 8 -2 -7.3606 -0.1321
-8 8 -1 0.2798 0.0049
-8 8 0 -5.8746 -0.0437
-8 8 1 -4.6229 -0.0722
-8 8 2 -0.4651 0.1025
-8 8 3 -4.2561 -0.0530
-8 8 4 3.7572 0.1235
-8 8 5 -1.8763 0.0666
-8 8 6 4.3157 0.0823
-8 8 7 0.1534 0.0239
-8 8 8 2.7467 0.0156
-8 8 9 0.8404 -0.1608
-8 8 10 1.4597 -0.1461
-8 8 11 0.0679 -0.1958
-8 8 12 0.3192 -0.1660
-8 8 13 1.1193 0.0636
-8 8 14 -2.6149 0.0784
-8 8 15 3.3870 0.1198
-8 8 16 -4.4940 0.0931
-8 8 17 2.9824 -0.1496
-8 8 18 -1.2310 -0.2582
-8 8 19 0.9866 -0.0275
-8 8 20 2.5531 -0.3248
-8 8 21 0.0754 0.5502
-8 8 22 1.9627 -0.1103
-8 9 -7 4.0335 0.1742
-8 9 -6 1.3910 0.2383
-8 9 -5 1.8778 0.0229
-8 9 -4 -1.0249 0.1289
-8 9 -3 -2.1019 -0.0832
-8 9 -2 -2.1315 -0.0772
-8 9 -1 -3.2954 0.0782
-8 9 0 -1.1400 0.0431
-8 9 1 -0.3739 0.0272
-8 9 2 0.4233 0.0638
-8 9 3 0.9013 -0.1655
-8 9 4 0.4885 -0.2015
-8 9 5 -2.4264 -0.0323
-8 9 6 0.0590 -0.1213
-8 9 7 -4.0614 0.1668
-8 9 8 0.7765 0.1707
-8 9 9 0.0346 0.0757
-8 9 10 1.1746 -0.0499
-8 9 11 5.6225 -0.0395
-8 9 12 0.6690 -0.2346
-8 9 13 7.2774 -0.1507
-8 9 14 -0.2633 0.0075
-8 9 15 4.4027 -0.3703
-8 9 16 -1.2375 -0.1105
-8 9 17 1.2204 -0.2054
-8 9 18 -0.6298 -0.2377
-8 9 19 0.1952 0.6470
-8 9 20 0.8245 0.2510
-8 9 21 -0.4046 1.4491
-8 10 -7 -1.7106 0.0463
-8 10 -6 1.6857 -0.1568
-8 10 -5 -1.0702 -0.0258
-8 10 -4 -1.5492 -0.0166
-8 10 -3 0.1591 -0.1179
-8 10 -2 -4.9811 0.1240
-8 10 -1 1.2397 0.1023
-8 10 0 -4.6986 0.1055
-8 10 1 1.6106 0.0655
-8 10 2 -0.9805 0.0238
-8 10 3 0.5216 -0.1113
-8 10 4 2.1661 -0.0499
-8 10 5 -1.0269 0.1006
-8 10 6 3.4472 -0.0745
-8 10 7 0.0587 0.0855
-8 10 8 2.8389 -0.1013
-8 10 9 1.4795 -0.2865
-8 10 10 1.4096 0.0081
-8 10 11 -0.6640 -0.0679
-8 10 12 0.9894 0.2708
-8 10 13 -2.4584 0.2955
-8 10 14 -0.3240 0.1485
-8 10 15 0.2052 -0.2616
-8 10 16 -2.6726 -0.2464
-8 10 17 3.4010 -0.6694
-8 10 18 -2.2423 -0.2088
-8 10 19 2.5692 0.0021
-8 10 20 -0.1608 -0.0114
-8 11 -7 0.9726 0.5948
-8 11 -6 2.0360 -0.0798
-8 11 -5 -1.7466 0.4085
-8 11 -4 -0.1355 -0.2607
-8 11 -3 -1.4534 -0.3121
-8 11 -2 -0.9943 -0.2119
-8 11 -1 0.1157 -0.1671
-8 11 0 0.0188 0.0428
-8 11 1 1.7595 0.2004
-8 11 2 0.3836 0.1074
-8 11 3 2.6207 0.0333
-8 11 4 -0.4808 0.0222
-8 11 5 2.3531 -0.0032
-8 11 6 1.2554 -0.0324
-8 11 7 1.5476 0.1272
-8 11 8 4.7042 -0.1128
-8 11 9 0.2265 0.0507
-8 11 10 4.1114 -0.1159
-8 11 11 -0.2240 0.1606
-8 11 12 0.2176 -0.0801
-8 11 13 0.8908 0.0703
-8 11 14 -2.2168 -0.1711
-8 11 15 1.5496 -0.4145
-8 11 16 -2.3819 0.0701
-8 11 17 0.9032 0.0378
-8 11 18 -1.5330 0.8157
-8 11 19 -0.1530 1.1480
-8 12 -7 -2.7367 -0.0238
-8 12 -6 -0.5261 0.2515
-8 12 -5 -2.7681 0.2314
-8 12 -4 -0.0364 0.0676
-8 12 -3 -1.2932 -0.0585
-8 12 -2 -0.8216 0.1490
-8 12 -1 1.5074 -0.0132
-8 12 0 -2.4481 -0.0156
-8 12 1 3.6028 0.0349
-8 12 2 -2.9979 -0.2537
-8 12 3 2.9859 -0.1841
-8 12 4 -1.3935 -0.1142
-8 12 5 0.9488 -0.0271
-8 12 6 1.6220 0.1294
-8 12 7 -0.0220 -0.0045
-8 12 8 1.5605 0.2273
-8 12 9 -0.5360 -0.2172
-8 12 10 -1.5814 0.3195
-8 12 11 -2.0241 0.1876
-8 12 12 -1.7143 0.0766
-8 12 13 -3.3164 0.3571
-8 12 14 0.5321 -0.4890
-8 12 15 -2.5610 -0.3590
-8 12 16 0.3938 -0.3657
-8 12 17 -0.6210 -0.5789
-8 12 18 -0.7588 0.1641
-8 13 -7 0.2457 -0.1303
-8 13 -6 0.2643 0.7173
-8 13 -5 -1.2782 0.3135
-8 13 -4 -0.2649 0.0850
-8 13 -3 -0.8732 0.0206
-8 13 -2 -1.4054 0.0941
-8 13 -1 -0.0101 0.0387
-8 13 0 -1.0760 0.2217
-8 13 1 -0.1008 0.2834
-8 13 2 0.6008 -0.1292
-8 13 3 -0.3243 0.0556
-8 13 4 1.2865 -0.0852
-8 13 5 1.2117 -0.2890
-8 13 6 1.0906 0.1947
-8 13 7 2.6691 -0.2946
-8 13 8 0.8512 -0.0879
-8 13 9 0.7736 0.0549
-8 13 10 0.6119 -0.1432
-8 13 11 -1.6570 0.3425
-8 13 12 0.7645 0.2493
-8 13 13 -1.3072 -0.1546
-8 13 14 0.8841 0.4575
-8 13 15 0.0412 -0.8162
-8 13 16 0.2995 0.9344
-8 14 -7 -2.1259 0.0570
-8 14 -6 -0.3578 1.1968
-8 14 -5 -1.9251 0.3850
-8 14 -4 1.8397 0.1145
-8 14 -3 -0.8966 -0.0315
-8 14 -2 3.1559 -0.0029
-8 14 -1 -0.0978 0.0669
-8 14 0 2.2289 0.1829
-8 14 1 0.5167 0.2715
-8 14 2 -0.2306 0.0577
-8 14 3 1.4398 -0.0812
-8 14 4 -2.5840 0.1042
-8 14 5 1.8544 -0.1023
-8 14 6 -2.4856 -0.1176
-8 14 7 0.1184 0.0625
-8 14 8 -0.9000 -0.3690
-8 14 9 -1.7499 -0.0815
-8 14 10 -0.1744 0.1074
-8 14 11 -0.8805 0.0635
-8 14 12 0.0321 0.0673
-8 14 13 0.4926 0.4040
-8 14 14 0.2303 -0.9155
-8 15 -5 0.4803 -0.1515
-8 15 -4 -0.2495 -0.4299
-8 15 -3 0.3407 -0.1892
-8 15 -2 -0.5044 -0.2101
-8 15 -1 0.4305 -0.0140
-8 15 0 -0.4795 0.3988
-8 15 1 1.1352 -0.1932
-8 15 2 0.4263 -0.1265
-8 15 3 0.6667 -0.1709
-8 15 4 1.4421 -0.4069
-8 15 5 -0.5357 0.2462
-8 15 6 1.4035 0.1460
-8 15 7 -0.4919 0.2593
-8 15 8 0.2032 0.1960
-8 15 9 0.1940 0.2080
-8 15 10 -0.2976 -0.4045
-8 15 11 0.3932 0.4378
-8 15 12 0.4966 -1.0087
-8 16 -1 -0.4786 0.3422
-8 16 0 1.4403 1.1589
-8 16 1 -0.6784 0.1439
-8 16 2 1.1984 0.3230
-8 16 3 -0.8007 -0.1048
-8 16 4 -0.6837 0.1069
-8 16 5 0.1322 -0.1440
-8 16 6 -2.9011 -0.3164
-8 16 7 0.9639 -0.3112
-8 16 8 -2.4192 -1.3952
-7 0 -5 -1.9464 0.4785
-7 0 -3 4.7363 0.9620
-7 0 -1 7.0379 -0.0531
-7 0 1 1.7783 -0.1059
-7 0 3 -1.2645 0.1237
-7 0 5 2.9217 -0.2026
-7 0 7 1.2615 -0.1500
-7 0 9 -10.5411 0.1052
-7 0 11 -13.4748 0.1317
-7 0 13 0.3055 0.0012
-7 0 15 13.2762 -0.1915
-7 0 17 13.6891 -0.0759
-7 0 19 7.6385 0.0498
-7 0 21 2.7295 0.0221
-7 0 23 0.1634 0.4347
-7 0 25 -1.2245 0.6917
-7 1 -6 1.1957 0.1985
-7 1 -5 3.7941 0.5640
-7 1 -4 6.5434 0.6791
-7 1 -3 1.9795 0.2106
-7 1 -2 11.5963 0.2145
-7 1 -1 -4.5786 -0.0510
-7 1 0 6.2825 0.0252
-7 1 1 -6.3236 -0.0292
-7 1 2 -6.3600 0.1184
-7 1 3 1.8497 0.0831
-7 1 4 -9.5561 -0.1170
-7 1 5 9.0415 0.1744
-7 1 6 0.1474 -0.0105
-7 1 7 5.6096 0.0623
-7 1 8 6.0145 0.1031
-7 1 9 -0.7515 -0.0418
-7 1 10 2.0694 -0.1388
-7 1 11 0.0374 0.0958
-7 1 12 0.3831 -0.0089
-7 1 13 3.7225 0.0842
-7 1 14 4.1790 0.0988
-7 1 15 2.6165 -0.0634
-7 1 16 5.6835 -0.1417
-7 1 17 -1.5021 -0.0289
-7 1 18 2.8142 -0.0496
-7 1 19 -3.3748 -0.0215
-7 1 20 -1.1029 0.1787
-7 1 21 -2.0355 0.0495
-7 1 22 -2.8189 0.0668
-7 1 23 -0.1362 0.0082
-7 1 24 -1.8119 -0.1410
-7 1 25 0.2073 -0.8105
-7 1 26 -0.7347 -0.0672
-7 2 -6 3.4251 0.5124
-7 2 -5 -1.3160 0.0500
-7 2 -4 6.2133 0.1363
-7 2 -3 -0.0221 0.0832
-7 2 -2 1.9205 -0.1864
-7 2 -1 3.2758 -0.1853
-7 2 0 -5.1042 0.2639
-7 2 1 5.1715 -0.0087
-7 2 2 -3.9621 0.2686
-7 2 3 3.8520 0.0928
-7 2 4 1.8340 -0.1128
-7 2 5 0.2189 0.0075
-7 2 6 -0.9422 -0.0641
-7 2 7 -6.4869 0.0409
-7 2 8 -8.0063 0.0138
-7 2 9 -12.7738 -0.0887
-7 2 10 -2.6731 0.0441
-7 2 11 -10.2764 -0.1027
-7 2 12 12.1348 0.1717
-7 2 13 -1.1862 0.0375
-7 2 14 17.1425 0.0581
-7 2 15 4.0540 -0.0626
-7 2 16 8.3729 -0.0406
-7 2 17 3.8856 -0.0613
-7 2 18 -1.3215 -0.0272
-7 2 19 2.7476 0.0163
-7 2 20 -4.7433 -0.2095
-7 2 21 1.8922 -0.2078
-7 2 22 -5.2856 -0.1155
-7 2 23 1.1041 -0.4545
-7 2 24 -5.4246 0.2537
-7 2 25 0.2262 -0.4397
-7 2 26 -3.2941 0.1710
-7 3 -6 0.7725 -0.1189
-7 3 -5 2.8841 -0.2056
-7 3 -4 0.3971 0.0808
-7 3 -3 1.5508 -0.0530
-7 3 -2 0.7143 0.0340
-7 3 -1 -7.2778 0.0721
-7 3 0 4.7474 -0.0294
-7 3 1 -12.6800 -0.1050
-7 3 2 5.7434 -0.1118
-7 3 3 -3.5402 -0.0950
-7 3 4 -1.3645 -0.2279
-7 3 5 9.5363 0.2596
-7 3 6 -7.5072 -0.0377
-7 3 7 9.8242 0.1017
-7 3 8 -4.1634 0.1068
-7 3 9 2.9175 -0.2393
-7 3 10 3.5159 0.0120
-7 3 11 3.1181 0.0154
-7 3 12 5.4411 -0.0079
-7 3 13 6.3275 0.1036
-7 3 14 0.3733 -0.0798
-7 3 15 2.9063 -0.1200
-7 3 16 -3.6179 -0.1274
-7 3 17 -2.9827 0.0766
-7 3 18 -2.6104 0.0047
-7 3 19 -3.8040 0.1397
-7 3 20 -1.3178 0.0605
-7 3 21 -0.4716 -0.1744
-7 3 22 -1.9598 -0.0447
-7 3 23 1.5847 0.0682
-7 3 24 -1.8737 -0.2883
-7 3 25 0.5538 0.6830
-7 3 26 -0.6827 -0.3994
-7 4 -6 -0.4007 -0.0125
-7 4 -5 1.0224 0.0596
-7 4 -4 3.0580 -0.0595
-7 4 -3 -5.7641 0.0133
-7 4 -2 4.2510 -0.1453
-7 4 -1 -7.0606 -0.0987
-7 4 0 0.3698 -0.0027
-7 4 1 1.6680 -0.0643
-7 4 2 -5.8282 -0.0307
-7 4 3 7.8746 -0.0065
-7 4 4 -10.9156 -0.0793
-7 4 5 2.7889 0.0057
-7 4 6 -14.2551 0.0610
-7 4 7 -4.4063 -0.0174
-7 4 8 -12.0547 0.0861
-7 4 9 -1.5050 -0.0518
-7 4 10 -1.0156 0.0746
-7 4 11 6.8645 0.0206
-7 4 12 11.1995 -0.0139
-7 4 13 6.0392 0.0298
-7 4 14 14.6423 -0.2085
-7 4 15 -3.6002 -0.0255
-7 4 16 9.9982 -0.0682
-7 4 17 -8.5679 -0.0712
-7 4 18 3.0787 0.1338
-7 4 19 -6.1129 -0.2046
-7 4 20 -1.9685 0.0357
-7 4 21 -3.0351 0.1073
-7 4 22 -3.3943 0.2207
-7 4 23 -0.7805 0.7799
-7 4 24 -2.6462 0.6238
-7 4 25 1.3109 0.7060
-7 5 -6 -4.6881 -0.1699
-7 5 -5 1.4315 -0.0752
-7 5 -4 -7.7703 0.1531
-7 5 -3 -0.6233 0.0388
-7 5 -2 -7.5030 0.0992
-7 5 -1 -1.2054 0.0856
-7 5 0 0.1819 -0.0706
-7 5 1 -4.4391 0.0067
-7 5 2 7.0701 -0.0815
-7 5 3 -6.0779 -0.0283
-7 5 4 4.1711 -0.0690
-7 5 5 1.1432 0.0558
-7 5 6 -1.7323 0.0393
-7 5 7 10.6835 -0.0506
-7 5 8 0.5317 0.1563
-7 5 9 11.1498 -0.1645
-7 5 10 7.2014 0.0881
-7 5 11 3.1591 0.0323
-7 5 12 5.6554 -0.1188
-7 5 13 -4.6247 0.1347
-7 5 14 -3.1472 -0.1920
-7 5 15 -6.6147 -0.0485
-7 5 16 -6.1442 0.0019
-7 5 17 -4.3834 -0.1333
-7 5 18 -1.2461 0.0458
-7 5 19 -1.8417 0.0509
-7 5 20 2.2148 -0.0421
-7 5 21 0.7662 0.1562
-7 5 22 1.2130 0.0552
-7 5 23 3.0442 -0.1578
-7 5 24 -0.2421 -0.2772
-7 5 25 2.5663 -0.5344
-7 6 -6 -3.6987 0.1040
-7 6 -5 1.2739 0.0463
-7 6 -4 -4.6476 0.1054
-7 6 -3 -4.6835 -0.1159
-7 6 -2 4.1614 -0.0069
-7 6 -1 -8.9120 -0.1091
-7 6 0 11.6035 0.0441
-7 6 1 -8.1309 0.0707
-7 6 2 6.4266 0.0095
-7 6 3 -4.7253 0.0716
-7 6 4 -4.5411 -0.0405
-7 6 5 -1.2177 -0.0073
-7 6 6 -8.4187 0.0448
-7 6 7 1.4583 -0.0299
-7 6 8 -3.1492 -0.0049
-7 6 9 3.4085 -0.0340
-7 6 10 2.1580 -0.1341
-7 6 11 4.5932 0.0349
-7 6 12 0.4718 -0.1243
-7 6 13 2.9201 0.0485
-7 6 14 -2.3911 0.0030
-7 6 15 -1.9713 -0.0362
-7 6 16 -0.0845 0.1133
-7 6 17 -6.3848 -0.0474
-7 6 18 2.1549 0.1004
-7 6 19 -6.9404 0.0725
-7 6 20 0.9683 -0.1073
-7 6 21 -3.7902 0.2480
-7 6 22 0.7148 -0.6157
-7 6 23 0.1815 0.0402
-7 6 24 1.4949 -0.9182
-7 6 25 1.9718 -0.4819
-7 7 -6 -4.9709 0.0135
-7 7 -5 -2.6824 0.0615
-7 7 -4 -2.7019 -0.0857
-7 7 -3 -1.3613 -0.0155
-7 7 -2 1.4322 0.0112
-7 7 -1 2.0618 -0.0373
-7 7 0 2.7155 0.1221
-7 7 1 1.0607 -0.0153
-7 7 2 2.2802 -0.0541
-7 7 3 -0.9396 0.0153
-7 7 4 3.1048 -0.1064
-7 7 5 3.7342 0.0236
-7 7 6 2.9448 0.1271
-7 7 7 10.2900 -0.0642
-7 7 8 -0.2772 0.0999
-7 7 9 9.0539 -0.0232
-7 7 10 -3.0710 -0.0892
-7 7 11 0.9776 0.1176
-7 7 12 -3.2776 -0.0697
-7 7 13 -4.3041 0.0109
-7 7 14 -1.7909 -0.0359
-7 7 15 -2.1958 -0.2434
-7 7 16 1.1714 0.0240
-7 7 17 1.3160 -0.2896
-7 7 18 4.0995 0.0970
-7 7 19 1.2009 -0.0081
-7 7 20 4.7872 -0.0028
-7 7 21 0.2868 0.0925
-7 7 22 3.2793 0.1704
-7 7 23 0.6314 -0.2457
-7 7 24 0.9373 0.7389
-7 8 -6 -4.5003 -0.0369
-7 8 -5 2.8903 0.0545
-7 8 -4 -6.4374 -0.0246
-7 8 -3 4.5435 0.0412
-7 8 -2 -1.1876 -0.0320
-7 8 -1 2.5747 0.0721
-7 8 0 4.8267 -0.0663
-7 8 1 -3.3014 0.0238
-7 8 2 4.7710 -0.0409
-7 8 3 -6.6748 -0.0266
-7 8 4 0.9214 0.0779
-7 8 5 -3.3086 -0.0048
-7 8 6 -2.7912 0.0094
-7 8 7 2.3586 -0.0055
-7 8 8 -3.3271 -0.1828
-7 8 9 3.2748 0.0365
-7 8 10 -1.0656 -0.1102
-7 8 11 0.1174 0.0555
-7 8 12 -1.7540 0.0641
-7 8 13 -1.1866 -0.0983
-7 8 14 -5.2487 0.0796
-7 8 15 -0.5593 -0.1359
-7 8 16 -5.0494 -0.0476
-7 8 17 -2.3079 -0.0032
-7 8 18 -1.0678 -0.2456
-7 8 19 -4.9237 -0.1607
-7 8 20 1.8278 -0.4718
-7 8 21 -4.1705 -0.3967
-7 8 22 2.0585 -0.8123
-7 8 23 -1.3504 -0.1913
-7 9 -6 -4.7235 0.1830
-7 9 -5 -0.1634 0.0266
-7 9 -4 -0.9414 -0.1085
-7 9 -3 2.4843 0.1989
-7 9 -2 3.6037 -0.2353
-7 9 -1 1.9549 0.0397
-7 9 0 4.5086 -0.0222
-7 9 1 -1.2699 -0.1454
-7 9 2 3.5102 0.0846
-7 9 3 -1.7211 0.0308
-7 9 4 3.8430 -0.0312
-7 9 5 1.5188 0.0253
-7 9 6 2.7464 -0.0225
-7 9 7 3.7136 -0.2327
-7 9 8 -2.2584 0.0505
-7 9 9 3.4104 -0.1178
-7 9 10 -6.9964 -0.0688
-7 9 11 2.0831 0.0021
-7 9 12 -6.6673 -0.0892
-7 9 13 1.6068 -0.1136
-7 9 14 -1.7481 0.1365
-7 9 15 2.6610 0.0690
-7 9 16 3.7851 0.1226
-7 9 17 2.5846 0.0971
-7 9 18 6.5139 -0.2241
-7 9 19 0.6754 -0.3143
-7 9 20 5.7251 -0.2710
-7 9 21 -0.3726 -0.3831
-7 9 22 3.1541 0.3310
-7 9 23 -0.2463 -0.1239
-7 10 -6 -1.4555 0.0812
-7 10 -5 2.5060 -0.0460
-7 10 -4 -2.0099 0.0956
-7 10 -3 4.6125 -0.0445
-7 10 -2 -1.3655 0.0115
-7 10 -1 2.8170 -0.0086
-7 10 0 -0.6112 0.0127
-7 10 1 -1.8493 -0.0176
-7 10 2 0.5554 0.0884
-7 10 3 -4.6539 -0.1091
-7 10 4 2.3959 -0.0903
-7 10 5 -3.3658 -0.1836
-7 10 6 1.1744 -0.2359
-7 10 7 1.0725 -0.0109
-7 10 8 -2.3780 -0.0176
-7 10 9 4.1642 0.1555
-7 10 10 -2.5942 0.0863
-7 10 11 2.7726 -0.0498
-7 10 12 -0.8051 0.0137
-7 10 13 1.0553 -0.1160
-7 10 14 -1.9201 0.0567
-7 10 15 2.0710 0.1558
-7 10 16 -4.0969 -0.2752
-7 10 17 2.4136 0.1293
-7 10 18 -2.9355 -0.5721
-7 10 19 0.7149 -0.0313
-7 10 20 0.2644 0.2235
-7 10 21 -0.3628 0.2968
-7 10 22 1.4557 0.9595
-7 11 -6 0.1443 0.0167
-7 11 -5 2.0970 0.0427
-7 11 -4 0.0757 0.2078
-7 11 -3 4.1174 -0.0312
-7 11 -2 -0.7382 0.0336
-7 11 -1 1.5365 -0.0450
-7 11 0 -0.7889 -0.0372
-7 11 1 -3.2521 -0.1031
-7 11 2 0.0405 0.0211
-7 11 3 -3.9728 -0.0716
-7 11 4 0.1092 -0.1406
-7 11 5 -2.1315 -0.0074
-7 11 6 -1.1213 -0.0879
-7 11 7 -2.5127 -0.0154
-7 11 8 -1.9343 0.1124
-7 11 9 -2.5423 -0.1074
-7 11 10 -2.1362 -0.1881
-7 11 11 0.5672 -0.0791
-7 11 12 -2.2468 -0.1873
-7 11 13 4.0170 0.2350
-7 11 14 -1.6712 0.3769
-7 11 15 4.9255 0.1879
-7 11 16 -0.1977 0.0392
-7 11 17 3.1929 -0.5019
-7 11 18 1.4533 -0.6447
-7 11 19 0.8423 -0.7130
-7 11 20 1.4747 -0.0728
-7 11 21 -0.2419 -0.3435
-7 12 -6 -0.6878 -0.2884
-7 12 -5 1.1791 0.1936
-7 12 -4 -2.3781 0.1269
-7 12 -3 0.6475 -0.0113
-7 12 -2 -3.4880 0.0827
-7 12 -1 -0.5394 -0.0232
-7 12 0 -3.7948 -0.0533
-7 12 1 -0.4459 0.0532
-7 12 2 -2.3631 0.0208
-7 12 3 -0.0536 -0.0613
-7 12 4 0.5737 -0.1638
-7 12 5 -2.0223 -0.0366
-7 12 6 1.5709 -0.1193
-7 12 7 -2.8460 0.1635
-7 12 8 -0.4949 0.2577
-7 12 9 -0.1594 0.0488
-7 12 10 -1.7108 0.0179
-7 12 11 1.0306 -0.1352
-7 12 12 -0.7268 -0.3074
-7 12 13 -0.5837 -0.0575
-7 12 14 -1.1010 -0.1452
-7 12 15 -0.8713 -0.1723
-7 12 16 -3.1644 -0.2936
-7 12 17 0.6401 -0.0013
-7 12 18 -2.9861 -0.0575
-7 12 19 1.0462 0.9734
-7 13 -6 3.3828 -0.2490
-7 13 -5 1.4856 0.0226
-7 13 -4 1.4824 0.0263
-7 13 -3 1.5388 -0.0958
-7 13 -2 -2.5195 0.0372
-7 13 -1 0.7192 0.0023
-7 13 0 -3.5643 -0.0526
-7 13 1 -1.7317 0.2342
-7 13 2 -0.1970 0.0624
-7 13 3 -2.6061 0.0999
-7 13 4 1.9700 0.1222
-7 13 5 -0.7059 -0.1310
-7 13 6 1.1004 0.1733
-7 13 7 1.1434 -0.0023
-7 13 8 1.8587 0.0260
-7 13 9 1.4544 0.0703
-7 13 10 3.4995 -0.2987
-7 13 11 1.4416 0.0797
-7 13 12 2.1319 0.0879
-7 13 13 2.1333 0.0602
-7 13 14 -0.4506 0.6008
-7 13 15 3.1522 -0.5724
-7 13 16 -0.6579 0.0145
-7 13 17 3.0566 -0.8986
-7 13 18 1.0484 -0.4660
-7 14 -6 -0.0823 -0.0505
-7 14 -5 -2.1892 0.2311
-7 14 -4 -1.3284 0.1081
-7 14 -3 -2.1049 -0.0342
-7 14 -2 -1.7966 -0.0861
-7 14 -1 -1.0667 -0.0789
-7 14 0 -1.6907 -0.2891
-7 14 1 1.2066 0.2727
-7 14 2 -2.0851 0.0248
-7 14 3 3.6416 -0.0143
-7 14 4 -2.1096 0.0837
-7 14 5 2.7679 -0.1041
-7 14 6 -0.1704 -0.0410
-7 14 7 -0.3634 0.2852
-7 14 8 1.1972 0.1791
-7 14 9 -1.6956 -0.0427
-7 14 10 -0.4118 0.2614
-7 14 11 -1.4429 -0.3169
-7 14 12 -2.2145 0.0949
-7 14 13 -1.5201 0.3136
-7 14 14 -2.2503 -0.1211
-7 14 15 -1.7047 0.7404
-7 14 16 -1.8644 -0.2959
-7 15 -6 1.1505 0.1143
-7 15 -5 1.4766 -0.0112
-7 15 -4 -0.2292 0.2051
-7 15 -3 0.1369 0.0740
-7 15 -2 -2.8691 -0.2393
-7 15 -1 -0.6334 -0.3085
-7 15 0 -4.6435 -0.1983
-7 15 1 -1.0546 -0.2018
-7 15 2 -2.3989 0.1113
-7 15 3 -1.3160 -0.1354
-7 15 4 1.7347 -0.0360
-7 15 5 -0.4389 -0.0970
-7 15 6 3.5649 -0.0188
-7 15 7 1.2682 0.2224
-7 15 8 3.2394 0.2054
-7 15 9 1.2648 0.3219
-7 15 10 2.1605 0.2010
-7 15 11 -0.3343 0.3098
-7 15 12 1.1122 0.2271
-7 15 13 -0.9289 0.0932
-7 15 14 0.8690 0.0730
-7 16 -6 -1.9950 0.5407
-7 16 -5 -2.0134 1.1199
-7 16 -4 -1.6712 0.1444
-7 16 -3 -2.2811 0.0520
-7 16 -2 0.1297 -0.1055
-7 16 -1 -1.1263 -0.5709
-7 16 0 1.9076 0.1679
-7 16 1 0.1381 0.0599
-7 16 2 2.3594 0.1996
-7 16 3 1.6595 -0.1060
-7 16 4 1.1583 -0.1582
-7 16 5 2.4409 -0.2871
-7 16 6 0.2979 -0.2522
-7 16 7 0.9572 0.5215
-7 16 8 0.4872 -0.1320
-7 16 9 -1.2740 0.7145
-7 16 10 0.6569 -0.0541
-7 16 11 -1.7004 0.2165
-7 16 12 0.7019 0.0518
-7 17 -2 0.1666 -0.8806
-7 17 -1 1.7245 -1.0695
-7 17 0 -1.0698 -0.0307
-7 17 1 1.5383 -0.3511
-7 17 2 -0.6517 0.2569
-7 17 3 1.5827 -0.0640
-7 17 4 1.1411 -0.1166
-7 17 5 1.7928 0.4185
-7 17 6 1.7843 -0.0477
-7 17 7 1.7283 1.1972
-7 17 8 1.1552 -0.0867
-6 0 -4 -1.1707 -3.5990
-6 0 -2 -5.8875 -1.2101
-6 0 0 3.0672 -0.1401
-6 0 2 16.4187 -0.3032
-6 0 4 14.1205 0.0366
-6 0 6 4.1648 0.0605
-6 0 8 5.7088 -0.2043
-6 0 10 8.0627 -0.0806
-6 0 12 -5.7183 0.0256
-6 0 14 -20.6669 -0.0038
-6 0 16 -17.7311 -0.0941
-6 0 18 -5.0749 -0.0738
-6 0 20 2.9721 0.1574
-6 0 22 5.5180 0.0826
-6 0 24 5.8737 0.0715
-6 0 26 3.9504 0.6978
-6 1 -5 -2.5295 0.3735
-6 1 -4 -0.7250 0.0894
-6 1 -3 -7.4560 0.5791
-6 1 -2 6.6843 0.2770
-6 1 -1 -4.8324 0.1755
-6 1 0 8.8626 0.0536
-6 1 1 7.2437 -0.5356
-6 1 2 -2.0167 -0.1303
-6 1 3 11.7741 -0.2540
-6 1 4 -13.0769 -0.1141
-6 1 5 -1.4036 0.1015
-6 1 6 -8.7687 0.0177
-6 1 7 -13.6896 -0.0393
-6 1 8 3.7067 0.1210
-6 1 9 -7.5250 -0.0083
-6 1 10 6.5653 0.0010
-6 1 11 3.9063 -0.1043
-6 1 12 0.1701 -0.0882
-6 1 13 4.1303 -0.1895
-6 1 14 -2.4434 -0.0375
-6 1 15 -0.9183 0.1243
-6 1 16 0.5677 -0.0739
-6 1 17 -2.1187 0.1425
-6 1 18 2.1261 -0.0287
-6 1 19 -1.1291 -0.1110
-6 1 20 0.9078 0.0139
-6 1 21 -1.1357 -0.0169
-6 1 22 0.1117 0.0344
-6 1 23 -1.3813 0.1136
-6 1 24 0.4233 0.5560
-6 1 25 -0.2364 -0.1104
-6 1 26 0.4071 0.8291
-6 1 27 0.9523 -0.3760
-6 2 -5 -8.1297 -0.0101
-6 2 -4 0.8527 -0.8231
-6 2 -3 -5.3897 0.5716
-6 2 -2 -1.0244 0.0054
-6 2 -1 6.8308 -0.0019
-6 2 0 -2.7934 0.3360
-6 2 1 11.5767 -0.3322
-6 2 2 -0.4271 0.1943
-6 2 3 0.8741 0.0531
-6 2 4 4.3957 0.0871
-6 2 5 -7.6373 0.0548
-6 2 6 8.5404 -0.1977
-6 2 7 -3.4846 -0.0851
-6 2 8 9.8341 -0.1683
-6 2 9 -2.3996 0.0165
-6 2 10 4.2862 0.1170
-6 2 11 -13.0107 0.0070
-6 2 12 -6.3991 0.0440
-6 2 13 -18.3980 0.0227
-6 2 14 -12.2709 -0.1069
-6 2 15 -8.6781 0.0036
-6 2 16 -9.5213 -0.1455
-6 2 17 3.1138 -0.1376
-6 2 18 -3.9110 -0.1592
-6 2 19 6.5921 -0.0316
-6 2 20 0.0660 -0.0255
-6 2 21 5.3186 0.0583
-6 2 22 1.7223 0.0610
-6 2 23 3.3482 0.0118
-6 2 24 1.7822 -0.1458
-6 2 25 0.8497 0.2528
-6 2 26 1.3703 -0.5096
-6 2 27 -0.8328 0.3851
-6 3 -5 -0.3729 -0.2695
-6 3 -4 -1.7136 -0.1698
-6 3 -3 1.7468 -0.1773
-6 3 -2 3.0844 -0.2424
-6 3 -1 -2.5394 -0.2036
-6 3 0 7.9125 -0.0163
-6 3 1 -7.2615 -0.1955
-6 3 2 1.5329 0.1946
-6 3 3 -2.6685 0.1197
-6 3 4 -9.6219 -0.0012
-6 3 5 5.0216 0.1814
-6 3 6 -7.2485 -0.0748
-6 3 7 4.2132 -0.0192
-6 3 8 7.5174 0.0600
-6 3 9 -2.3916 -0.0599
-6 3 10 12.9118 -0.1503
-6 3 11 -3.7569 -0.0733
-6 3 12 3.4829 -0.1574
-6 3 13 2.5089 -0.0492
-6 3 14 -4.0051 0.2110
-6 3 15 7.8438 -0.0156
-6 3 16 -2.5105 0.1306
-6 3 17 6.0626 -0.1188
-6 3 18 0.0907 -0.0206
-6 3 19 1.4488 -0.1132
-6 3 20 -0.0256 0.1360
-6 3 21 -0.6739 0.0358
-6 3 22 -0.1092 -0.2139
-6 3 23 -1.0601 0.0605
-6 3 24 1.1902 -0.7950
-6 3 25 -0.8734 -0.0610
-6 3 26 2.0044 -0.6423
-6 4 -5 -3.5978 0.0981
-6 4 -4 7.2170 -0.1223
-6 4 -3 -1.9172 0.0828
-6 4 -2 12.7351 0.0122
-6 4 -1 4.2997 -0.1887
-6 4 0 3.4317 0.0394
-6 4 1 12.0907 -0.1505
-6 4 2 -9.8571 -0.0507
-6 4 3 14.4294 0.0570
-6 4 4 -8.9298 -0.0784
-6 4 5 9.0348 -0.0233
-6 4 6 1.1952 -0.0525
-6 4 7 -0.8157 -0.0144
-6 4 8 1.0465 -0.0292
-6 4 9 -11.5040 0.0321
-6 4 10 -8.9195 -0.0807
-6 4 11 -18.7645 -0.0899
-6 4 12 -8.7008 -0.0818
-6 4 13 -17.4739 -0.0514
-6 4 14 4.2854 -0.0567
-6 4 15 -8.8313 0.0092
-6 4 16 10.7916 -0.0656
-6 4 17 -0.0477 -0.0231
-6 4 18 4.6721 0.1095
-6 4 19 4.4899 0.0566
-6 4 20 -1.7628 0.1743
-6 4 21 4.8015 -0.0471
-6 4 22 -2.9639 -0.0003
-6 4 23 2.6985 -0.1597
-6 4 24 -2.7142 0.2223
-6 4 25 0.7300 0.3539
-6 4 26 -2.0044 0.6598
-6 5 -5 0.2442 -0.0877
-6 5 -4 5.8245 -0.0618
-6 5 -3 3.8959 0.0650
-6 5 -2 -0.1570 -0.0644
-6 5 -1 2.6697 0.2238
-6 5 0 -4.5133 0.0279
-6 5 1 -2.7240 0.0705
-6 5 2 -2.9329 0.0079
-6 5 3 -2.8994 -0.0370
-6 5 4 -2.6567 -0.1374
-6 5 5 2.3311 -0.0381
-6 5 6 -4.8240 -0.1040
-6 5 7 2.5886 -0.0661
-6 5 8 -0.2453 0.0094
-6 5 9 -5.4958 -0.0784
-6 5 10 10.9132 -0.0603
-6 5 11 -10.0753 -0.0025
-6 5 12 16.9152 -0.0426
-6 5 13 -3.0405 0.0219
-6 5 14 11.8587 0.0490
-6 5 15 5.7414 -0.1144
-6 5 16 1.5901 -0.0884
-6 5 17 6.9365 -0.0689
-6 5 18 -4.6045 -0.2167
-6 5 19 4.8984 0.0880
-6 5 20 -4.5136 -0.0898
-6 5 21 3.7693 0.0373
-6 5 22 -3.3960 0.1257
-6 5 23 1.8481 0.2961
-6 5 24 -3.3892 0.3260
-6 5 25 -0.1106 0.6912
-6 5 26 -2.1039 0.4561
-6 6 -5 4.5689 0.0174
-6 6 -4 8.1347 0.0852
-6 6 -3 0.0746 -0.0333
-6 6 -2 11.1277 0.0956
-6 6 -1 -7.6582 -0.1156
-6 6 0 7.8565 -0.0242
-6 6 1 -4.2751 0.0121
-6 6 2 0.3138 -0.0357
-6 6 3 8.1723 0.1210
-6 6 4 -5.7943 0.0317
-6 6 5 11.7413 -0.0535
-6 6 6 -7.2615 0.0607
-6 6 7 0.0652 -0.1184
-6 6 8 -6.2168 0.0332
-6 6 9 -10.6813 -0.0160
-6 6 10 -4.9865 -0.0215
-6 6 11 -7.2443 -0.0391
-6 6 12 -0.2750 0.0505
-6 6 13 1.1645 -0.1012
-6 6 14 7.7869 0.1522
-6 6 15 1.9206 -0.0183
-6 6 16 11.2229 0.1007
-6 6 17 -1.1978 0.0676
-6 6 18 7.1886 -0.0289
-6 6 19 -0.6774 -0.0007
-6 6 20 1.1949 -0.1432
-6 6 21 1.0418 -0.0353
-6 6 22 -2.5135 0.0710
-6 6 23 0.6750 -0.1374
-6 6 24 -3.0030 0.4888
-6 6 25 0.3715 -0.5826
-6 7 -5 0.3042 0.0534
-6 7 -4 6.2222 0.0978
-6 7 -3 -6.3094 0.0473
-6 7 -2 2.1066 -0.0224
-6 7 -1 -6.5727 -0.1127
-6 7 0 -3.0536 -0.0127
-6 7 1 -0.3038 -0.1075
-6 7 2 -4.7162 0.0591
-6 7 3 5.3116 0.0028
-6 7 4 -6.5835 -0.0130
-6 7 5 6.7418 -0.0108
-6 7 6 -8.9457 -0.0347
-6 7 7 6.0162 0.0547
-6 7 8 -4.7059 -0.0123
-6 7 9 2.7642 0.1110
-6 7 10 6.9957 -0.0633
-6 7 11 -2.2301 -0.0137
-6 7 12 15.1899 -0.0182
-6 7 13 -5.1582 -0.0397
-6 7 14 12.0047 0.1065
-6 7 15 -6.2368 0.0924
-6 7 16 3.0776 0.0446
-6 7 17 -5.9483 0.2258
-6 7 18 -2.6723 -0.2097
-6 7 19 -2.4786 0.2419
-6 7 20 -3.7304 -0.0545
-6 7 21 1.3829 -0.0832
-6 7 22 -2.9337 0.5642
-6 7 23 2.2195 -0.5792
-6 7 24 -1.6820 0.5036
-6 7 25 1.6649 -0.8000
-6 8 -5 5.9009 0.0533
-6 8 -4 -0.3475 0.0944
-6 8 -3 0.1492 -0.0227
-6 8 -2 0.5690 0.0498
-6 8 -1 -6.7712 0.0205
-6 8 0 4.0238 0.0206
-6 8 1 -6.2492 0.1222
-6 8 2 4.1447 -0.0353
-6 8 3 -0.0510 -0.0915
-6 8 4 -2.5511 -0.1216
-6 8 5 3.4018 -0.2257
-6 8 6 -8.6406 -0.0215
-6 8 7 -1.0013 0.0174
-6 8 8 -5.4214 0.0469
-6 8 9 -8.0451 0.0985
-6 8 10 2.0650 -0.0478
-6 8 11 -8.0902 -0.0615
-6 8 12 4.4487 0.0233
-6 8 13 -2.0457 -0.0703
-6 8 14 2.8392 0.0962
-6 8 15 1.2267 0.0264
-6 8 16 2.1464 -0.1302
-6 8 17 -0.7737 0.0041
-6 8 18 2.0081 -0.2366
-6 8 19 -3.6718 0.0099
-6 8 20 0.3869 -0.0318
-6 8 21 -4.1550 0.1642
-6 8 22 -1.9596 0.0444
-6 8 23 -2.4036 -0.1645
-6 8 24 -2.6428 -0.0667
-6 9 -5 0.0853 0.1564
-6 9 -4 -2.3306 -0.0091
-6 9 -3 -7.4950 0.0649
-6 9 -2 -0.1089 -0.1046
-6 9 -1 -9.5193 -0.1014
-6 9 0 3.6971 0.0836
-6 9 1 -3.5138 -0.0474
-6 9 2 2.9350 0.0845
-6 9 3 3.0590 0.0782
-6 9 4 -2.1637 -0.0851
-6 9 5 4.3373 0.0630
-6 9 6 -5.0240 -0.0728
-6 9 7 2.7549 -0.0194
-6 9 8 -2.8671 -0.1183
-6 9 9 1.2207 -0.0338
-6 9 10 1.9270 -0.0884
-6 9 11 -0.0257 -0.0042
-6 9 12 4.8747 0.1195
-6 9 13 -0.7144 0.0093
-6 9 14 3.8349 0.0078
-6 9 15 -2.7127 0.0532
-6 9 16 2.0929 -0.1882
-6 9 17 -6.3591 0.0971
-6 9 18 1.8800 -0.0714
-6 9 19 -6.5682 -0.0904
-6 9 20 1.6314 0.0526
-6 9 21 -2.3398 -0.6527
-6 9 22 1.2597 0.0783
-6 9 23 0.8830 -1.1115
-6 9 24 1.2696 0.0779
-6 10 -5 0.8311 -0.0357
-6 10 -4 -2.8502 -0.0093
-6 10 -3 -2.0463 0.0687
-6 10 -2 -1.8468 0.0178
-6 10 -1 -3.0277 0.1006
-6 10 0 1.1937 -0.0112
-6 10 1 -2.0818 0.0289
-6 10 2 2.2596 -0.1156
-6 10 3 -1.7648 -0.0158
-6 10 4 -0.3399 -0.0078
-6 10 5 0.1165 0.0494
-6 10 6 -4.0257 0.1147
-6 10 7 4.1354 0.0133
-6 10 8 -3.2445 -0.0346
-6 10 9 4.6148 -0.0446
-6 10 10 1.3939 -0.0043
-6 10 11 0.6767 0.0019
-6 10 12 2.8872 0.1786
-6 10 13 -2.2284 -0.0116
-6 10 14 0.1372 0.0212
-6 10 15 -2.6876 0.0309
-6 10 16 -2.1189 -0.1390
-6 10 17 -3.5211 -0.0226
-6 10 18 -1.7742 -0.0052
-6 10 19 -4.4837 -0.3594
-6 10 20 -0.2476 0.0194
-6 10 21 -3.2435 -0.2244
-6 10 22 0.2035 -0.0013
-6 10 23 -0.7454 0.2607
-6 11 -5 -0.9691 -0.0280
-6 11 -4 -6.1264 0.1271
-6 11 -3 -0.3363 -0.0702
-6 11 -2 0.1179 -0.0776
-6 11 -1 0.0538 -0.1021
-6 11 0 9.0567 -0.0748
-6 11 1 -0.3414 -0.0291
-6 11 2 8.9090 0.0236
-6 11 3 0.8984 0.1242
-6 11 4 0.8253 0.0367
-6 11 5 3.6743 -0.0120
-6 11 6 -3.4015 -0.0201
-6 11 7 5.1567 -0.2442
-6 11 8 -2.1552 0.0214
-6 11 9 4.0615 0.0235
-6 11 10 -1.8192 0.2108
-6 11 11 1.1416 0.1645
-6 11 12 -3.0813 0.1443
-6 11 13 -0.9801 -0.2054
-6 11 14 -2.4980 -0.1016
-6 11 15 -1.5455 -0.0813
-6 11 16 0.7646 -0.0843
-6 11 17 -2.6135 0.1267
-6 11 18 3.7955 -0.1530
-6 11 19 -2.7997 -0.6677
-6 11 20 3.7397 -0.2342
-6 11 21 -0.6155 -1.3259
-6 11 22 1.8387 0.2379
-6 12 -5 2.3200 -0.1993
-6 12 -4 -0.5719 0.0229
-6 12 -3 0.6184 0.0514
-6 12 -2 2.4521 -0.0718
-6 12 -1 -0.9610 0.0389
-6 12 0 1.9229 -0.1341
-6 12 1 -1.0561 -0.1959
-6 12 2 -0.8737 0.0171
-6 12 3 -1.0267 -0.0410
-6 12 4 -0.6262 0.1017
-6 12 5 0.4181 0.1358
-6 12 6 0.4982 -0.0233
-6 12 7 4.7703 0.0035
-6 12 8 -1.5876 -0.0787
-6 12 9 6.7079 0.1050
-6 12 10 -3.9176 -0.0246
-6 12 11 3.0406 0.0771
-6 12 12 -2.9691 -0.0441
-6 12 13 -0.2077 -0.2310
-6 12 14 -0.5178 0.0246
-6 12 15 0.3325 0.0669
-6 12 16 -0.0228 -0.0138
-6 12 17 0.5369 0.2122
-6 12 18 -0.7475 -0.2838
-6 12 19 -0.9895 -0.4033
-6 12 20 -0.0862 -0.0258
-6 12 21 -1.3589 -0.1199
-6 13 -5 -0.0138 -0.2864
-6 13 -4 -0.4763 0.0702
-6 13 -3 4.2645 -0.1674
-6 13 -2 0.6275 -0.0711
-6 13 -1 5.5859 0.0133
-6 13 0 3.6946 -0.1626
-6 13 1 0.0577 0.0502
-6 13 2 4.8446 -0.0182
-6 13 3 -4.6176 0.0927
-6 13 4 1.2947 0.0945
-6 13 5 -2.7693 -0.1232
-6 13 6 -2.8382 0.0163
-6 13 7 0.2706 -0.2343
-6 13 8 -4.2327 0.0171
-6 13 9 0.6631 0.2261
-6 13 10 -4.3059 -0.0099
-6 13 11 0.7808 0.3526
-6 13 12 -3.9778 -0.0794
-6 13 13 2.1028 0.0440
-6 13 14 -3.3158 0.1351
-6 13 15 2.3912 0.2351
-6 13 16 -2.4915 -0.2832
-6 13 17 0.0691 0.1588
-6 13 18 -0.7874 -1.5479
-6 13 19 -1.6783 -0.5653
-6 14 -5 1.7967 0.0479
-6 14 -4 -1.1399 0.2799
-6 14 -3 2.2463 0.0603
-6 14 -2 -0.5353 0.0625
-6 14 -1 0.7782 0.0204
-6 14 0 0.4936 -0.3289
-6 14 1 0.1256 -0.2144
-6 14 2 0.2678 0.0083
-6 14 3 1.0593 -0.1429
-6 14 4 0.6012 0.2330
-6 14 5 0.9346 0.0744
-6 14 6 1.5721 -0.1266
-6 14 7 0.2932 0.0613
-6 14 8 0.8841 -0.1248
-6 14 9 1.0824 0.0408
-6 14 10 -0.6717 0.0974
-6 14 11 2.4155 -0.1351
-6 14 12 -0.7986 0.1694
-6 14 13 3.2806 -0.1623
-6 14 14 -0.0284 0.4179
-6 14 15 3.0584 0.4660
-6 14 16 -0.2326 0.0587
-6 14 17 1.6454 0.7493
-6 14 18 -0.6856 -0.7120
-6 15 -5 1.1425 -0.2235
-6 15 -4 1.3285 -0.0696
-6 15 -3 3.5669 0.2460
-6 15 -2 0.5383 0.0511
-6 15 -1 4.7183 0.3373
-6 15 0 -0.7887 -0.0785
-6 15 1 1.4532 -0.0205
-6 15 2 -0.2868 0.0379
-6 15 3 -3.4196 -0.0371
-6 15 4 0.4562 -0.0380
-6 15 5 -5.2974 0.0099
-6 15 6 -0.6056 -0.2271
-6 15 7 -4.2531 -0.0437
-6 15 8 -1.7208 0.1628
-6 15 9 -1.8168 -0.0152
-6 15 10 -1.4965 0.3303
-6 15 11 0.3259 -0.1587
-6 15 12 -0.7475 -0.1189
-6 15 13 0.2161 -0.2270
-6 15 14 -0.7590 -0.1669
-6 15 15 -1.1522 -0.1629
-6 15 16 -1.3122 -0.4225
-6 16 -5 -0.3413 0.1908
-6 16 -4 -0.3723 0.0640
-6 16 -3 -1.2648 0.2229
-6 16 -2 -2.5994 0.4085
-6 16 -1 -1.8397 -0.0659
-6 16 0 -2.5622 -0.1098
-6 16 1 -1.5334 -0.1669
-6 16 2 -1.0023 0.0635
-6 16 3 -0.3851 0.1000
-6 16 4 -0.3309 0.3315
-6 16 5 0.0397 0.2125
-6 16 6 -0.2979 -0.0841
-6 16 7 0.1335 -0.0012
-6 16 8 0.4390 -0.2114
-6 16 9 0.7167 -0.2292
-6 16 10 1.2537 -0.1339
-6 16 11 0.7830 -0.1796
-6 16 12 0.7492 0.1423
-6 16 13 0.5598 0.2882
-6 16 14 -0.7339 1.1191
-6 17 -5 -0.0704 0.3365
-6 17 -4 -0.0195 0.1909
-6 17 -3 1.2078 0.2985
-6 17 -2 -0.9227 0.3607
-6 17 -1 2.4086 -0.4138
-6 17 0 -2.3483 0.0309
-6 17 1 2.3305 -0.3565
-6 17 2 -2.5284 0.2332
-6 17 3 1.2115 0.1993
-6 17 4 -1.3971 0.0756
-6 17 5 0.0046 0.1919
-6 17 6 -0.2244 -0.4939
-6 17 7 -1.0094 0.2482
-6 17 8 1.2519 -0.3050
-6 17 9 -1.2553 0.4731
-6 17 10 2.1067 0.2416
-6 17 11 -0.4225 0.1573
-6 18 -2 -1.3218 1.3697
-6 18 -1 -1.9426 -0.7560
-6 18 0 -0.7821 0.1942
-6 18 1 -1.2045 -0.0241
-6 18 2 0.5096 -0.0871
-6 18 3 -0.3620 0.1853
-6 18 4 0.9817 -0.2448
-6 18 5 -0.8766 -0.0302
-6 18 6 0.7611 -0.8089
-6 18 7 -1.5711 0.3926
-5 0 -3 16.3455 -0.9438
-5 0 -1 4.6236 -1.1710
-5 0 1 -18.3808 0.0639
-5 0 3 -21.1900 0.0714
-5 0 5 -0.0479 -0.1530
-5 0 7 13.0769 0.1241
-5 0 9 7.8956 -0.0269
-5 0 11 7.7610 -0.1840
-5 0 13 15.9012 -0.0517
-5 0 15 12.5836 0.0003
-5 0 17 -0.5870 0.0278
-5 0 19 -7.2004 0.0146
-5 0 21 -5.6680 0.0390
-5 0 23 -3.4807 -0.0341
-5 0 25 -2.6398 -0.4616
-5 0 27 -1.3521 -0.5412
-5 1 -4 2.5611 -0.1458
-5 1 -3 -1.7799 -0.6059
-5 1 -2 3.9296 -0.6265
-5 1 -1 -8.9630 -0.1241
-5 1 0 -7.7926 -0.2180
-5 1 1 -5.4680 0.1158
-5 1 2 -17.5337 -0.1552
-5 1 3 5.1721 -0.0162
-5 1 4 -7.4983 -0.2185
-5 1 5 6.2213 -0.0346
-5 1 6 8.4919 0.1387
-5 1 7 -3.7564 -0.0247
-5 1 8 3.3703 0.0296
-5 1 9 -7.4265 -0.0761
-5 1 10 -13.0359 -0.2004
-5 1 11 0.4185 -0.0884
-5 1 12 -11.5913 0.0263
-5 1 13 5.1760 -0.0750
-5 1 14 3.4438 0.0562
-5 1 15 0.9692 0.0036
-5 1 16 9.9462 -0.0171
-5 1 17 -2.9705 0.0401
-5 1 18 6.0212 0.1056
-5 1 19 -2.7180 0.0561
-5 1 20 1.4424 0.0420
-5 1 21 -1.9806 0.1326
-5 1 22 -0.5600 -0.0787
-5 1 23 -1.4961 0.0075
-5 1 24 -1.9407 0.0270
-5 1 25 0.0752 0.0641
-5 1 26 -2.6681 0.1582
-5 1 27 1.5833 0.6512
-5 2 -4 5.1083 -0.6504
-5 2 -3 -4.7529 -0.2149
-5 2 -2 -12.3618 -0.1404
-5 2 -1 -3.5171 -0.0595
-5 2 0 -18.5878 0.2611
-5 2 1 -3.6013 0.3532
-5 2 2 1.2584 -0.2354
-5 2 3 -7.2185 -0.0015
-5 2 4 24.4609 -0.2745
-5 2 5 -7.8633 -0.2056
-5 2 6 25.0498 0.1145
-5 2 7 -3.3876 -0.0148
-5 2 8 13.1987 0.0499
-5 2 9 2.2653 0.0085
-5 2 10 11.2276 -0.0535
-5 2 11 7.3206 0.0699
-5 2 12 13.9550 -0.0320
-5 2 13 9.0931 0.0613
-5 2 14 7.4673 -0.1204
-5 2 15 5.0097 -0.1364
-5 2 16 -1.2919 -0.1019
-5 2 17 -0.7661 -0.1311
-5 2 18 -2.1205 -0.0062
-5 2 19 -3.3228 0.0183
-5 2 20 1.2802 0.0705
-5 2 21 -2.2913 0.1174
-5 2 22 3.1896 0.1454
-5 2 23 0.3086 0.2727
-5 2 24 2.9000 0.1292
-5 2 25 1.4800 0.4638
-5 2 26 1.3223 0.1349
-5 2 27 0.5520 0.5536
-5 3 -4 -4.0506 0.0641
-5 3 -3 -3.5782 0.1538
-5 3 -2 -4.4767 -0.0793
-5 3 -1 -9.5017 0.0814
-5 3 0 0.5599 -0.0335
-5 3 1 -9.4498 -0.0851
-5 3 2 1.8850 0.0019
-5 3 3 -3.6812 -0.0295
-5 3 4 -2.7810 0.1460
-5 3 5 -3.8046 0.0750
-5 3 6 -4.4587 0.2300
-5 3 7 -13.2999 -0.1440
-5 3 8 -1.4490 -0.0372
-5 3 9 -15.0934 -0.1680
-5 3 10 -1.0160 -0.1562
-5 3 11 -0.0855 0.0589
-5 3 12 -5.1484 0.0060
-5 3 13 13.3812 0.0739
-5 3 14 -7.8522 0.0704
-5 3 15 11.6067 0.0998
-5 3 16 -4.1525 0.0779
-5 3 17 3.0277 0.0675
-5 3 18 2.1112 0.0143
-5 3 19 -2.9572 -0.2254
-5 3 20 4.0347 -0.1078
-5 3 21 -4.8298 -0.2545
-5 3 22 2.1634 0.0269
-5 3 23 -4.0861 -0.0938
-5 3 24 0.2652 0.1926
-5 3 25 -3.1671 -0.2563
-5 3 26 -0.9672 -0.1266
-5 3 27 -2.1588 -0.4169
-5 4 -4 -3.1966 0.1266
-5 4 -3 -17.7285 -0.0871
-5 4 -2 -3.9867 0.1819
-5 4 -1 -6.7828 0.0725
-5 4 0 -6.0262 0.1090
-5 4 1 12.3351 0.1634
-5 4 2 -4.8091 -0.1694
-5 4 3 14.3773 -0.0128
-5 4 4 4.5446 -0.0631
-5 4 5 1.0965 -0.1620
-5 4 6 16.8201 0.0833
-5 4 7 -4.3760 -0.1211
-5 4 8 20.7067 -0.0571
-5 4 9 2.8219 0.0365
-5 4 10 14.3034 -0.0897
-5 4 11 4.8012 0.1015
-5 4 12 3.3927 -0.0378
-5 4 13 -5.0768 0.0374
-5 4 14 -6.0652 0.0147
-5 4 15 -12.1725 0.0602
-5 4 16 -9.3172 0.0979
-5 4 17 -7.7892 0.0551
-5 4 18 -7.4253 0.0062
-5 4 19 -0.3296 -0.0347
-5 4 20 -3.9741 -0.0875
-5 4 21 3.1681 0.0122
-5 4 22 0.5752 -0.0966
-5 4 23 4.2717 -0.0453
-5 4 24 3.8286 -0.3188
-5 4 25 4.3176 -0.4081
-5 4 26 2.9810 -0.3673
-5 4 27 3.1120 -0.5797
-5 5 -4 -1.2010 0.0241
-5 5 -3 1.5863 -0.0532
-5 5 -2 -6.0782 -0.0485
-5 5 -1 5.5852 -0.0706
-5 5 0 -3.6514 0.0798
-5 5 1 2.0009 0.0208
-5 5 2 -0.6738 0.1174
-5 5 3 -6.8298 -0.0075
-5 5 4 -2.0708 -0.0103
-5 5 5 -11.4815 -0.1611
-5 5 6 -0.9819 -0.1327
-5 5 7 -13.0967 -0.1533
-5 5 8 8.1865 -0.1152
-5 5 9 -14.8398 0.0754
-5 5 10 14.8489 -0.0012
-5 5 11 -11.4471 0.1079
-5 5 12 6.4479 0.0514
-5 5 13 -0.9575 -0.0741
-5 5 14 -8.4861 0.0526
-5 5 15 10.9177 -0.1234
-5 5 16 -13.4543 -0.0303
-5 5 17 15.6892 -0.0793
-5 5 18 -8.6073 -0.1270
-5 5 19 9.3806 0.0920
-5 5 20 -3.1091 -0.0131
-5 5 21 0.5876 0.3827
-5 5 22 -0.1424 0.0639
-5 5 23 -1.8180 0.1554
-5 5 24 0.5218 0.0554
-5 5 25 -1.3054 -0.5622
-5 5 26 -0.1189 0.3884
-5 6 -4 -5.8714 -0.0491
-5 6 -3 -8.0832 -0.0347
-5 6 -2 6.2159 -0.0336
-5 6 -1 -2.4694 0.0472
-5 6 0 11.2094 -0.1422
-5 6 1 7.8669 0.0709
-5 6 2 2.0464 -0.1594
-5 6 3 13.0926 0.0357
-5 6 4 -2.9696 0.0930
-5 6 5 9.9131 0.0177
-5 6 6 8.2991 0.1280
-5 6 7 3.9745 0.0092
-5 6 8 16.8788 -0.1439
-5 6 9 1.1591 0.0466
-5 6 10 5.9294 -0.2019
-5 6 11 -0.9648 0.0327
-5 6 12 -11.2910 0.0335
-5 6 13 -4.8872 -0.0553
-5 6 14 -15.6088 0.1893
-5 6 15 -5.7617 -0.0647
-5 6 16 -7.9447 0.1262
-5 6 17 -2.4536 0.0408
-5 6 18 -1.1184 0.0226
-5 6 19 0.1295 0.1746
-5 6 20 0.2871 -0.0602
-5 6 21 1.1385 0.0473
-5 6 22 1.0036 -0.0430
-5 6 23 1.6785 -0.3198
-5 6 24 2.1024 0.3489
-5 6 25 0.9310 -0.3012
-5 6 26 1.3430 0.8637
-5 7 -4 2.7297 -0.0866
-5 7 -3 -3.1420 0.1957
-5 7 -2 1.0556 0.0476
-5 7 -1 3.5746 0.0253
-5 7 0 -5.9040 0.0889
-5 7 1 5.0415 -0.1189
-5 7 2 -11.7019 -0.0566
-5 7 3 -0.5786 -0.0495
-5 7 4 -9.6738 -0.0339
-5 7 5 -4.2999 0.0104
-5 7 6 -3.1906 0.0328
-5 7 7 -5.3973 0.0654
-5 7 8 2.5299 -0.0060
-5 7 9 -10.4524 0.1384
-5 7 10 5.1675 0.0110
-5 7 11 -15.5949 0.0147
-5 7 12 3.2999 0.0590
-5 7 13 -12.0029 -0.1449
-5 7 14 0.8265 0.0863
-5 7 15 -1.0799 -0.0290
-5 7 16 0.2656 0.0825
-5 7 17 7.8248 0.2408
-5 7 18 -2.2874 -0.0316
-5 7 19 8.8727 0.2389
-5 7 20 -4.9480 -0.1079
-5 7 21 5.3166 -0.0443
-5 7 22 -3.1483 0.1161
-5 7 23 2.4335 0.0025
-5 7 24 -0.7185 0.6270
-5 7 25 0.6284 0.3093
-5 8 -4 1.8464 0.0360
-5 8 -3 4.8226 0.0246
-5 8 -2 9.3252 0.0790
-5 8 -1 5.0248 -0.0461
-5 8 0 9.8693 -0.0667
-5 8 1 3.5056 -0.0398
-5 8 2 1.9901 0.0530
-5 8 3 4.7583 0.0454
-5 8 4 -3.1657 0.2088
-5 8 5 7.7580 -0.0677
-5 8 6 2.7132 -0.0222
-5 8 7 5.0384 -0.1034
-5 8 8 10.5567 -0.1412
-5 8 9 -0.5726 0.1339
-5 8 10 8.6549 0.0856
-5 8 11 -1.4764 0.1168
-5 8 12 0.7230 0.1974
-5 8 13 0.3490 -0.1459
-5 8 14 -3.6157 0.0560
-5 8 15 1.9794 -0.0733
-5 8 16 -2.3689 -0.1179
-5 8 17 4.0508 0.1081
-5 8 18 0.7766 -0.1816
-5 8 19 4.9221 -0.0823
-5 8 20 2.6193 0.0439
-5 8 21 3.6526 -0.2222
-5 8 22 2.4761 0.7680
-5 8 23 1.6457 0.0849
-5 8 24 1.0529 1.2969
-5 8 25 0.1209 0.2744
-5 9 -4 7.1513 -0.0447
-5 9 -3 -5.0064 0.1139
-5 9 -2 7.3748 -0.0531
-5 9 -1 -6.8561 -0.0711
-5 9 0 -1.4198 -0.0124
-5 9 1 -3.9404 -0.1142
-5 9 2 -10.7350 0.0759
-5 9 3 1.2838 0.1513
-5 9 4 -9.5824 0.0766
-5 9 5 3.4503 0.1447
-5 9 6 -2.9155 0.0146
-5 9 7 0.6829 0.0561
-5 9 8 -0.6323 0.0218
-5 9 9 -5.6061 0.0341
-5 9 10 -2.2752 0.0435
-5 9 11 -10.3224 -0.1229
-5 9 12 -3.8997 0.0695
-5 9 13 -8.8436 -0.0322
-5 9 14 -2.4105 0.1160
-5 9 15 -3.5901 0.2433
-5 9 16 1.8024 0.0153
-5 9 17 0.4549 0.1078
-5 9 18 2.0025 -0.2100
-5 9 19 1.7907 -0.2172
-5 9 20 -2.3941 -0.1872
-5 9 21 0.9946 -0.2142
-5 9 22 -4.1686 0.0113
-5 9 23 -0.4193 -0.1004
-5 9 24 -2.3953 -0.1979
-5 10 -4 7.9234 0.0180
-5 10 -3 1.9270 0.0309
-5 10 -2 7.6154 0.0342
-5 10 -1 -0.0855 -0.0548
-5 10 0 1.7817 -0.0415
-5 10 1 -2.0670 0.0194
-5 10 2 -2.7190 -0.0114
-5 10 3 -0.4060 0.0063
-5 10 4 -3.5444 0.0239
-5 10 5 3.6024 -0.0946
-5 10 6 -3.2196 0.0945
-5 10 7 1.8036 0.1343
-5 10 8 -0.3580 0.1490
-5 10 9 -4.7922 0.2387
-5 10 10 5.9366 0.0022
-5 10 11 -6.5392 -0.0445
-5 10 12 10.4493 -0.0786
-5 10 13 -2.6758 -0.0294
-5 10 14 9.5875 0.0180
-5 10 15 2.0057 0.2200
-5 10 16 6.1726 0.0207
-5 10 17 4.8371 0.1233
-5 10 18 3.0669 -0.0423
-5 10 19 3.8660 -0.0571
-5 10 20 0.5634 0.0085
-5 10 21 0.9702 -0.0516
-5 10 22 -0.5967 0.3159
-5 10 23 -0.4006 -0.2401
-5 11 -4 3.4349 -0.0243
-5 11 -3 -4.2500 -0.0383
-5 11 -2 2.7734 -0.0311
-5 11 -1 -11.6469 -0.0062
-5 11 0 3.0520 0.0386
-5 11 1 -8.2171 0.0429
-5 11 2 0.7656 -0.0168
-5 11 3 2.9171 0.0322
-5 11 4 -3.1815 -0.1523
-5 11 5 6.7027 -0.0423
-5 11 6 -5.0481 -0.0753
-5 11 7 0.4885 -0.0288
-5 11 8 -3.2640 -0.0127
-5 11 9 -5.0458 -0.0183
-5 11 10 1.6277 0.0225
-5 11 11 -4.8277 0.0688
-5 11 12 4.8886 0.2262
-5 11 13 -2.8967 0.1980
-5 11 14 4.0613 0.0262
-5 11 15 -3.1959 -0.0044
-5 11 16 2.9596 -0.3855
-5 11 17 -4.7401 -0.2095
-5 11 18 1.9108 -0.0512
-5 11 19 -4.2847 -0.0358
-5 11 20 -0.2459 0.3867
-5 11 21 -2.1464 0.0447
-5 11 22 -0.6848 -0.0381
-5 12 -4 5.4876 -0.0443
-5 12 -3 -0.8516 0.0734
-5 12 -2 5.3347 0.0184
-5 12 -1 -2.6820 0.0320
-5 12 0 0.0574 0.0628
-5 12 1 -1.7417 -0.0474
-5 12 2 -4.6051 -0.0553
-5 12 3 -0.4989 -0.0739
-5 12 4 -5.2662 -0.0781
-5 12 5 0.6993 -0.0478
-5 12 6 -5.4953 0.0586
-5 12 7 2.4600 -0.0125
-5 12 8 -3.7625 -0.0808
-5 12 9 3.3184 -0.0726
-5 12 10 3.1666 -0.1242
-5 12 11 1.2343 -0.0616
-5 12 12 8.7877 0.1683
-5 12 13 -3.0257 0.0644
-5 12 14 7.5285 0.0856
-5 12 15 -4.2537 0.0914
-5 12 16 3.6302 0.0579
-5 12 17 -1.4888 -0.0443
-5 12 18 1.5653 0.4179
-5 12 19 -0.0221 -0.4352
-5 12 20 1.0021 -0.1218
-5 12 21 -0.5232 -0.7857
-5 13 -4 -3.3592 -0.1529
-5 13 -3 -3.5135 -0.0206
-5 13 -2 -5.0556 0.0416
-5 13 -1 -5.9061 0.0848
-5 13 0 0.6533 0.1966
-5 13 1 -4.2950 0.0288
-5 13 2 5.2782 -0.0580
-5 13 3 2.0185 -0.0293
-5 13 4 1.4014 -0.1858
-5 13 5 6.7734 -0.0171
-5 13 6 -4.9915 0.0476
-5 13 7 5.9448 -0.0630
-5 13 8 -5.7384 0.0904
-5 13 9 2.6288 -0.0075
-5 13 10 -1.7095 0.0509
-5 13 11 -0.7064 0.1228
-5 13 12 0.2424 0.0630
-5 13 13 -2.9842 -0.1646
-5 13 14 -1.1562 -0.2514
-5 13 15 -3.0113 -0.1995
-5 13 16 -0.7718 -0.1740
-5 13 17 -2.3874 0.5834
-5 13 18 1.2056 0.5897
-5 13 19 -1.7886 0.6648
-5 13 20 1.1065 0.7038
-5 14 -4 0.6639 0.0381
-5 14 -3 0.0350 0.0349
-5 14 -2 3.0276 -0.0091
-5 14 -1 -4.2314 -0.0595
-5 14 0 2.4197 0.0225
-5 14 1 -5.5189 -0.1429
-5 14 2 -1.3815 0.0131
-5 14 3 -2.6225 -0.0151
-5 14 4 -3.0677 0.0578
-5 14 5 1.1865 0.1328
-5 14 6 -1.7752 0.0580
-5 14 7 3.8263 0.0412
-5 14 8 -0.2643 -0.2069
-5 14 9 5.1427 -0.0022
-5 14 10 0.3425 -0.0991
-5 14 11 4.1464 -0.1044
-5 14 12 -0.0660 0.2550
-5 14 13 1.0990 -0.3837
-5 14 14 0.2046 -0.0413
-5 14 15 -0.5766 -0.0198
-5 14 16 1.4280 -0.1631
-5 14 17 -0.0314 0.3823
-5 14 18 1.3116 0.3063
-5 14 19 0.2874 -0.6942
-5 15 -4 -0.7960 -0.1029
-5 15 -3 -2.0668 0.0479
-5 15 -2 -0.4717 -0.0084
-5 15 -1 -0.7562 0.2752
-5 15 0 2.6893 0.1030
-5 15 1 -0.3752 -0.0277
-5 15 2 5.8832 0.0032
-5 15 3 -0.5897 -0.0720
-5 15 4 4.8770 -0.0678
-5 15 5 0.1700 0.1641
-5 15 6 0.4925 -0.0737
-5 15 7 0.7064 -0.0279
-5 15 8 -3.7869 -0.0627
-5 15 9 -0.0307 -0.1323
-5 15 10 -5.4117 0.0599
-5 15 11 -1.7596 0.1448
-5 15 12 -3.9861 -0.1439
-5 15 13 -2.1482 -0.0536
-5 15 14 -1.5856 -0.5861
-5 15 15 0.0378 -0.0195
-5 15 16 -0.3490 -0.3557
-5 15 17 1.2139 0.7869
-5 16 -4 0.6125 -0.2034
-5 16 -3 1.7111 -0.1736
-5 16 -2 1.2209 -0.2303
-5 16 -1 -0.6857 0.1347
-5 16 0 2.1247 0.0568
-5 16 1 -3.5597 0.0890
-5 16 2 1.7630 0.1637
-5 16 3 -2.4059 0.0764
-5 16 4 1.2462 -0.0232
-5 16 5 1.2505 0.0549
-5 16 6 0.6940 -0.1226
-5 16 7 2.9714 -0.2966
-5 16 8 -0.2333 0.0087
-5 16 9 2.8499 -0.1071
-5 16 10 -0.9643 0.1988
-5 16 11 3.0280 0.3466
-5 16 12 -1.7444 0.1653
-5 16 13 3.2733 0.0708
-5 16 14 -1.9393 0.0497
-5 16 15 2.2713 0.2973
-5 16 16 -1.1474 0.1755
-5 17 -4 -0.6089 -0.1034
-5 17 -3 0.9372 0.1997
-5 17 -2 -0.5342 0.1020
-5 17 -1 2.6265 -0.0069
-5 17 0 -1.2241 -0.0978
-5 17 1 1.8534 -0.4759
-5 17 2 -0.9452 -0.2168
-5 17 3 -0.4513 -0.2570
-5 17 4 0.6409 0.1519
-5 17 5 -1.5340 0.2435
-5 17 6 1.0618 0.3348
-5 17 7 -1.8825 0.1700
-5 17 8 -0.7791 0.1788
-5 17 9 -1.9309 -0.0687
-5 17 10 -2.6581 0.0166
-5 17 11 -1.2910 -0.4741
-5 17 12 -2.1022 -0.4077
-5 17 13 -0.2636 -1.3454
-5 18 -4 0.6577 0.2993
-5 18 -3 2.6212 -0.5199
-5 18 -2 0.0724 0.5476
-5 18 -1 1.3354 0.2708
-5 18 0 -0.4411 -0.0693
-5 18 1 -1.4800 0.1836
-5 18 2 0.3611 -0.1140
-5 18 3 -2.0322 -0.0508
-5 18 4 2.1246 0.1079
-5 18 5 -0.7507 0.1626
-5 18 6 2.1962 -0.2432
-5 18 7 -0.0061 -0.0122
-5 18 8 0.7272 -0.3040
-5 18 9 0.4521 -0.5056
-5 18 10 -0.0586 0.1842
-5 19 1 0.6637 -1.1152
-5 19 2 0.0480 -0.2820
-5 19 3 -0.1479 -0.2459
-5 19 4 1.0784 0.5307
-4 0 -2 -14.6107 4.3703
-4 0 0 -10.1107 1.4468
-4 0 2 -3.1650 0.0227
-4 0 4 -15.0049 0.0745
-4 0 6 -30.8404 -0.1895
-4 0 8 -23.6931 -0.0765
-4 0 10 -7.6574 0.1996
-4 0 12 -5.1580 0.0186
-4 0 14 -4.8095 -0.0667
-4 0 16 3.5948 -0.0061
-4 0 18 8.7407 0.0058
-4 0 20 4.5279 0.0160
-4 0 22 -1.3129 -0.0379
-4 0 24 -2.0105 -0.0571
-4 0 26 -0.3214 -0.1897
-4 0 28 -0.4100 -0.5022
-4 1 -3 -28.2565 -0.4182
-4 1 -2 19.3304 -0.2534
-4 1 -1 -13.4510 -0.5897
-4 1 0 29.1865 -0.3396
-4 1 1 8.4629 -0.2292
-4 1 2 16.3761 -0.0126
-4 1 3 10.1739 0.4610
-4 1 4 0.9449 0.0231
-4 1 5 -7.3106 0.1899
-4 1 6 1.6107 -0.0626
-4 1 7 -11.5649 -0.1369
-4 1 8 6.9167 0.0002
-4 1 9 3.7384 0.0434
-4 1 10 0.2171 -0.0312
-4 1 11 6.8451 -0.0200
-4 1 12 -8.4116 -0.0621
-4 1 13 -8.6392 -0.0020
-4 1 14 -4.7343 0.0406
-4 1 15 -17.7330 0.2185
-4 1 16 3.8584 0.1250
-4 1 17 -11.9243 0.0914
-4 1 18 6.0895 0.0673
-4 1 19 -1.7453 -0.0964
-4 1 20 3.1989 -0.1488
-4 1 21 4.5158 -0.0610
-4 1 22 0.4001 -0.1972
-4 1 23 6.0956 -0.0291
-4 1 24 -0.8059 0.0740
-4 1 25 5.4569 -0.0564
-4 1 26 -0.8853 0.2117
-4 1 27 3.1067 -0.0611
-4 2 -3 3.4933 -0.0093
-4 2 -2 13.1455 0.8208
-4 2 -1 12.4127 -0.7175
-4 2 0 -1.6618 -0.2257
-4 2 1 5.0375 -0.1069
-4 2 2 -4.5354 -0.3010
-4 2 3 -14.0596 0.3079
-4 2 4 -0.6233 -0.0010
-4 2 5 -19.8067 -0.0768
-4 2 6 -1.9022 -0.1189
-4 2 7 -7.1050 -0.1051
-4 2 8 -4.3257 0.0345
-4 2 9 2.1920 0.0374
-4 2 10 -3.1197 0.1912
-4 2 11 0.5613 -0.0895
-4 2 12 0.0602 -0.0002
-4 2 13 1.1863 -0.0473
-4 2 14 4.6648 -0.0618
-4 2 15 4.7746 0.0442
-4 2 16 6.9042 -0.0010
-4 2 17 2.3811 -0.0235
-4 2 18 3.9324 0.0501
-4 2 19 -3.5746 0.0639
-4 2 20 -0.5046 0.1850
-4 2 21 -5.9794 0.2383
-4 2 22 -2.8869 0.2250
-4 2 23 -4.1335 0.1179
-4 2 24 -2.1713 -0.0135
-4 2 25 -1.6702 -0.1932
-4 2 26 0.2594 -0.4971
-4 2 27 -0.9713 -0.1249
-4 3 -3 10.1053 0.3048
-4 3 -2 15.7106 0.1140
-4 3 -1 7.9836 0.2400
-4 3 0 20.9935 0.2667
-4 3 1 0.3758 0.1788
-4 3 2 11.4979 0.1203
-4 3 3 0.1344 0.1173
-4 3 4 -0.8717 -0.2052
-4 3 5 3.0251 -0.0391
-4 3 6 -2.8459 -0.1052
-4 3 7 1.4738 -0.0284
-4 3 8 -2.8503 0.1040
-4 3 9 -1.2490 0.0076
-4 3 10 -14.6267 -0.0161
-4 3 11 -0.7579 -0.0106
-4 3 12 -24.5575 -0.0162
-4 3 13 1.6009 0.1411
-4 3 14 -16.3655 0.0742
-4 3 15 0.3643 0.1299
-4 3 16 0.6957 -0.0185
-4 3 17 -4.7230 -0.0864
-4 3 18 11.9972 0.0032
-4 3 19 -6.2369 -0.0173
-4 3 20 12.6370 0.0522
-4 3 21 -3.4929 0.1117
-4 3 22 5.8148 -0.1027
-4 3 23 -2.4365 0.0506
-4 3 24 0.5019 -0.1625
-4 3 25 -2.7736 0.2106
-4 3 26 0.1002 -0.0061
-4 3 27 -1.5925 0.4421
-4 4 -3 -1.9188 0.0500
-4 4 -2 8.2270 -0.0034
-4 4 -1 -2.7986 -0.0943
-4 4 0 -12.7732 -0.0540
-4 4 1 3.0442 0.1460
-4 4 2 -16.9070 -0.0034
-4 4 3 1.9800 0.1655
-4 4 4 0.5137 0.0313
-4 4 5 -8.2021 -0.0564
-4 4 6 12.7195 0.0591
-4 4 7 -10.7689 -0.0030
-4 4 8 6.8347 0.1052
-4 4 9 -0.4354 0.0232
-4 4 10 -0.8979 0.0830
-4 4 11 11.0482 -0.0588
-4 4 12 3.9159 0.0676
-4 4 13 14.5707 0.0051
-4 4 14 13.2609 0.0376
-4 4 15 8.4192 0.0331
-4 4 16 12.8118 0.0083
-4 4 17 -0.3442 -0.0023
-4 4 18 3.7505 0.0776
-4 4 19 -3.3187 0.0029
-4 4 20 -2.9581 -0.0545
-4 4 21 -2.6660 -0.0042
-4 4 22 -3.0194 -0.3607
-4 4 23 -1.9451 0.0670
-4 4 24 -0.1799 -0.1561
-4 4 25 -0.0544 0.0849
-4 4 26 0.8018 0.4255
-4 4 27 1.2713 -0.0994
-4 5 -3 8.0397 0.0199
-4 5 -2 -3.5782 0.0711
-4 5 -1 7.2101 -0.0920
-4 5 0 -7.3108 -0.0680
-4 5 1 -2.0065 -0.1709
-4 5 2 -0.6929 -0.0692
-4 5 3 -7.9255 -0.0506
-4 5 4 3.7723 0.0600
-4 5 5 -9.5152 0.0600
-4 5 6 -0.3164 0.0831
-4 5 7 -13.2032 0.0337
-4 5 8 -5.7468 -0.0267
-4 5 9 -14.8942 -0.0136
-4 5 10 -9.7801 -0.0252
-4 5 11 -4.5658 0.0466
-4 5 12 -12.1275 0.0469
-4 5 13 11.2439 0.0590
-4 5 14 -13.1195 -0.0412
-4 5 15 15.8234 -0.0619
-4 5 16 -12.1056 -0.0525
-4 5 17 8.4729 -0.0977
-4 5 18 -4.3458 0.0930
-4 5 19 0.4056 -0.0632
-4 5 20 4.8896 0.0612
-4 5 21 -3.9943 -0.0605
-4 5 22 5.1004 0.1429
-4 5 23 -5.3178 -0.0276
-4 5 24 0.8129 0.5420
-4 5 25 -3.9797 -0.2064
-4 5 26 -0.1733 0.4591
-4 5 27 -1.7634 -0.6363
-4 6 -3 -5.3163 -0.0147
-4 6 -2 -0.4574 -0.0139
-4 6 -1 -15.6700 0.0574
-4 6 0 -8.1492 0.0084
-4 6 1 -7.4640 0.1248
-4 6 2 -8.3596 0.0668
-4 6 3 4.0063 -0.0131
-4 6 4 0.4107 0.0609
-4 6 5 -2.0834 -0.1207
-4 6 6 8.9392 0.0236
-4 6 7 -8.8786 -0.0030
-4 6 8 8.6512 -0.0319
-4 6 9 4.1860 0.0625
-4 6 10 2.7238 -0.0524
-4 6 11 23.1021 0.0069
-4 6 12 -0.5365 0.0176
-4 6 13 25.5457 0.0442
-4 6 14 -1.1694 0.0508
-4 6 15 10.9039 0.1351
-4 6 16 -1.8896 -0.0472
-4 6 17 -3.9997 0.0596
-4 6 18 -1.3293 -0.1902
-4 6 19 -7.3696 -0.0592
-4 6 20 -0.1914 -0.1914
-4 6 21 -4.2091 0.0559
-4 6 22 0.1082 0.0337
-4 6 23 -1.9221 0.0495
-4 6 24 0.6925 0.1811
-4 6 25 -0.3877 -0.5451
-4 6 26 1.0345 0.0280
-4 7 -3 2.4258 -0.0519
-4 7 -2 -6.1850 0.0843
-4 7 -1 5.7161 0.0223
-4 7 0 -13.5410 -0.0164
-4 7 1 7.7653 0.1468
-4 7 2 -5.3167 -0.0721
-4 7 3 0.5359 0.0442
-4 7 4 5.1781 0.0323
-4 7 5 -10.0910 -0.0619
-4 7 6 4.8508 0.0986
-4 7 7 -14.1257 0.0492
-4 7 8 2.3926 0.0377
-4 7 9 -10.6151 0.1123
-4 7 10 4.1292 0.0254
-4 7 11 -2.2206 0.0307
-4 7 12 3.4632 0.0478
-4 7 13 4.6467 -0.0297
-4 7 14 -3.3820 0.0550
-4 7 15 5.4041 -0.0322
-4 7 16 -9.9549 0.0849
-4 7 17 5.1884 0.0289
-4 7 18 -8.9234 0.0543
-4 7 19 5.2893 0.0860
-4 7 20 -3.8702 -0.0371
-4 7 21 1.6232 -0.0691
-4 7 22 -1.6496 -0.1521
-4 7 23 -1.6596 -0.4542
-4 7 24 -0.6820 -0.3209
-4 7 25 -0.9014 -0.7111
-4 7 26 0.8678 -0.3480
-4 8 -3 -7.1200 -0.1262
-4 8 -2 -15.2138 0.0093
-4 8 -1 -9.1059 -0.0459
-4 8 0 -8.0074 0.0410
-4 8 1 -1.2987 0.0432
-4 8 2 2.6335 -0.0921
-4 8 3 5.5900 0.0006
-4 8 4 4.4885 -0.0437
-4 8 5 0.4003 0.0604
-4 8 6 5.6207 0.0880
-4 8 7 -5.7851 0.0953
-4 8 8 10.3486 -0.0203
-4 8 9 -0.0780 0.0067
-4 8 10 9.4396 -0.0613
-4 8 11 9.6517 0.0229
-4 8 12 2.0362 0.1306
-4 8 13 11.5786 0.1149
-4 8 14 -5.4918 0.0946
-4 8 15 5.9986 0.0967
-4 8 16 -9.1875 -0.1338
-4 8 17 -0.3561 0.0169
-4 8 18 -6.7362 0.0215
-4 8 19 -3.1483 0.0023
-4 8 20 -1.1598 0.2979
-4 8 21 -2.9046 0.0165
-4 8 22 2.0074 0.0445
-4 8 23 -1.4754 0.0571
-4 8 24 1.8394 -0.2702
-4 8 25 -0.0563 0.1985
-4 9 -3 -2.7628 0.0250
-4 9 -2 1.5065 -0.0123
-4 9 -1 4.7696 0.0318
-4 9 0 -4.2308 0.0101
-4 9 1 13.8995 -0.0048
-4 9 2 -8.9575 -0.0747
-4 9 3 9.1529 -0.0283
-4 9 4 -8.1213 0.1232
-4 9 5 -4.2982 -0.0078
-4 9 6 -3.5826 0.1547
-4 9 7 -9.2783 -0.0397
-4 9 8 1.4171 -0.1049
-4 9 9 -5.4270 -0.0598
-4 9 10 3.1624 -0.0269
-4 9 11 -1.0373 0.0087
-4 9 12 -0.4922 0.1446
-4 9 13 0.4585 0.0726
-4 9 14 -5.4487 0.0240
-4 9 15 -0.2852 0.0663
-4 9 16 -6.3735 0.0718
-4 9 17 1.0178 0.0458
-4 9 18 -3.7624 0.2418
-4 9 19 3.9163 0.0202
-4 9 20 -1.2414 -0.0090
-4 9 21 3.7385 0.0660
-4 9 22 -0.0051 -0.3249
-4 9 23 2.0208 0.4790
-4 9 24 0.6260 -0.0865
-4 9 25 0.9427 0.9652
-4 10 -3 -5.1821 0.0083
-4 10 -2 -6.0684 0.1376
-4 10 -1 6.4254 -0.0013
-4 10 0 -3.9315 0.1320
-4 10 1 13.9454 -0.0436
-4 10 2 -1.7112 -0.0830
-4 10 3 10.0246 0.0565
-4 10 4 -2.2208 -0.0701
-4 10 5 2.2249 0.1202
-4 10 6 2.6101 -0.0270
-4 10 7 -2.9600 -0.0193
-4 10 8 11.4462 0.0069
-4 10 9 -7.1030 -0.0628
-4 10 10 11.9021 0.1306
-4 10 11 -9.0968 -0.0137
-4 10 12 4.4732 -0.0083
-4 10 13 -6.0173 -0.0372
-4 10 14 -2.6200 -0.1974
-4 10 15 -1.0553 0.0793
-4 10 16 -5.9498 0.0714
-4 10 17 1.7795 0.2081
-4 10 18 -4.0111 0.3872
-4 10 19 2.6511 -0.0773
-4 10 20 0.3054 0.1946
-4 10 21 2.1027 -0.4142
-4 10 22 1.9919 -0.1281
-4 10 23 0.4670 -0.0461
-4 10 24 1.0530 -0.1158
-4 11 -3 -4.6973 0.0632
-4 11 -2 4.7461 0.0522
-4 11 -1 -2.1703 0.0162
-4 11 0 0.2015 0.0044
-4 11 1 1.5171 -0.0041
-4 11 2 -8.4510 0.0179
-4 11 3 2.5962 0.0625
-4 11 4 -7.8952 0.1031
-4 11 5 -0.6948 -0.0621
-4 11 6 3.6016 -0.0407
-4 11 7 -4.7773 -0.1496
-4 11 8 12.2618 -0.1556
-4 11 9 -7.6300 0.0603
-4 11 10 9.6954 -0.0109
-4 11 11 -6.7094 0.0783
-4 11 12 1.8067 0.0569
-4 11 13 -2.0415 -0.0105
-4 11 14 -2.3657 0.0149
-4 11 15 0.4669 0.0923
-4 11 16 -1.1366 -0.0205
-4 11 17 0.2038 -0.0709
-4 11 18 0.4483 -0.1166
-4 11 19 0.3384 -0.1833
-4 11 20 -0.1518 0.0066
-4 11 21 0.0181 0.5362
-4 11 22 -0.5940 0.5297
-4 11 23 -0.4962 1.3673
-4 12 -3 -3.7110 0.0421
-4 12 -2 6.1422 0.0197
-4 12 -1 5.9498 0.0554
-4 12 0 3.8410 -0.0230
-4 12 1 11.8485 0.0179
-4 12 2 -1.1700 -0.0688
-4 12 3 8.0721 0.0400
-4 12 4 -2.5006 0.0252
-4 12 5 1.0094 -0.0096
-4 12 6 0.7884 0.0605
-4 12 7 -5.0441 0.0132
-4 12 8 3.0655 0.0253
-4 12 9 -11.3859 0.0017
-4 12 10 2.3271 -0.0320
-4 12 11 -13.1561 -0.1419
-4 12 12 2.9913 -0.0885
-4 12 13 -7.2440 0.0827
-4 12 14 3.9313 0.0316
-4 12 15 0.0686 0.3054
-4 12 16 2.0719 0.0876
-4 12 17 3.5329 -0.0843
-4 12 18 0.6220 -0.0536
-4 12 19 3.4888 -0.2594
-4 12 20 0.7513 0.0139
-4 12 21 2.1768 0.0912
-4 12 22 0.5119 0.2457
-4 13 -3 1.5648 -0.0325
-4 13 -2 3.4146 0.0522
-4 13 -1 -1.5488 -0.0654
-4 13 0 -1.4096 0.0225
-4 13 1 -3.2076 -0.0025
-4 13 2 -6.8373 -0.0418
-4 13 3 0.5826 0.0243
-4 13 4 -7.2488 -0.0436
-4 13 5 4.5634 -0.0160
-4 13 6 -2.0947 0.0535
-4 13 7 2.5628 0.0747
-4 13 8 2.7082 0.1117
-4 13 9 -3.7239 0.1354
-4 13 10 5.0062 -0.0130
-4 13 11 -5.8271 -0.0819
-4 13 12 5.3981 0.0307
-4 13 13 -1.8818 -0.1491
-4 13 14 2.9477 0.0694
-4 13 15 0.3122 -0.0845
-4 13 16 0.0712 -0.2553
-4 13 17 -1.2713 -0.1231
-4 13 18 -0.9168 0.0959
-4 13 19 -1.7083 0.3397
-4 13 20 -0.8702 1.2128
-4 13 21 -0.5942 0.9728
-4 14 -3 -0.7947 0.0332
-4 14 -2 5.6446 -0.0834
-4 14 -1 1.1976 0.0084
-4 14 0 3.9596 -0.0303
-4 14 1 4.4191 -0.0002
-4 14 2 -3.2330 -0.0312
-4 14 3 5.2140 -0.0429
-4 14 4 -7.9852 0.1015
-4 14 5 3.4421 -0.1695
-4 14 6 -6.2784 0.1196
-4 14 7 0.6494 -0.0446
-4 14 8 -2.5144 -0.1843
-4 14 9 -2.1117 0.0509
-4 14 10 0.6287 -0.2039
-4 14 11 -2.2700 -0.0497
-4 14 12 3.9141 0.2136
-4 14 13 -1.1483 0.1723
-4 14 14 5.0931 0.0709
-4 14 15 -1.1364 0.0963
-4 14 16 3.2812 -0.4634
-4 14 17 -0.6125 -0.5957
-4 14 18 1.5189 0.0457
-4 14 19 0.2845 -0.7165
-4 14 20 0.9024 0.8730
-4 15 -3 -0.5559 -0.0659
-4 15 -2 -1.0368 0.0598
-4 15 -1 -4.1060 0.0420
-4 15 0 -5.4964 0.1291
-4 15 1 -5.0261 -0.0757
-4 15 2 -6.5403 0.0066
-4 15 3 -0.9326 -0.2175
-4 15 4 -4.4631 -0.1200
-4 15 5 4.4071 -0.0149
-4 15 6 -1.3204 -0.0807
-4 15 7 5.5147 0.2099
-4 15 8 0.6307 -0.0418
-4 15 9 2.3956 -0.0189
-4 15 10 2.5601 -0.0820
-4 15 11 -0.5864 -0.2736
-4 15 12 3.9874 0.1356
-4 15 13 -1.3774 -0.0884
-4 15 14 1.7955 0.1204
-4 15 15 -1.1008 0.0867
-4 15 16 -1.1400 -0.2134
-4 15 17 -0.8914 0.1873
-4 15 18 -1.3967 0.4658
-4 16 -3 -0.1548 0.0218
-4 16 -2 1.4879 -0.1113
-4 16 -1 -2.2482 -0.0397
-4 16 0 3.3165 0.1537
-4 16 1 -2.2023 -0.0868
-4 16 2 0.6538 -0.0283
-4 16 3 -0.9770 0.0960
-4 16 4 -3.9940 -0.2030
-4 16 5 0.1739 0.1439
-4 16 6 -5.5020 0.0304
-4 16 7 0.5692 0.0136
-4 16 8 -4.0943 -0.0058
-4 16 9 0.6697 -0.0080
-4 16 10 -1.5171 -0.1330
-4 16 11 1.7367 0.1583
-4 16 12 0.8963 0.2055
-4 16 13 1.7833 0.3528
-4 16 14 1.6724 -0.0888
-4 16 15 -0.1339 0.1366
-4 16 16 1.1205 -1.0803
-4 17 -3 -2.9937 -0.0034
-4 17 -2 -1.4455 0.1899
-4 17 -1 -3.8448 0.0196
-4 17 0 -1.4364 0.1091
-4 17 1 -3.0841 -0.0305
-4 17 2 -0.2232 -0.2319
-4 17 3 -1.7617 -0.0487
-4 17 4 0.5364 -0.1403
-4 17 5 1.0756 0.0179
-4 17 6 0.8863 0.1957
-4 17 7 3.6082 0.0352
-4 17 8 0.6993 0.0721
-4 17 9 3.3768 0.0022
-4 17 10 0.2225 -0.1474
-4 17 11 1.0126 0.0347
-4 17 12 -0.2911 0.2628
-4 17 13 -0.9798 -0.1196
-4 17 14 -0.8959 0.2813
-4 18 -3 0.6106 -0.1742
-4 18 -2 -0.5355 0.0183
-4 18 -1 0.2264 0.3529
-4 18 0 3.1145 0.3136
-4 18 1 -1.1683 0.2425
-4 18 2 3.1401 0.1331
-4 18 3 -2.5001 -0.1113
-4 18 4 0.4273 -0.2240
-4 18 5 -1.3717 -0.2443
-4 18 6 -1.1493 -0.2690
-4 18 7 0.5789 -0.2956
-4 18 8 -1.6370 0.0152
-4 18 9 1.1378 -0.0414
-4 18 10 -1.3391 0.7198
-4 18 11 1.1561 0.6002
-4 18 12 -0.4335 1.5023
-4 19 -3 -1.6711 0.4236
-4 19 -2 -0.4765 0.1114
-4 19 -1 -1.3373 0.3873
-4 19 0 0.3267 0.2860
-4 19 1 -1.7223 -0.2397
-4 19 2 0.7887 -0.0373
-4 19 3 -3.0130 -0.1531
-4 19 4 0.8838 -0.1680
-4 19 5 -2.2766 0.6236
-4 19 6 0.1140 0.3620
-4 19 7 -0.6030 0.9909
-4 19 8 -1.5361 0.8829
-3 0 -1 37.9248 1.3083
-3 0 1 13.4275 1.3056
-3 0 3 -0.7115 -0.2863
-3 0 5 12.7471 -0.2022
-3 0 7 15.8215 0.3019
-3 0 9 -2.0234 0.0027
-3 0 11 -8.1875 -0.0384
-3 0 13 2.4797 0.1435
-3 0 15 8.1331 0.0752
-3 0 17 3.1841 -0.0444
-3 0 19 -1.3510 -0.0722
-3 0 21 0.3229 0.0439
-3 0 23 1.6055 0.1001
-3 0 25 -0.9522 -0.0583
-3 0 27 -2.1035 -0.1568
-3 1 -2 22.0355 -0.0697
-3 1 -1 -28.7896 0.6406
-3 1 0 7.7220 0.6227
-3 1 1 -16.8803 0.0510
-3 1 2 -5.3030 0.2410
-3 1 3 2.6688 -0.2177
-3 1 4 -2.8568 0.1124
-3 1 5 7.7565 -0.0755
-3 1 6 4.9493 0.2546
-3 1 7 0.0388 0.0037
-3 1 8 -0.9694 -0.0423
-3 1 9 -0.0572 0.0516
-3 1 10 -6.4627 -0.0228
-3 1 11 6.5766 0.0670
-3 1 12 1.6249 0.2113
-3 1 13 3.3460 0.0166
-3 1 14 9.6407 0.0265
-3 1 15 -6.8027 0.0375
-3 1 16 7.3730 -0.1031
-3 1 17 -8.6973 0.0065
-3 1 18 -1.4286 -0.0018
-3 1 19 -1.3214 -0.0589
-3 1 20 -8.3686 -0.0031
-3 1 21 4.7687 -0.0453
-3 1 22 -8.8409 -0.0676
-3 1 23 4.8064 -0.1916
-3 1 24 -6.1673 -0.0424
-3 1 25 2.6204 -0.2439
-3 1 26 -2.7222 0.1413
-3 1 27 1.0960 0.2347
-3 1 28 0.7182 0.2397
-3 2 -2 -20.4738 0.6743
-3 2 -1 26.6252 0.3007
-3 2 0 -38.4486 0.0610
-3 2 1 24.1021 0.0249
-3 2 2 -28.5279 -0.3617
-3 2 3 3.4413 -0.4007
-3 2 4 -15.0543 0.1740
-3 2 5 -3.6554 0.0807
-3 2 6 -20.1337 0.2387
-3 2 7 0.7261 0.2968
-3 2 8 -25.4573 -0.1715
-3 2 9 1.3213 -0.0105
-3 2 10 -13.1173 -0.0708
-3 2 11 -1.1724 -0.0401
-3 2 12 0.3710 0.1022
-3 2 13 -2.9596 0.0016
-3 2 14 0.2718 0.0032
-3 2 15 -1.4080 -0.0330
-3 2 16 -4.5090 0.0374
-3 2 17 2.9753 0.0186
-3 2 18 -4.1841 0.1003
-3 2 19 4.6914 -0.0137
-3 2 20 -0.5296 0.0283
-3 2 21 3.0716 -0.0761
-3 2 22 1.3201 0.0187
-3 2 23 0.6374 0.0634
-3 2 24 0.9599 0.0210
-3 2 25 -1.6586 0.4472
-3 2 26 0.6574 -0.1978
-3 2 27 -2.2765 0.7596
-3 2 28 0.2743 -0.5261
-3 3 -2 -8.8556 -0.0437
-3 3 -1 -22.4287 -0.0915
-3 3 0 6.4240 0.1792
-3 3 1 -12.2543 -0.0110
-3 3 2 14.3058 0.1776
-3 3 3 7.0722 0.0730
-3 3 4 10.2451 0.1257
-3 3 5 16.6093 0.0249
-3 3 6 6.3611 -0.0437
-3 3 7 15.1486 -0.0370
-3 3 8 6.2060 -0.1597
-3 3 9 18.6293 0.1188
-3 3 10 6.0331 0.0428
-3 3 11 20.4002 0.0942
-3 3 12 2.6937 0.1112
-3 3 13 6.4756 -0.0651
-3 3 14 0.9133 -0.0143
-3 3 15 -11.3117 0.0688
-3 3 16 5.1982 -0.0069
-3 3 17 -17.8181 0.1021
-3 3 18 7.2427 -0.0927
-3 3 19 -13.0824 -0.1169
-3 3 20 2.7346 -0.1520
-3 3 21 -3.4865 -0.0525
-3 3 22 -0.3258 0.1009
-3 3 23 2.9410 0.2034
-3 3 24 0.5489 0.1372
-3 3 25 3.4372 0.2616
-3 3 26 1.2657 -0.2601
-3 3 27 2.1175 0.1190
-3 4 -2 17.8960 -0.0722
-3 4 -1 13.2578 0.0072
-3 4 0 2.9687 -0.1433
-3 4 1 20.4062 0.0198
-3 4 2 -7.0604 -0.0724
-3 4 3 -6.3304 0.0542
-3 4 4 -5.5722 0.1814
-3 4 5 -26.0697 0.1412
-3 4 6 -7.5898 0.1166
-3 4 7 -16.2780 0.1261
-3 4 8 -13.7176 0.0093
-3 4 9 -0.4961 0.0846
-3 4 10 -11.3819 0.0567
-3 4 11 -2.6132 0.0069
-3 4 12 -2.6456 -0.0186
-3 4 13 -14.9664 -0.0670
-3 4 14 5.6706 -0.0176
-3 4 15 -16.7326 0.0232
-3 4 16 10.0177 0.1085
-3 4 17 -5.9244 -0.0040
-3 4 18 6.8859 0.0585
-3 4 19 3.0470 -0.1584
-3 4 20 0.5768 0.0040
-3 4 21 3.4394 -0.0532
-3 4 22 -2.6064 0.0239
-3 4 23 0.1142 -0.0581
-3 4 24 -3.2996 -0.0913
-3 4 25 -1.3551 -0.4538
-3 4 26 -2.6687 -0.1753
-3 4 27 -0.4844 -0.5785
-3 5 -2 -10.9920 -0.0197
-3 5 -1 3.2316 0.0010
-3 5 0 8.8734 0.0700
-3 5 1 0.8030 0.0995
-3 5 2 25.7487 -0.0725
-3 5 3 -0.6250 0.0669
-3 5 4 24.2742 -0.1020
-3 5 5 6.5146 0.0112
-3 5 6 14.8190 0.0269
-3 5 7 12.9729 0.0875
-3 5 8 7.9060 0.0708
-3 5 9 13.4674 0.1129
-3 5 10 -1.1202 0.0294
-3 5 11 6.8319 -0.0334
-3 5 12 -11.6116 0.0119
-3 5 13 -2.2980 -0.0104
-3 5 14 -11.6239 0.0347
-3 5 15 -5.8533 0.1180
-3 5 16 -1.6413 -0.0184
-3 5 17 -7.5968 -0.0242
-3 5 18 5.7890 -0.0873
-3 5 19 -9.8573 -0.0531
-3 5 20 7.4142 -0.0060
-3 5 21 -5.8110 0.1949
-3 5 22 6.5845 0.0043
-3 5 23 1.1815 0.0966
-3 5 24 4.1554 -0.0237
-3 5 25 2.9930 -0.1272
-3 5 26 1.6736 0.3252
-3 5 27 1.5120 0.0881
-3 6 -2 24.6498 0.1806
-3 6 -1 4.8982 0.0480
-3 6 0 11.6742 0.0992
-3 6 1 0.9237 -0.0160
-3 6 2 -13.7915 0.0261
-3 6 3 -9.1818 -0.0446
-3 6 4 -17.6035 0.0650
-3 6 5 -14.0632 -0.0164
-3 6 6 -9.3008 0.0098
-3 6 7 -6.3680 -0.0586
-3 6 8 -13.3947 -0.0406
-3 6 9 5.3442 -0.0970
-3 6 10 -21.6912 0.0347
-3 6 11 7.4651 -0.0270
-3 6 12 -16.7371 0.0991
-3 6 13 1.3755 0.0602
-3 6 14 0.6097 0.0659
-3 6 15 -3.0371 0.0418
-3 6 16 15.2945 -0.0066
-3 6 17 -4.0525 -0.0516
-3 6 18 15.5928 -0.0618
-3 6 19 -3.6509 -0.0177
-3 6 20 6.7408 -0.1590
-3 6 21 -1.9892 0.0780
-3 6 22 0.0389 -0.1757
-3 6 23 -0.3412 -0.0064
-3 6 24 -1.9645 0.3280
-3 6 25 0.5134 -0.0289
-3 6 26 -1.6527 0.9800
-3 7 -2 -3.2210 -0.0315
-3 7 -1 21.5259 -0.0214
-3 7 0 -2.2386 -0.0741
-3 7 1 17.3407 0.0314
-3 7 2 4.4372 -0.0209
-3 7 3 1.7142 0.0587
-3 7 4 10.7275 0.0448
-3 7 5 -1.9193 0.0261
-3 7 6 8.0103 -0.0070
-3 7 7 2.9710 -0.0086
-3 7 8 -0.4116 -0.0345
-3 7 9 3.2581 -0.0297
-3 7 10 -8.8465 0.0324
-3 7 11 0.3637 -0.0663
-3 7 12 -11.6632 0.0151
-3 7 13 1.5233 -0.0884
-3 7 14 -5.6467 -0.0333
-3 7 15 4.8807 -0.0360
-3 7 16 1.0196 0.0204
-3 7 17 3.2365 0.0778
-3 7 18 2.5065 0.0577
-3 7 19 -0.7865 0.0460
-3 7 20 3.0798 -0.0324
-3 7 21 -0.4438 -0.2203
-3 7 22 2.7965 -0.1784
-3 7 23 1.3617 -0.2976
-3 7 24 0.4374 -0.1312
-3 7 25 0.7884 0.0236
-3 7 26 -0.4037 0.0617
-3 8 -2 9.3101 0.1003
-3 8 -1 -0.3212 -0.0728
-3 8 0 1.2141 0.0061
-3 8 1 -16.4766 -0.0675
-3 8 2 -6.5726 -0.0259
-3 8 3 -11.5174 -0.0399
-3 8 4 -1.2038 -0.0315
-3 8 5 -0.5227 -0.0942
-3 8 6 6.1640 -0.0757
-3 8 7 0.6595 -0.0219
-3 8 8 0.5555 -0.0519
-3 8 9 2.7647 0.1340
-3 8 10 -10.6048 -0.0228
-3 8 11 11.4177 0.0495
-3 8 12 -13.4780 -0.0342
-3 8 13 17.0021 -0.1149
-3 8 14 -6.4494 -0.0054
-3 8 15 13.2964 0.0304
-3 8 16 2.2920 0.0118
-3 8 17 3.0415 0.1605
-3 8 18 5.3541 -0.0515
-3 8 19 -5.2559 -0.0093
-3 8 20 3.5531 -0.0725
-3 8 21 -6.1406 -0.0320
-3 8 22 1.5018 0.1323
-3 8 23 -2.6077 0.1239
-3 8 24 0.7186 0.5104
-3 8 25 0.2707 0.0075
-3 9 -2 4.7943 -0.0063
-3 9 -1 11.5131 -0.0205
-3 9 0 -1.9256 -0.0714
-3 9 1 12.1918 0.1081
-3 9 2 -1.7016 0.0154
-3 9 3 4.8669 0.0074
-3 9 4 6.8976 0.0303
-3 9 5 -4.0849 -0.1178
-3 9 6 7.4884 -0.0534
-3 9 7 -6.2305 0.0125
-3 9 8 -1.9313 -0.0917
-3 9 9 0.7469 0.0056
-3 9 10 -9.5659 -0.0639
-3 9 11 11.2672 -0.1014
-3 9 12 -9.1148 -0.0321
-3 9 13 15.5400 0.0990
-3 9 14 -3.3359 0.0221
-3 9 15 9.9817 0.2422
-3 9 16 0.3262 0.0528
-3 9 17 1.5950 0.0037
-3 9 18 0.4692 0.0450
-3 9 19 -1.9592 -0.1752
-3 9 20 0.7874 0.1711
-3 9 21 -1.4395 -0.1228
-3 9 22 0.3206 0.1571
-3 9 23 -0.7469 -0.1156
-3 9 24 -0.6927 -0.3601
-3 9 25 -0.5741 -0.1081
-3 10 -2 -11.2418 0.0400
-3 10 -1 -1.0663 -0.0012
-3 10 0 -18.0099 0.0879
-3 10 1 -10.4314 0.1160
-3 10 2 -8.9920 -0.0303
-3 10 3 -8.8449 0.0263
-3 10 4 4.1981 -0.0947
-3 10 5 -4.7770 -0.0498
-3 10 6 8.8962 0.0537
-3 10 7 -4.7400 0.0366
-3 10 8 7.4886 0.1204
-3 10 9 -1.8650 -0.0286
-3 10 10 3.7624 -0.0214
-3 10 11 3.5625 -0.1281
-3 10 12 -2.5716 -0.0534
-3 10 13 6.1400 -0.0602
-3 10 14 -7.5015 0.0495
-3 10 15 5.4526 0.0304
-3 10 16 -7.3998 0.0719
-3 10 17 1.4158 0.0695
-3 10 18 -4.6739 0.1274
-3 10 19 -3.4531 0.0968
-3 10 20 -2.0757 0.0748
-3 10 21 -4.7052 -0.0448
-3 10 22 0.0889 -0.5527
-3 10 23 -2.5856 -0.4985
-3 10 24 1.1315 -1.1336
-3 11 -2 0.9782 -0.0717
-3 11 -1 1.7308 -0.0536
-3 11 0 1.7340 0.0401
-3 11 1 4.7662 0.0452
-3 11 2 3.3713 0.0723
-3 11 3 3.0467 -0.0263
-3 11 4 5.3649 0.0265
-3 11 5 -6.6749 -0.0476
-3 11 6 5.5413 0.0048
-3 11 7 -13.2107 -0.0136
-3 11 8 5.2212 -0.0844
-3 11 9 -6.9848 -0.0626
-3 11 10 3.5126 0.0443
-3 11 11 6.0869 0.0329
-3 11 12 -1.0275 0.2233
-3 11 13 12.8662 0.1634
-3 11 14 -3.5622 -0.0385
-3 11 15 8.7406 -0.0079
-3 11 16 -2.4540 -0.2021
-3 11 17 1.7150 -0.1551
-3 11 18 -0.9221 0.1363
-3 11 19 -0.9000 0.0213
-3 11 20 0.3672 0.2786
-3 11 21 -0.8965 0.0833
-3 11 22 0.9900 -0.0890
-3 11 23 -0.3743 -0.0668
-3 12 -2 -6.5234 0.0107
-3 12 -1 -5.4799 -0.0636
-3 12 0 -11.3886 0.0615
-3 12 1 -1.7362 0.0551
-3 12 2 -7.1075 -0.0715
-3 12 3 -0.4296 0.0368
-3 12 4 2.3192 0.0193
-3 12 5 -2.6830 0.0041
-3 12 6 9.9136 0.0887
-3 12 7 -3.0865 0.0056
-3 12 8 13.0718 -0.0858
-3 12 9 -0.3469 -0.0511
-3 12 10 8.7616 -0.0383
-3 12 11 -0.2402 -0.0223
-3 12 12 -0.5649 0.0958
-3 12 13 -1.7796 0.0235
-3 12 14 -6.9015 0.0324
-3 12 15 -0.4868 0.1383
-3 12 16 -7.9731 0.0760
-3 12 17 0.9024 0.3080
-3 12 18 -5.6343 0.0352
-3 12 19 0.1534 -0.0684
-3 12 20 -1.8642 -0.4734
-3 12 21 -0.8214 -0.8966
-3 12 22 0.4967 -0.9783
-3 13 -2 0.2546 -0.0754
-3 13 -1 1.1299 0.0611
-3 13 0 1.4031 0.0554
-3 13 1 2.5520 0.1031
-3 13 2 0.5903 0.0835
-3 13 3 0.2546 -0.0329
-3 13 4 -0.6533 -0.0616
-3 13 5 -4.8515 -0.0232
-3 13 6 1.0146 -0.1304
-3 13 7 -7.3316 0.0617
-3 13 8 6.1165 -0.0704
-3 13 9 -6.0458 0.1601
-3 13 10 8.1792 0.0921
-3 13 11 -2.7576 0.0873
-3 13 12 3.1315 -0.0081
-3 13 13 2.0809 -0.1500
-3 13 14 -2.6199 -0.2724
-3 13 15 4.2569 -0.0247
-3 13 16 -3.6007 -0.0272
-3 13 17 1.7737 0.1197
-3 13 18 -2.1843 0.3194
-3 13 19 -1.0163 -0.3395
-3 13 20 -1.3674 0.2155
-3 13 21 -2.0813 -0.6625
-3 14 -2 -1.4193 -0.0048
-3 14 -1 -0.2858 -0.0388
-3 14 0 -2.2904 -0.0347
-3 14 1 7.1580 0.1133
-3 14 2 -2.4553 -0.1275
-3 14 3 10.1501 0.0487
-3 14 4 -0.5593 0.0572
-3 14 5 5.3988 -0.1788
-3 14 6 3.0683 0.0829
-3 14 7 -1.2691 -0.1155
-3 14 8 6.1204 -0.1562
-3 14 9 -4.9404 0.0968
-3 14 10 3.8544 -0.0312
-3 14 11 -5.8920 0.0607
-3 14 12 -1.1076 0.1266
-3 14 13 -4.2555 0.0144
-3 14 14 -2.7778 0.0142
-3 14 15 -1.2553 0.1654
-3 14 16 -2.3225 -0.1099
-3 14 17 0.9967 -0.2555
-3 14 18 -1.5452 -0.4252
-3 14 19 2.1193 -1.3064
-3 14 20 -0.2794 -0.5850
-3 15 -2 2.6135 -0.0845
-3 15 -1 7.2003 0.0619
-3 15 0 0.2083 -0.0598
-3 15 1 6.6219 0.0019
-3 15 2 -3.8255 -0.0008
-3 15 3 2.6039 -0.1246
-3 15 4 -5.9848 0.0294
-3 15 5 -1.3591 0.0575
-3 15 6 -2.9627 0.0942
-3 15 7 -1.8172 0.0867
-3 15 8 2.8356 0.1362
-3 15 9 -1.7041 -0.1360
-3 15 10 5.3488 0.0681
-3 15 11 -2.9116 -0.2867
-3 15 12 3.2976 -0.0819
-3 15 13 -1.1167 -0.1094
-3 15 14 -0.3074 0.0719
-3 15 15 2.4012 0.2353
-3 15 16 -2.4296 0.5759
-3 15 17 2.9384 -0.1673
-3 15 18 -1.9466 0.6986
-3 15 19 1.5518 -0.9229
-3 16 -2 2.1441 -0.0640
-3 16 -1 0.4475 -0.1790
-3 16 0 1.7463 0.0803
-3 16 1 3.7914 0.0754
-3 16 2 -0.3807 -0.0074
-3 16 3 7.3547 0.0904
-3 16 4 -2.3752 0.0092
-3 16 5 6.1649 -0.1597
-3 16 6 -1.9516 0.1203
-3 16 7 1.2962 -0.0267
-3 16 8 0.0957 0.0611
-3 16 9 -4.0789 0.3222
-3 16 10 0.0288 0.0688
-3 16 11 -6.3157 0.1146
-3 16 12 -0.7839 0.0223
-3 16 13 -3.9706 -0.2614
-3 16 14 0.2968 -0.1024
-3 16 15 -1.3061 -0.0877
-3 16 16 1.2269 -0.2124
-3 16 17 -0.6214 0.0742
-3 17 -2 4.1123 -0.1180
-3 17 -1 -0.1641 0.0062
-3 17 0 -0.7041 -0.1926
-3 17 1 0.2027 -0.0515
-3 17 2 -4.2019 -0.1459
-3 17 3 0.4939 -0.1607
-3 17 4 -5.0813 0.1033
-3 17 5 0.4216 -0.0883
-3 17 6 -2.5510 0.1560
-3 17 7 0.6901 -0.0184
-3 17 8 1.4726 -0.1939
-3 17 9 0.4042 0.0966
-3 17 10 3.7531 -0.4176
-3 17 11 -0.6027 0.2462
-3 17 12 4.2944 -0.1331
-3 17 13 -0.8556 0.5707
-3 17 14 2.9537 0.3260
-3 17 15 -0.7665 1.2012
-3 18 -2 1.5504 0.0899
-3 18 -1 -0.3991 0.2429
-3 18 0 2.6012 0.2300
-3 18 1 0.4749 0.2565
-3 18 2 2.7139 -0.0970
-3 18 3 2.5022 -0.3272
-3 18 4 0.1084 -0.2228
-3 18 5 2.1970 -0.5605
-3 18 6 -2.1672 -0.0480
-3 18 7 0.3262 -0.0044
-3 18 8 -1.6946 -0.1572
-3 18 9 -1.9253 0.3350
-3 18 10 -0.1191 -0.3257
-3 18 11 -2.9275 -0.2585
-3 18 12 1.0796 -0.2936
-3 18 13 -1.5599 -0.7614
-3 19 -2 1.0287 -0.1723
-3 19 -1 -2.3555 0.0399
-3 19 0 -1.5863 0.1644
-3 19 1 -1.2291 0.1742
-3 19 2 -1.8302 0.2023
-3 19 3 0.4540 0.2559
-3 19 4 -2.3511 0.0343
-3 19 5 1.9725 0.1965
-3 19 6 -2.4169 -0.2149
-3 19 7 2.9915 0.0093
-3 19 8 -0.5896 -0.6001
-3 19 9 2.1011 0.2665
-3 20 0 -0.2737 0.2227
-3 20 1 -0.6467 -0.1906
-3 20 2 -0.1826 -1.2750
-3 20 3 0.0031 -1.0275
-2 0 0 -24.6480 -4.1997
-2 0 2 32.5893 -1.0394
-2 0 4 39.6034 0.3707
-2 0 6 14.3383 0.0970
-2 0 8 3.4722 0.1917
-2 0 10 2.3117 0.1121
-2 0 12 -6.0242 -0.2387
-2 0 14 -14.7857 -0.1022
-2 0 16 -12.8461 0.1313
-2 0 18 -4.2019 0.0522
-2 0 20 -0.1758 -0.0345
-2 0 22 0.9487 0.0538
-2 0 24 3.9354 0.1358
-2 0 26 3.6619 -0.0227
-2 0 28 0.5907 -0.2885
-2 1 -1 27.1664 0.4607
-2 1 0 -1.0702 0.2631
-2 1 1 48.6428 0.7765
-2 1 2 -14.7629 0.4134
-2 1 3 52.7512 0.5889
-2 1 4 -23.7062 0.0832
-2 1 5 25.6816 -0.1933
-2 1 6 -14.6702 -0.0458
-2 1 7 6.0401 -0.1672
-2 1 8 -3.5388 0.0715
-2 1 9 5.4912 0.1910
-2 1 10 -3.0627 0.1044
-2 1 11 3.8474 0.0656
-2 1 12 -1.9575 0.0592
-2 1 13 -1.3154 -0.0274
-2 1 14 5.8538 -0.0298
-2 1 15 0.0477 -0.0159
-2 1 16 9.1126 -0.0370
-2 1 17 9.0474 -0.1460
-2 1 18 1.5541 -0.0063
-2 1 19 13.6340 -0.1789
-2 1 20 -7.6396 -0.1302
-2 1 21 6.5027 -0.0593
-2 1 22 -9.3928 -0.0333
-2 1 23 -1.5750 0.0308
-2 1 24 -6.0647 0.1866
-2 1 25 -2.9479 -0.0104
-2 1 26 -2.6742 -0.2739
-2 1 27 -1.9298 -0.0561
-2 1 28 -0.1888 -0.9057
-2 2 -1 64.8765 -0.0547
-2 2 0 -59.8156 -0.8232
-2 2 1 55.4881 0.6236
-2 2 2 -3.7321 0.0221
-2 2 3 25.4465 0.2081
-2 2 4 19.8923 0.2261
-2 2 5 10.4541 -0.1631
-2 2 6 8.1636 0.0456
-2 2 7 9.2587 0.1097
-2 2 8 -4.3738 0.1175
-2 2 9 0.8848 0.1082
-2 2 10 -8.1554 0.0338
-2 2 11 -8.9608 -0.0422
-2 2 12 -7.9691 -0.0889
-2 2 13 -5.2254 0.1214
-2 2 14 -8.4117 -0.0087
-2 2 15 6.1890 0.1166
-2 2 16 -10.4091 0.0107
-2 2 17 10.8365 -0.0942
-2 2 18 -8.5992 -0.0829
-2 2 19 6.9292 -0.0940
-2 2 20 -2.4218 -0.1292
-2 2 21 2.7748 0.0155
-2 2 22 3.4611 -0.0249
-2 2 23 1.2329 -0.0091
-2 2 24 5.5774 0.0067
-2 2 25 -0.3384 -0.1696
-2 2 26 2.9615 -0.3370
-2 2 27 -1.0492 -0.1474
-2 3 -1 10.1497 -0.2075
-2 3 0 -12.2815 -0.0655
-2 3 1 -10.4388 -0.1042
-2 3 2 -31.2826 -0.2073
-2 3 3 -10.7234 -0.1559
-2 3 4 -35.1757 -0.0939
-2 3 5 -2.2184 -0.1354
-2 3 6 -16.1953 0.1687
-2 3 7 4.0678 0.0607
-2 3 8 -3.3278 0.1394
-2 3 9 4.6318 -0.0341
-2 3 10 -3.6212 -0.0222
-2 3 11 4.8662 -0.1324
-2 3 12 2.8375 0.0060
-2 3 13 6.4453 0.0701
-2 3 14 13.5063 -0.0247
-2 3 15 3.2989 0.0526
-2 3 16 13.5311 -0.0422
-2 3 17 -0.6547 -0.1246
-2 3 18 3.7195 0.1216
-2 3 19 -0.0079 -0.0572
-2 3 20 -6.2462 0.1215
-2 3 21 0.4991 0.0126
-2 3 22 -9.3857 0.0001
-2 3 23 -0.4295 -0.0113
-2 3 24 -6.1706 -0.0705
-2 3 25 -0.1257 0.1413
-2 3 26 -1.9047 -0.2097
-2 3 27 0.2569 0.4308
-2 4 -1 16.9396 -0.0465
-2 4 0 -35.1728 -0.0009
-2 4 1 31.9378 0.0409
-2 4 2 -2.4146 0.2203
-2 4 3 19.8150 0.0091
-2 4 4 18.8662 0.1773
-2 4 5 8.4982 0.0023
-2 4 6 7.5814 0.0104
-2 4 7 5.8904 -0.0186
-2 4 8 -8.1999 -0.0957
-2 4 9 -1.1087 -0.1043
-2 4 10 -5.1607 -0.1114
-2 4 11 -7.4495 -0.0119
-2 4 12 8.3668 -0.0213
-2 4 13 -6.3602 0.0933
-2 4 14 11.9996 -0.0486
-2 4 15 -3.0382 0.0225
-2 4 16 3.0509 -0.0543
-2 4 17 1.6458 0.0209
-2 4 18 -4.7854 0.1054
-2 4 19 7.5865 0.0165
-2 4 20 -5.3982 -0.0001
-2 4 21 9.4005 -0.0720
-2 4 22 -3.0257 -0.2098
-2 4 23 5.2930 0.0007
-2 4 24 -1.1230 0.0272
-2 4 25 0.0288 0.0539
-2 4 26 -0.1317 0.4046
-2 4 27 -1.8405 -0.0840
-2 5 -1 -6.1859 -0.0969
-2 5 0 -9.4736 -0.0370
-2 5 1 -30.2510 0.0649
-2 5 2 -2.6930 -0.0644
-2 5 3 -21.8548 0.1281
-2 5 4 5.3623 0.0921
-2 5 5 2.6671 -0.0094
-2 5 6 10.4610 0.0908
-2 5 7 14.0743 -0.0226
-2 5 8 9.0458 -0.0610
-2 5 9 14.3567 0.0259
-2 5 10 7.8763 0.0084
-2 5 11 15.8443 0.0407
-2 5 12 11.5646 0.0747
-2 5 13 12.2193 0.0117
-2 5 14 11.0373 -0.1051
-2 5 15 0.2997 -0.0432
-2 5 16 5.5402 -0.0463
-2 5 17 -7.3389 0.0027
-2 5 18 1.1394 0.1333
-2 5 19 -6.3339 0.0668
-2 5 20 -2.8183 -0.1054
-2 5 21 -3.1128 0.1214
-2 5 22 -4.7815 -0.1871
-2 5 23 -0.6101 0.1364
-2 5 24 -2.5321 0.1817
-2 5 25 0.1003 -0.2122
-2 5 26 -0.1063 0.2064
-2 5 27 -0.8159 -0.6424
-2 6 -1 -13.3200 0.0428
-2 6 0 7.0355 -0.0206
-2 6 1 14.1379 0.0421
-2 6 2 6.6297 -0.0490
-2 6 3 17.4066 -0.1064
-2 6 4 2.2609 -0.1266
-2 6 5 3.4864 -0.0840
-2 6 6 -8.5411 -0.0699
-2 6 7 -0.6471 0.0900
-2 6 8 -17.1901 0.0078
-2 6 9 3.7272 0.1118
-2 6 10 -12.3881 -0.0722
-2 6 11 2.2888 -0.0088
-2 6 12 1.3177 -0.0854
-2 6 13 -8.4336 -0.0795
-2 6 14 9.3806 0.0540
-2 6 15 -18.1014 -0.0363
-2 6 16 8.5376 0.1744
-2 6 17 -14.6372 -0.0402
-2 6 18 4.0983 0.0617
-2 6 19 -2.1747 -0.1078
-2 6 20 -1.1673 -0.1500
-2 6 21 5.3790 0.0481
-2 6 22 -4.8429 0.0582
-2 6 23 4.0233 0.1018
-2 6 24 -4.7725 0.4243
-2 6 25 0.5331 -0.4434
-2 6 26 -2.1372 0.2919
-2 7 -1 -4.8790 0.0194
-2 7 0 -11.5449 -0.0076
-2 7 1 -5.0148 0.1041
-2 7 2 6.5243 -0.0509
-2 7 3 -4.9614 -0.0190
-2 7 4 14.6228 0.0182
-2 7 5 1.2784 -0.1291
-2 7 6 6.0096 0.0374
-2 7 7 10.7885 -0.0654
-2 7 8 -0.9852 -0.1074
-2 7 9 16.0742 -0.0412
-2 7 10 2.4619 -0.1655
-2 7 11 11.2966 -0.0408
-2 7 12 6.0222 -0.0708
-2 7 13 -2.0902 -0.0139
-2 7 14 2.9285 0.0070
-2 7 15 -10.8406 -0.0532
-2 7 16 -0.2350 0.0234
-2 7 17 -8.0785 -0.0730
-2 7 18 -0.8316 -0.0392
-2 7 19 -2.0371 0.0187
-2 7 20 -2.1511 -0.0935
-2 7 21 1.9075 0.1742
-2 7 22 -2.7497 -0.0843
-2 7 23 3.6411 0.0444
-2 7 24 -1.6268 -0.2300
-2 7 25 2.0709 -0.5109
-2 7 26 -0.8286 -0.3342
-2 8 -1 -2.8332 0.0154
-2 8 0 22.5509 0.0181
-2 8 1 2.8207 -0.0275
-2 8 2 11.4605 -0.1157
-2 8 3 0.9334 -0.0664
-2 8 4 -8.3718 -0.0607
-2 8 5 -3.3597 -0.0137
-2 8 6 -14.8297 0.1097
-2 8 7 0.3015 -0.0292
-2 8 8 -13.8129 0.0241
-2 8 9 8.4680 -0.0659
-2 8 10 -15.1843 -0.0968
-2 8 11 10.3553 -0.0185
-2 8 12 -14.3536 0.0756
-2 8 13 2.2187 -0.0504
-2 8 14 -6.6445 0.0885
-2 8 15 -7.5520 -0.1216
-2 8 16 3.5988 -0.1255
-2 8 17 -8.7896 -0.0875
-2 8 18 7.8591 -0.0296
-2 8 19 -3.4105 -0.0231
-2 8 20 4.2441 0.1762
-2 8 21 -0.0475 -0.0051
-2 8 22 -0.8217 0.0688
-2 8 23 -0.6629 -0.1744
-2 8 24 -2.5037 -0.0918
-2 8 25 -1.0954 -0.3741
-2 9 -1 -6.2513 0.0572
-2 9 0 -3.4128 -0.0360
-2 9 1 1.9500 0.0638
-2 9 2 4.2317 -0.1422
-2 9 3 0.0242 -0.0699
-2 9 4 10.4081 0.0642
-2 9 5 0.1326 -0.1294
-2 9 6 8.3706 0.0729
-2 9 7 10.6652 -0.0564
-2 9 8 -2.4232 -0.1078
-2 9 9 18.7841 0.0144
-2 9 10 -13.0173 -0.0098
-2 9 11 11.9750 0.0642
-2 9 12 -13.0077 0.1247
-2 9 13 -2.6854 0.0924
-2 9 14 -2.9532 0.0054
-2 9 15 -8.9218 0.0817
-2 9 16 5.5955 -0.0872
-2 9 17 -5.0548 0.0466
-2 9 18 5.5867 -0.0827
-2 9 19 -0.3790 -0.1276
-2 9 20 2.1893 -0.0920
-2 9 21 2.6368 -0.1883
-2 9 22 0.5111 -0.0310
-2 9 23 3.7733 0.3016
-2 9 24 -0.2682 0.0866
-2 9 25 1.9671 0.8752
-2 10 -1 12.0742 -0.0204
-2 10 0 16.2039 -0.0219
-2 10 1 1.5401 0.0009
-2 10 2 12.9282 0.0568
-2 10 3 -11.0097 0.0363
-2 10 4 2.9239 0.0362
-2 10 5 -10.9657 0.0274
-2 10 6 -3.7640 -0.1068
-2 10 7 -2.0340 -0.0452
-2 10 8 -7.4334 -0.0941
-2 10 9 5.9296 -0.0114
-2 10 10 -8.9790 0.0045
-2 10 11 9.5860 0.0321
-2 10 12 -7.1025 -0.0084
-2 10 13 8.2656 -0.0517
-2 10 14 -2.6709 -0.0635
-2 10 15 3.8683 0.0520
-2 10 16 2.8371 -0.0250
-2 10 17 0.6473 0.2173
-2 10 18 5.7101 0.0170
-2 10 19 0.0619 -0.0257
-2 10 20 3.7584 -0.0992
-2 10 21 0.2003 -0.1776
-2 10 22 0.4728 -0.1835
-2 10 23 -0.1438 0.2112
-2 10 24 -0.9653 -0.0860
-2 11 -1 -0.3746 -0.0763
-2 11 0 10.1120 -0.1066
-2 11 1 0.8931 0.0218
-2 11 2 10.3297 -0.0788
-2 11 3 1.4227 0.1353
-2 11 4 10.3574 0.0020
-2 11 5 1.4104 0.0266
-2 11 6 7.5866 -0.0140
-2 11 7 0.3517 -0.0173
-2 11 8 -3.4099 -0.0100
-2 11 9 0.0978 0.0192
-2 11 10 -16.6701 -0.0063
-2 11 11 2.5272 -0.0508
-2 11 12 -18.5071 -0.0338
-2 11 13 3.6484 -0.0083
-2 11 14 -6.3203 0.0337
-2 11 15 1.4825 0.0504
-2 11 16 5.4975 0.0409
-2 11 17 -0.6740 -0.1469
-2 11 18 6.3357 -0.1041
-2 11 19 -0.9699 -0.2065
-2 11 20 2.2775 0.1238
-2 11 21 -0.1033 0.3463
-2 11 22 -0.1123 0.7683
-2 11 23 0.2592 1.0145
-2 12 -1 4.8492 -0.0769
-2 12 0 -0.8999 0.0627
-2 12 1 -1.6081 0.0546
-2 12 2 -3.5778 0.0176
-2 12 3 -11.0290 -0.0073
-2 12 4 -1.6605 -0.0262
-2 12 5 -13.3851 -0.0839
-2 12 6 1.2156 -0.0214
-2 12 7 -6.1411 0.0725
-2 12 8 0.5508 0.0649
-2 12 9 5.2312 0.0240
-2 12 10 -1.4787 0.0003
-2 12 11 11.3332 -0.1525
-2 12 12 -2.1917 0.0082
-2 12 13 8.1295 0.0180
-2 12 14 -1.2022 0.2100
-2 12 15 2.1347 0.1683
-2 12 16 1.5213 0.1250
-2 12 17 -1.6616 -0.1300
-2 12 18 3.3946 -0.0980
-2 12 19 -3.5514 -0.3996
-2 12 20 2.6874 0.0764
-2 12 21 -3.0439 -0.2255
-2 12 22 1.2321 0.3113
-2 13 -1 4.1786 -0.0204
-2 13 0 5.2988 0.0490
-2 13 1 1.4742 0.0093
-2 13 2 6.7018 0.1357
-2 13 3 -0.9812 -0.0195
-2 13 4 8.0427 -0.0003
-2 13 5 -3.0874 -0.0968
-2 13 6 5.8233 -0.0384
-2 13 7 -6.1613 0.0279
-2 13 8 -0.2274 0.0495
-2 13 9 -6.1888 0.0315
-2 13 10 -5.6000 0.0520
-2 13 11 0.6669 -0.0643
-2 13 12 -6.6404 0.1028
-2 13 13 7.7668 0.0652
-2 13 14 -1.4535 -0.0256
-2 13 15 6.8770 -0.0175
-2 13 16 4.9678 -0.3248
-2 13 17 0.7117 -0.1999
-2 13 18 4.8357 0.0499
-2 13 19 -2.3523 0.1711
-2 13 20 0.8766 1.0532
-2 13 21 -0.8545 0.5609
-2 14 -1 -0.2251 -0.1325
-2 14 0 -6.4102 -0.0809
-2 14 1 -3.3222 0.0454
-2 14 2 -6.7792 -0.1037
-2 14 3 -7.2127 -0.0082
-2 14 4 -0.6742 0.0225
-2 14 5 -8.3367 -0.0664
-2 14 6 6.5570 0.0775
-2 14 7 -5.5468 0.1260
-2 14 8 7.7990 -0.0043
-2 14 9 1.0558 0.0430
-2 14 10 3.3617 0.0180
-2 14 11 6.2520 -0.0428
-2 14 12 -1.4245 0.1678
-2 14 13 4.9662 0.2083
-2 14 14 -2.3084 -0.1238
-2 14 15 1.0311 0.1692
-2 14 16 -1.3431 -0.5780
-2 14 17 -1.1898 -0.1274
-2 14 18 -1.8164 -0.0423
-2 14 19 -1.5476 -0.1789
-2 14 20 -1.6821 0.9181
-2 15 -1 4.8182 0.0391
-2 15 0 0.0528 -0.0158
-2 15 1 2.3739 0.0782
-2 15 2 2.8415 0.0137
-2 15 3 -0.9049 -0.0861
-2 15 4 5.4685 -0.1232
-2 15 5 -4.1149 -0.1407
-2 15 6 4.0550 0.0120
-2 15 7 -6.5860 0.1238
-2 15 8 0.4254 0.0832
-2 15 9 -5.2026 0.1679
-2 15 10 -1.2274 -0.1235
-2 15 11 0.0340 0.0066
-2 15 12 -2.5347 -0.1043
-2 15 13 5.1775 0.0773
-2 15 14 -3.4848 0.0282
-2 15 15 6.0495 0.1914
-2 15 16 -2.0877 0.3076
-2 15 17 2.4020 0.3630
-2 15 18 -0.4261 0.9524
-2 15 19 -0.2015 0.6130
-2 16 -1 0.7272 -0.0055
-2 16 0 -4.3417 -0.0791
-2 16 1 1.1602 0.2252
-2 16 2 -4.8265 0.0855
-2 16 3 2.1304 0.0993
-2 16 4 -0.4081 0.0965
-2 16 5 1.8089 -0.1647
-2 16 6 5.2771 -0.1513
-2 16 7 -0.2242 -0.0329
-2 16 8 7.8884 -0.3178
-2 16 9 0.0538 0.0206
-2 16 10 5.8077 -0.0031
-2 16 11 2.0927 -0.0848
-2 16 12 0.7735 0.4221
-2 16 13 1.8308 -0.1699
-2 16 14 -1.2070 -0.0083
-2 16 15 -0.2085 -0.3627
-2 16 16 0.1690 -0.9800
-2 16 17 -1.2978 -0.2886
-2 17 -1 4.4520 -0.0396
-2 17 0 -2.6929 0.0023
-2 17 1 4.9927 0.1275
-2 17 2 -3.5778 -0.0595
-2 17 3 2.5293 0.0509
-2 17 4 -1.9785 -0.1135
-2 17 5 -1.7501 -0.0001
-2 17 6 -0.5087 0.1780
-2 17 7 -5.2924 0.0150
-2 17 8 0.5895 0.1150
-2 17 9 -5.3693 -0.2375
-2 17 10 1.5118 -0.3303
-2 17 11 -3.8010 -0.4587
-2 17 12 1.0788 -0.2736
-2 17 13 -1.4150 -0.2280
-2 17 14 0.2281 -0.1686
-2 17 15 1.3685 0.1222
-2 18 -1 0.5348 -0.0784
-2 18 0 -0.0872 -0.1647
-2 18 1 2.3216 0.2315
-2 18 2 -1.0381 0.1530
-2 18 3 4.7374 -0.0049
-2 18 4 -0.0560 0.0254
-2 18 5 4.5033 -0.2681
-2 18 6 1.8291 -0.2802
-2 18 7 1.2855 -0.0170
-2 18 8 3.5669 -0.1060
-2 18 9 -1.2873 -0.0700
-2 18 10 3.2427 0.6661
-2 18 11 -1.7165 -0.4385
-2 18 12 0.2850 1.2828
-2 18 13 -0.3873 -0.5480
-2 19 -1 1.7493 -0.2631
-2 19 0 -1.5882 0.0348
-2 19 1 2.6098 0.0396
-2 19 2 -3.3637 0.1270
-2 19 3 3.3910 0.1564
-2 19 4 -2.8973 0.2145
-2 19 5 3.2789 -0.0518
-2 19 6 -1.3942 0.1854
-2 19 7 0.9366 -0.4437
-2 19 8 0.7635 -0.4108
-2 19 9 -1.2701 -0.6762
-2 19 10 1.9130 -1.0292
-2 20 -1 0.9273 -0.1646
-2 20 0 1.7146 0.0231
-2 20 1 0.6537 0.6424
-2 20 2 0.8112 0.3487
-2 20 3 1.4672 0.1050
-2 20 4 -0.2610 0.2139
-2 20 5 0.8730 -0.4306
-1 0 1 -125.1068 -0.4877
-1 0 3 -109.6441 -0.9330
-1 0 5 -35.1679 0.1550
-1 0 7 11.2646 0.2464
-1 0 9 15.0343 -0.2923
-1 0 11 9.5111 -0.1478
-1 0 13 8.6467 0.0721
-1 0 15 3.3619 0.0136
-1 0 17 -7.5381 0.0206
-1 0 19 -10.0822 -0.0145
-1 0 21 -3.8454 -0.0490
-1 0 23 -0.0444 0.0420
-1 0 25 0.9642 -0.0413
-1 0 27 0.9886 -0.3728
-1 1 0 -28.0433 0.6572
-1 1 1 -14.4241 -0.5910
-1 1 2 -42.2276 -0.1146
-1 1 3 20.4133 0.0110
-1 1 4 -3.7486 -0.1026
-1 1 5 25.9700 0.3301
-1 1 6 25.8650 0.0272
-1 1 7 10.3225 0.0764
-1 1 8 20.2263 -0.0981
-1 1 9 2.4451 -0.0687
-1 1 10 8.6400 0.0212
-1 1 11 4.1694 -0.0237
-1 1 12 4.6125 0.0266
-1 1 13 3.1911 0.0167
-1 1 14 1.3270 -0.1917
-1 1 15 -0.3233 0.0341
-1 1 16 -4.3494 -0.0864
-1 1 17 0.6400 0.0108
-1 1 18 -5.2170 0.1255
-1 1 19 4.2470 0.0778
-1 1 20 1.8637 0.0529
-1 1 21 4.1901 0.0586
-1 1 22 5.6522 -0.1030
-1 1 23 1.6423 -0.1335
-1 1 24 2.4236 -0.1626
-1 1 25 0.5739 0.0015
-1 1 26 0.5385 -0.0786
-1 1 27 0.4824 0.2749
-1 2 0 2.8186 -0.3996
-1 2 1 -50.8808 -0.3206
-1 2 2 34.0836 -0.0742
-1 2 3 -54.8825 -0.2457
-1 2 4 41.3092 0.3342
-1 2 5 -21.4801 0.2767
-1 2 6 21.1692 -0.0017
-1 2 7 -1.6250 0.1484
-1 2 8 6.8885 -0.2099
-1 2 9 3.5755 -0.2059
-1 2 10 6.6268 0.0544
-1 2 11 6.3860 -0.0795
-1 2 12 1.2324 0.0846
-1 2 13 6.3356 0.1022
-1 2 14 -12.7416 -0.0327
-1 2 15 3.4442 0.0139
-1 2 16 -18.0699 -0.0171
-1 2 17 -0.9582 -0.0655
-1 2 18 -8.3221 -0.0518
-1 2 19 -4.5166 -0.0212
-1 2 20 2.7557 -0.0922
-1 2 21 -6.0885 -0.0478
-1 2 22 5.9573 -0.0280
-1 2 23 -5.6741 -0.0514
-1 2 24 4.7587 0.1715
-1 2 25 -2.8270 0.2481
-1 2 26 2.1468 0.2867
-1 2 27 -0.4281 0.5202
-1 3 0 29.3050 -0.0262
-1 3 1 10.9064 0.1192
-1 3 2 25.2164 -0.1811
-1 3 3 41.7038 0.0496
-1 3 4 12.4113 -0.2205
-1 3 5 26.0560 -0.0803
-1 3 6 0.9201 -0.2827
-1 3 7 -1.1616 -0.0137
-1 3 8 -3.1028 -0.0967
-1 3 9 -5.6458 0.1229
-1 3 10 -4.6438 0.1367
-1 3 11 -3.7347 -0.0574
-1 3 12 -9.3041 -0.0478
-1 3 13 -6.7619 -0.1986
-1 3 14 -8.4292 -0.1398
-1 3 15 -5.1895 -0.0262
-1 3 16 -0.7262 0.1254
-1 3 17 2.2690 0.0524
-1 3 18 4.5771 0.1136
-1 3 19 6.7574 0.0064
-1 3 20 4.8538 -0.1422
-1 3 21 4.8022 -0.0198
-1 3 22 1.8980 -0.0434
-1 3 23 1.3289 0.0502
-1 3 24 -0.9209 0.1904
-1 3 25 -0.3160 0.3822
-1 3 26 -0.6666 -0.0473
-1 3 27 -0.9236 0.4292
-1 4 0 -34.2443 0.0616
-1 4 1 8.9151 -0.0850
-1 4 2 -6.0584 0.0409
-1 4 3 -2.3800 -0.0707
-1 4 4 7.2058 0.0045
-1 4 5 0.2543 0.0270
-1 4 6 -0.3934 -0.1037
-1 4 7 5.6949 -0.0852
-1 4 8 0.3835 -0.0380
-1 4 9 4.6253 -0.1489
-1 4 10 7.2122 0.0498
-1 4 11 -4.7082 -0.1071
-1 4 12 4.0071 -0.0605
-1 4 13 -11.0860 -0.0122
-1 4 14 -3.8852 -0.1020
-1 4 15 -5.3907 0.0630
-1 4 16 -7.4167 -0.0287
-1 4 17 3.6625 0.0010
-1 4 18 -7.2799 -0.0172
-1 4 19 6.3984 0.0038
-1 4 20 -4.9121 -0.0408
-1 4 21 4.0450 0.1049
-1 4 22 0.3450 -0.0841
-1 4 23 0.6882 0.0420
-1 4 24 4.6894 -0.0852
-1 4 25 -1.4277 -0.2212
-1 4 26 3.9703 -0.1325
-1 4 27 -1.5964 -0.5493
-1 5 0 23.3192 -0.0789
-1 5 1 8.2444 0.0959
-1 5 2 12.1064 -0.1698
-1 5 3 -6.6701 -0.0265
-1 5 4 -20.5548 0.0261
-1 5 5 -16.6586 -0.1161
-1 5 6 -29.4968 0.1220
-1 5 7 -15.4541 0.0185
-1 5 8 -14.6043 0.0694
-1 5 9 -10.9652 0.0071
-1 5 10 -6.0559 0.0101
-1 5 11 -10.5619 -0.1670
-1 5 12 -5.7567 -0.0027
-1 5 13 -6.1321 -0.0209
-1 5 14 -0.0416 0.0761
-1 5 15 2.7281 0.1133
-1 5 16 5.4594 0.0710
-1 5 17 7.0009 -0.1465
-1 5 18 3.7598 -0.0073
-1 5 19 4.9555 -0.1834
-1 5 20 0.4896 -0.0150
-1 5 21 0.1352 0.0258
-1 5 22 -0.6355 0.0006
-1 5 23 -3.1707 -0.0919
-1 5 24 0.1595 0.1239
-1 5 25 -2.9984 -0.2425
-1 5 26 1.9122 0.2623
-1 5 27 -1.4812 -0.1117
-1 6 0 -6.5197 -0.0617
-1 6 1 5.7152 -0.0817
-1 6 2 -1.4311 0.0093
-1 6 3 12.9440 -0.0064
-1 6 4 12.4613 0.0051
-1 6 5 14.9627 0.0027
-1 6 6 18.3453 -0.0906
-1 6 7 13.5698 -0.0840
-1 6 8 12.5511 -0.0568
-1 6 9 4.3888 -0.0317
-1 6 10 4.4059 0.0239
-1 6 11 -10.1519 0.0543
-1 6 12 5.2717 -0.0029
-1 6 13 -16.3860 0.1268
-1 6 14 11.5936 -0.0815
-1 6 15 -9.7018 0.1100
-1 6 16 9.6580 -0.0608
-1 6 17 0.6353 -0.0125
-1 6 18 0.0247 0.0812
-1 6 19 7.0689 0.0428
-1 6 20 -5.0226 0.0170
-1 6 21 7.9597 0.0735
-1 6 22 -1.8126 -0.1682
-1 6 23 4.4359 -0.1119
-1 6 24 2.0071 0.1754
-1 6 25 0.4042 -0.0756
-1 6 26 1.3264 0.6998
-1 7 0 -3.4674 -0.0582
-1 7 1 -13.6615 0.1185
-1 7 2 -8.5173 0.0849
-1 7 3 -29.0183 0.0016
-1 7 4 -12.0623 0.1441
-1 7 5 -18.5185 -0.1353
-1 7 6 -14.4468 -0.0564
-1 7 7 -3.6935 -0.0493
-1 7 8 -11.3890 -0.1292
-1 7 9 -5.3139 0.0140
-1 7 10 -0.4175 -0.0547
-1 7 11 -10.5118 -0.0340
-1 7 12 12.2531 -0.0666
-1 7 13 -5.1523 -0.0132
-1 7 14 14.2441 -0.0783
-1 7 15 2.3590 0.0056
-1 7 16 5.0069 0.0018
-1 7 17 4.4127 0.0831
-1 7 18 -3.1340 0.1408
-1 7 19 3.0705 0.2109
-1 7 20 -5.2337 0.0776
-1 7 21 0.4530 -0.0010
-1 7 22 -4.2495 -0.1433
-1 7 23 -0.3095 -0.3015
-1 7 24 -1.5359 0.0534
-1 7 25 1.2163 -0.2075
-1 7 26 0.3305 0.3781
-1 8 0 1.1958 -0.0737
-1 8 1 -1.7932 0.0629
-1 8 2 -1.7135 -0.0786
-1 8 3 17.3433 0.1236
-1 8 4 -0.3957 -0.0526
-1 8 5 22.6667 0.0115
-1 8 6 0.2054 0.0619
-1 8 7 10.5155 -0.0249
-1 8 8 -3.3929 0.1095
-1 8 9 -1.8649 0.0924
-1 8 10 -5.3827 -0.0459
-1 8 11 -4.9536 -0.0090
-1 8 12 1.0369 -0.0802
-1 8 13 -4.3437 -0.1245
-1 8 14 9.4376 0.0095
-1 8 15 -5.1193 -0.0296
-1 8 16 9.4000 0.0110
-1 8 17 -4.2726 -0.0237
-1 8 18 2.9612 0.0470
-1 8 19 -0.4329 -0.0383
-1 8 20 -1.5901 0.0113
-1 8 21 2.2744 0.1343
-1 8 22 -2.0856 -0.0026
-1 8 23 1.9919 0.2889
-1 8 24 -1.9994 0.3967
-1 8 25 0.6452 0.2210
-1 9 0 -14.4155 -0.0512
-1 9 1 -1.4643 0.0515
-1 9 2 -18.1427 0.0457
-1 9 3 -0.9697 -0.0338
-1 9 4 -10.9148 0.0727
-1 9 5 -0.9645 -0.0968
-1 9 6 -10.4312 -0.0771
-1 9 7 1.7727 0.1151
-1 9 8 -11.6632 -0.0902
-1 9 9 5.3737 0.0995
-1 9 10 -1.2584 0.0841
-1 9 11 4.2857 -0.1171
-1 9 12 12.3123 0.1451
-1 9 13 -2.7984 -0.0780
-1 9 14 12.7346 -0.0016
-1 9 15 -8.0774 0.0032
-1 9 16 3.6813 -0.1494
-1 9 17 -5.6075 -0.0623
-1 9 18 -2.8467 -0.0408
-1 9 19 -1.0036 -0.0815
-1 9 20 -5.7841 0.1639
-1 9 21 1.3266 -0.0371
-1 9 22 -6.0636 0.1508
-1 9 23 3.3848 0.0304
-1 9 24 -3.0766 0.0321
-1 9 25 3.6373 0.0123
-1 10 0 -1.4672 -0.0319
-1 10 1 -3.7640 -0.0288
-1 10 2 3.2152 0.0151
-1 10 3 4.6524 -0.0347
-1 10 4 -0.0717 0.0005
-1 10 5 9.9342 -0.0319
-1 10 6 -9.5196 0.0563
-1 10 7 9.0514 -0.0333
-1 10 8 -13.9668 0.0457
-1 10 9 6.5290 -0.0474
-1 10 10 -9.5981 -0.0955
-1 10 11 4.0199 -0.0586
-1 10 12 -1.5886 -0.0665
-1 10 13 -0.4188 -0.0352
-1 10 14 3.1315 -0.0520
-1 10 15 -5.2306 -0.0238
-1 10 16 2.8018 -0.1406
-1 10 17 -5.1779 -0.0417
-1 10 18 0.1066 0.1150
-1 10 19 -0.4441 -0.0305
-1 10 20 -2.1754 0.2742
-1 10 21 2.9986 -0.1149
-1 10 22 -2.4839 -0.3136
-1 10 23 2.7548 -0.3626
-1 10 24 -1.6689 -0.8904
-1 11 0 -3.3862 -0.0177
-1 11 1 -9.9156 -0.0878
-1 11 2 -4.4210 0.0521
-1 11 3 0.8155 -0.0803
-1 11 4 -5.5430 0.0429
-1 11 5 6.0038 0.0600
-1 11 6 -5.7327 -0.0694
-1 11 7 10.1811 0.1169
-1 11 8 -4.2937 -0.0896
-1 11 9 14.7493 0.0222
-1 11 10 -2.8495 0.1191
-1 11 11 11.7682 -0.0439
-1 11 12 -1.6559 0.1689
-1 11 13 -0.3284 -0.0554
-1 11 14 0.4238 -0.1519
-1 11 15 -8.5380 -0.0275
-1 11 16 2.1983 -0.3291
-1 11 17 -4.9137 0.1031
-1 11 18 1.1548 -0.0019
-1 11 19 1.4779 0.0933
-1 11 20 -1.7682 0.2974
-1 11 21 3.4577 -0.1308
-1 11 22 -2.6646 0.0918
-1 11 23 2.9631 -0.1644
-1 12 0 6.4309 -0.0202
-1 12 1 6.5756 -0.0377
-1 12 2 11.5440 -0.0137
-1 12 3 4.4897 -0.0141
-1 12 4 8.5036 0.0612
-1 12 5 0.7332 -0.0153
-1 12 6 -2.4007 -0.0025
-1 12 7 1.4397 -0.0491
-1 12 8 -11.4008 -0.1243
-1 12 9 5.5497 0.0871
-1 12 10 -10.6244 -0.0387
-1 12 11 6.1483 0.1924
-1 12 12 -2.2776 0.1089
-1 12 13 0.7418 0.0517
-1 12 14 3.8948 0.0928
-1 12 15 -4.6640 0.0689
-1 12 16 4.3772 0.0841
-1 12 17 -3.8141 0.2244
-1 12 18 2.7229 0.0560
-1 12 19 0.6673 -0.1740
-1 12 20 0.7845 -0.3494
-1 12 21 2.7896 -0.9766
-1 12 22 -0.4233 -0.8113
-1 13 0 4.0938 -0.1455
-1 13 1 -4.1750 -0.0190
-1 13 2 6.3814 0.0344
-1 13 3 -1.0687 -0.0340
-1 13 4 3.2120 0.0774
-1 13 5 2.2271 -0.0125
-1 13 6 0.2617 -0.1759
-1 13 7 6.3566 -0.0291
-1 13 8 -1.5756 -0.0791
-1 13 9 7.6882 0.0075
-1 13 10 -5.7063 0.2201
-1 13 11 3.9009 -0.0714
-1 13 12 -9.0479 0.0111
-1 13 13 -2.7476 -0.1409
-1 13 14 -5.6204 -0.1738
-1 13 15 -5.5850 0.1920
-1 13 16 1.6917 0.1184
-1 13 17 -0.9898 0.4120
-1 13 18 4.2113 0.2054
-1 13 19 4.0055 -0.1639
-1 13 20 1.3590 0.0281
-1 13 21 3.3346 -0.7681
-1 14 0 6.6041 -0.0592
-1 14 1 1.9442 0.0384
-1 14 2 7.1490 -0.0138
-1 14 3 -1.4689 0.0904
-1 14 4 3.3941 0.0829
-1 14 5 -5.8815 -0.0144
-1 14 6 -1.4720 -0.0312
-1 14 7 -4.5712 -0.0823
-1 14 8 -4.6687 -0.0742
-1 14 9 1.2821 0.0486
-1 14 10 -5.0771 -0.0032
-1 14 11 5.1726 -0.0395
-1 14 12 -1.9243 -0.0046
-1 14 13 3.2215 -0.1903
-1 14 14 1.7521 0.1724
-1 14 15 -0.0593 0.0404
-1 14 16 2.8567 0.3425
-1 14 17 0.2159 -0.1297
-1 14 18 1.5986 0.0107
-1 14 19 0.9087 -1.0470
-1 14 20 -0.1662 -0.3953
-1 15 0 5.4307 -0.1022
-1 15 1 -3.5354 0.0665
-1 15 2 7.6884 0.0121
-1 15 3 -4.0239 0.0167
-1 15 4 6.2054 0.0938
-1 15 5 -2.2371 -0.1034
-1 15 6 4.1945 -0.0593
-1 15 7 1.3729 -0.0292
-1 15 8 0.4117 0.0344
-1 15 9 2.6528 0.0679
-1 15 10 -5.1041 0.1219
-1 15 11 2.0934 -0.0900
-1 15 12 -7.9066 -0.1740
-1 15 13 1.4304 0.0512
-1 15 14 -5.0658 -0.0994
-1 15 15 0.5895 0.3759
-1 15 16 0.7847 0.3976
-1 15 17 0.1344 -0.1372
-1 15 18 3.0773 0.4378
-1 15 19 -0.0867 -1.0384
-1 16 0 3.2755 -0.0492
-1 16 1 -0.5228 0.0672
-1 16 2 0.6037 -0.0476
-1 16 3 -4.5017 -0.1201
-1 16 4 -1.8187 0.0987
-1 16 5 -6.3484 -0.2648
-1 16 6 -1.2125 0.0435
-1 16 7 -4.1566 -0.0510
-1 16 8 -0.6823 0.0281
-1 16 9 -0.1853 0.2740
-1 16 10 -1.4363 -0.0168
-1 16 11 3.9120 0.0296
-1 16 12 -0.9703 -0.2417
-1 16 13 4.0850 -0.3516
-1 16 14 0.8685 -0.2634
-1 16 15 0.4613 -0.1060
-1 16 16 1.8878 -0.2288
-1 16 17 -1.3723 0.2217
-1 17 0 -2.3867 -0.0811
-1 17 1 2.1762 0.0172
-1 17 2 0.1029 0.0653
-1 17 3 -1.5480 0.1881
-1 17 4 2.6902 0.1949
-1 17 5 -3.8173 0.0388
-1 17 6 4.6562 0.0156
-1 17 7 -4.0527 -0.1295
-1 17 8 3.0428 -0.1634
-1 17 9 -2.9363 -0.1688
-1 17 10 -0.2857 -0.1722
-1 17 11 -0.3836 -0.2020
-1 17 12 -2.3473 -0.1065
-1 17 13 1.4939 0.3453
-1 17 14 -2.7199 0.1265
-1 17 15 1.4000 1.2301
-1 18 0 -4.4660 0.2144
-1 18 1 -1.2008 -0.0565
-1 18 2 -4.0608 0.2081
-1 18 3 -2.4964 0.1593
-1 18 4 -0.4336 -0.1589
-1 18 5 -2.4850 0.1414
-1 18 6 3.3282 -0.4294
-1 18 7 -1.6029 0.2244
-1 18 8 3.4168 -0.0845
-1 18 9 0.5022 0.3535
-1 18 10 1.4952 0.2104
-1 18 11 3.8500 -0.1017
-1 18 12 -0.3345 -0.0487
-1 18 13 3.9530 -0.8204
-1 19 0 -1.9214 -0.0746
-1 19 1 3.1897 -0.1816
-1 19 2 -2.4006 0.0072
-1 19 3 0.5692 0.0168
-1 19 4 -1.4972 0.0505
-1 19 5 -2.0644 0.0954
-1 19 6 0.7321 0.0085
-1 19 7 -3.8260 0.3207
-1 19 8 1.6392 -0.1145
-1 19 9 -3.3042 0.8334
-1 19 10 1.0372 -0.2281
-1 20 0 -1.3955 0.3842
-1 20 1 0.1537 -0.0395
-1 20 2 -0.9004 0.4592
-1 20 3 0.3856 0.1871
-1 20 4 0.7709 -0.3844
-1 20 5 -0.5398 0.6898
-1 20 6 1.8259 -1.1911
0 0 2 141.9383 1.3294
0 0 4 10.1272 0.4279
0 0 6 -52.2333 -0.5559
0 0 8 -40.8847 -0.2759
0 0 10 -11.6755 -0.0811
0 0 12 4.5769 -0.0826
0 0 14 9.7924 0.1579
0 0 16 14.1653 0.1104
0 0 18 15.0340 -0.0961
0 0 20 9.4465 -0.0911
0 0 22 2.0836 -0.0538
0 0 24 -4.1322 0.1107
0 0 26 -5.6655 0.4512
0 1 1 -23.0901 -0.0374
0 1 2 -27.3648 -0.1772
0 1 3 -38.4968 -0.3751
0 1 4 -21.6694 -0.2377
0 1 5 -23.3696 -0.6937
0 1 6 -1.7798 0.0419
0 1 7 1.1628 -0.2643
0 1 8 3.1149 -0.0126
0 1 9 -3.9791 0.0874
0 1 10 -3.8025 -0.1979
0 1 11 -18.7747 -0.0156
0 1 12 -6.6702 -0.0789
0 1 13 -16.4489 -0.0187
0 1 14 -2.9391 0.0622
0 1 15 -2.7459 -0.0090
0 1 16 -0.2310 0.0869
0 1 17 4.3591 0.0034
0 1 18 -0.8259 0.0368
0 1 19 -0.6214 0.1313
0 1 20 -0.2655 -0.0632
0 1 21 -4.9585 0.0228
0 1 22 1.6562 -0.0143
0 1 23 -1.5185 -0.1042
0 1 24 1.5815 0.1972
0 1 25 2.2061 0.0573
0 1 26 -0.0861 0.4692
0 1 27 1.9076 0.0569
0 2 0 113.1131 -0.0127
0 2 1 -28.5010 0.2904
0 2 2 67.7399 0.5111
0 2 3 -54.2113 -0.2623
0 2 4 -5.6050 0.1786
0 2 5 -34.2242 -0.2599
0 2 6 -30.6050 -0.0829
0 2 7 -9.7050 0.0365
0 2 8 -18.4193 0.0774
0 2 9 -1.6468 -0.0840
0 2 10 -1.8408 -0.0232
0 2 11 3.7210 -0.1629
0 2 12 8.4101 -0.1210
0 2 13 13.7167 -0.0222
0 2 14 9.3312 0.1090
0 2 15 15.9110 -0.0090
0 2 16 5.4124 0.1486
0 2 17 4.6175 -0.0476
0 2 18 3.5411 -0.0411
0 2 19 -6.8341 -0.0649
0 2 20 4.4605 -0.0557
0 2 21 -9.3664 -0.0258
0 2 22 3.6585 0.0139
0 2 23 -6.7113 0.0455
0 2 24 -0.5706 -0.0312
0 2 25 -2.4009 -0.0130
0 2 26 -2.5831 -0.0807
0 2 27 0.5645 -0.0436
0 3 1 -56.7536 -0.0560
0 3 2 -23.0855 -0.1798
0 3 3 -32.3737 -0.1892
0 3 4 -1.8914 0.1275
0 3 5 2.6212 -0.0497
0 3 6 20.5638 0.1754
0 3 7 16.7339 0.1652
0 3 8 8.9328 -0.1119
0 3 9 7.6999 0.0692
0 3 10 -7.0312 -0.1915
0 3 11 1.3241 0.0171
0 3 12 -3.7810 -0.0219
0 3 13 2.0945 0.1310
0 3 14 4.7685 -0.0142
0 3 15 0.9603 0.0639
0 3 16 4.3771 -0.0079
0 3 17 -1.7234 0.0085
0 3 18 0.0556 0.0383
0 3 19 -2.5727 0.0798
0 3 20 -0.2711 0.0110
0 3 21 -0.2094 -0.1019
0 3 22 0.9309 0.0739
0 3 23 2.7752 -0.2790
0 3 24 0.6836 0.0033
0 3 25 2.9806 0.1147
0 3 26 0.4000 -0.1672
0 3 27 1.7122 0.6048
0 4 0 2.6443 0.0375
0 4 1 -28.0030 -0.0425
0 4 2 1.4720 0.0387
0 4 3 -49.4183 -0.1777
0 4 4 0.3664 -0.1675
0 4 5 -25.1111 -0.1097
0 4 6 -2.5108 -0.1873
0 4 7 -2.9091 -0.0104
0 4 8 -5.3817 -0.0818
0 4 9 0.5557 -0.0287
0 4 10 2.5526 0.0034
0 4 11 0.4535 0.0670
0 4 12 12.0615 0.0850
0 4 13 1.7336 0.0711
0 4 14 5.1841 0.0643
0 4 15 0.6122 -0.1077
0 4 16 -8.2435 -0.0216
0 4 17 -1.4826 -0.0537
0 4 18 -9.9933 0.0166
0 4 19 -2.1251 0.1201
0 4 20 -2.9532 0.1549
0 4 21 -4.3257 0.0437
0 4 22 1.3265 0.0633
0 4 23 -6.7696 -0.1372
0 4 24 0.6677 -0.2931
0 4 25 -4.1841 -0.0335
0 4 26 -0.6378 -0.3618
0 5 1 -27.5620 0.0807
0 5 2 22.8599 -0.0089
0 5 3 3.8733 0.0220
0 5 4 31.4906 0.0985
0 5 5 18.1274 0.0185
0 5 6 18.1274 -0.0620
0 5 7 1.8424 0.0910
0 5 8 1.7298 -0.2197
0 5 9 -9.7364 0.0313
0 5 10 -1.0127 -0.0089
0 5 11 -2.6470 -0.0717
0 5 12 0.4884 0.1030
0 5 13 3.6389 -0.1040
0 5 14 -1.5661 -0.0723
0 5 15 1.9060 -0.0152
0 5 16 -3.1720 -0.0135
0 5 17 -0.9572 0.0852
0 5 18 -0.9080 0.0783
0 5 19 -3.1171 0.0607
0 5 20 3.8825 -0.1033
0 5 21 -3.6485 0.0266
0 5 22 6.0347 -0.0979
0 5 23 -2.0106 0.0980
0 5 24 4.3956 0.1576
0 5 25 -0.7712 0.3485
0 5 26 2.3360 0.3147
0 6 0 2.4250 0.0853
0 6 1 -5.8074 -0.0528
0 6 2 7.8869 0.0039
0 6 3 -14.9808 0.0182
0 6 4 15.9115 -0.0317
0 6 5 -17.9423 0.1357
0 6 6 16.1359 0.0853
0 6 7 -10.5211 0.1164
0 6 8 13.9104 0.0747
0 6 9 2.1834 -0.0160
0 6 10 16.3101 0.0253
0 6 11 3.8102 -0.1101
0 6 12 15.1603 -0.0115
0 6 13 -4.9853 -0.1096
0 6 14 4.7762 -0.0055
0 6 15 -7.6470 -0.0087
0 6 16 -4.6643 0.1209
0 6 17 -2.0869 0.0470
0 6 18 -5.2647 0.0209
0 6 19 1.0553 0.0348
0 6 20 -1.0716 -0.2090
0 6 21 -2.1676 0.1042
0 6 22 2.4165 -0.0406
0 6 23 -5.3675 0.0845
0 6 24 3.1147 0.2675
0 6 25 -3.4290 -0.0536
0 6 26 1.2539 0.2695
0 7 1 0.1241 0.0187
0 7 2 21.0441 0.1055
0 7 3 -2.8437 -0.0786
0 7 4 10.9675 0.0775
0 7 5 -5.9499 -0.0195
0 7 6 -8.0271 -0.0592
0 7 7 -7.9115 0.0057
0 7 8 -5.3355 -0.0103
0 7 9 -11.0224 -0.0367
0 7 10 5.6429 0.1646
0 7 11 -13.8414 -0.0051
0 7 12 4.2675 0.0842
0 7 13 -10.0024 0.0451
0 7 14 -2.4807 -0.0254
0 7 15 -1.3307 0.0559
0 7 16 -5.2702 0.0082
0 7 17 2.7614 -0.0484
0 7 18 -3.2492 -0.0655
0 7 19 0.8958 -0.0869
0 7 20 2.3351 -0.0115
0 7 21 -1.6081 0.0891
0 7 22 4.8229 0.2091
0 7 23 -2.7145 -0.0274
0 7 24 2.0819 0.1063
0 7 25 -2.2137 -0.4596
0 8 0 4.7989 0.1050
0 8 1 1.7915 -0.0333
0 8 2 -1.4898 0.0390
0 8 3 3.0546 0.0965
0 8 4 -5.7077 0.0065
0 8 5 2.3177 0.1087
0 8 6 6.2460 0.0682
0 8 7 3.8767 -0.0183
0 8 8 19.5607 -0.0265
0 8 9 4.0077 0.0240
0 8 10 17.7889 -0.0707
0 8 11 -2.2935 0.0216
0 8 12 7.8090 0.0304
0 8 13 -7.0665 -0.0330
0 8 14 1.5912 0.0583
0 8 15 -3.7694 0.1088
0 8 16 -0.4715 -0.0467
0 8 17 1.3993 0.1019
0 8 18 -1.0036 -0.1737
0 8 19 2.9248 -0.0261
0 8 20 0.1134 -0.0569
0 8 21 1.6010 0.0342
0 8 22 1.8631 0.2667
0 8 23 0.2254 -0.1763
0 8 24 2.2657 0.3940
0 8 25 0.2069 -0.5393
0 9 1 21.7573 0.0378
0 9 2 -3.5877 -0.1160
0 9 3 5.4791 -0.0314
0 9 4 -4.8023 0.0373
0 9 5 -4.0820 0.0505
0 9 6 -2.6355 0.0411
0 9 7 -4.0681 0.1285
0 9 8 -0.0036 -0.0481
0 9 9 -8.3579 0.0061
0 9 10 1.4349 -0.0643
0 9 11 -13.4063 -0.1088
0 9 12 4.9994 -0.0823
0 9 13 -8.4027 0.0063
0 9 14 7.7744 0.0083
0 9 15 1.0038 0.1382
0 9 16 3.3673 0.1064
0 9 17 5.9960 0.0269
0 9 18 -2.2380 0.0223
0 9 19 6.7823 -0.0996
0 9 20 -2.5883 -0.0254
0 9 21 3.8027 -0.2078
0 9 22 -1.9154 -0.0184
0 9 23 -1.0413 -0.5361
0 9 24 -1.5217 -0.0613
0 10 0 -2.3906 -0.1058
0 10 1 -1.3983 -0.0041
0 10 2 -5.2133 -0.0123
0 10 3 2.5499 -0.0368
0 10 4 -6.7868 0.0540
0 10 5 13.4903 -0.0657
0 10 6 -1.7277 -0.0115
0 10 7 16.6004 -0.0745
0 10 8 2.7213 -0.0352
0 10 9 5.6006 0.0100
0 10 10 2.5563 -0.0022
0 10 11 -8.0386 -0.0638
0 10 12 2.1459 -0.0027
0 10 13 -11.1031 -0.1227
0 10 14 1.9100 0.0246
0 10 15 -5.2270 0.1155
0 10 16 -0.5471 0.0084
0 10 17 0.5523 0.1887
0 10 18 -2.8214 -0.0746
0 10 19 2.7175 -0.0540
0 10 20 -2.2791 0.0039
0 10 21 1.8732 -0.2288
0 10 22 -0.3981 0.1676
0 10 23 0.2754 -0.3354
0 10 24 0.5081 0.1945
0 11 1 3.2965 -0.1340
0 11 2 -13.5700 -0.0265
0 11 3 4.8642 0.0707
0 11 4 -15.8248 0.0015
0 11 5 5.3520 0.1406
0 11 6 -10.9135 0.0332
0 11 7 1.9864 -0.0309
0 11 8 -6.3574 0.0275
0 11 9 -2.2268 -0.1480
0 11 10 -0.6543 0.0009
0 11 11 -2.4447 -0.0748
0 11 12 7.9534 0.0326
0 11 13 -1.0206 0.0611
0 11 14 11.6885 0.0623
0 11 15 -1.2460 0.0572
0 11 16 5.2805 -0.0244
0 11 17 -0.4103 -0.1041
0 11 18 -2.9525 -0.0012
0 11 19 1.5599 -0.0446
0 11 20 -5.3571 0.2001
0 11 21 1.0367 0.3884
0 11 22 -3.4446 0.2824
0 11 23 -0.4223 0.6958
0 12 0 -7.5860 0.0722
0 12 1 -1.0841 0.0520
0 12 2 -5.5119 0.0009
0 12 3 0.8610 0.0062
0 12 4 -2.3795 -0.0833
0 12 5 6.7897 -0.0903
0 12 6 -2.8962 -0.0350
0 12 7 8.1792 0.0590
0 12 8 -5.9860 0.0485
0 12 9 1.3709 0.0674
0 12 10 -5.2379 0.0091
0 12 11 -7.9584 -0.1429
0 12 12 0.9388 -0.0304
0 12 13 -10.6225 0.0154
0 12 14 5.1217 -0.0068
0 12 15 -5.5764 0.2937
0 12 16 2.8123 -0.0658
0 12 17 -0.0605 0.0529
0 12 18 -0.8892 -0.0407
0 12 19 1.6700 -0.2959
0 12 20 -1.2848 0.2305
0 12 21 0.9597 -0.3285
0 12 22 -0.0843 0.3571
0 13 1 -8.9772 -0.0275
0 13 2 -5.9110 0.0077
0 13 3 -1.3173 0.0208
0 13 4 -9.5018 -0.0744
0 13 5 5.0776 0.0342
0 13 6 -9.7643 -0.0470
0 13 7 6.3946 -0.1108
0 13 8 -5.7473 0.0155
0 13 9 5.7050 -0.1363
0 13 10 0.6977 -0.0512
0 13 11 4.5399 0.0973
0 13 12 5.5468 -0.0633
0 13 13 1.0023 0.0814
0 13 14 5.9333 -0.0636
0 13 15 -3.9043 -0.2333
0 13 16 1.9066 -0.1000
0 13 17 -5.2557 -0.2036
0 13 18 -2.0943 0.2369
0 13 19 -2.7141 0.1678
0 13 20 -2.5270 0.7705
0 13 21 -0.6208 0.3729
0 14 0 -1.3983 0.1628
0 14 1 1.3026 0.0412
0 14 2 0.8826 0.0633
0 14 3 3.6626 0.0202
0 14 4 3.1035 -0.0130
0 14 5 4.0902 0.0313
0 14 6 1.0005 -0.0157
0 14 7 2.6293 0.0406
0 14 8 -2.8061 -0.1347
0 14 9 1.3387 -0.0732
0 14 10 -4.0283 -0.0398
0 14 11 -0.5737 -0.0386
0 14 12 -0.2715 0.2396
0 14 13 -3.4556 0.1497
0 14 14 4.3718 -0.0352
0 14 15 -4.7287 0.0340
0 14 16 3.8910 -0.4967
0 14 17 -3.0938 -0.2738
0 14 18 0.5141 -0.0419
0 14 19 -0.6010 -0.3879
0 14 20 -0.7570 0.8425
0 15 1 -8.2146 0.0294
0 15 2 -0.0171 0.0091
0 15 3 -3.8755 -0.0105
0 15 4 -1.5259 -0.0428
0 15 5 -0.0083 0.0258
0 15 6 -3.1334 0.0344
0 15 7 3.5870 -0.0242
0 15 8 -2.7609 0.1493
0 15 9 6.1566 0.0212
0 15 10 -1.0917 0.0633
0 15 11 4.4565 0.2591
0 15 12 0.5382 -0.1304
0 15 13 -0.2089 0.1633
0 15 14 1.7261 -0.0973
0 15 15 -3.6708 -0.1180
0 15 16 2.0550 0.2512
0 15 17 -3.3562 0.0432
0 15 18 1.7648 0.4870
0 16 1 1.4469 0.0307
0 16 2 2.5765 -0.0519
0 16 3 2.4212 0.0227
0 16 4 1.0323 0.0686
0 16 5 1.2660 -0.0154
0 16 6 -1.5235 -0.0483
0 16 7 1.0863 -0.0480
0 16 8 -2.3631 -0.1401
0 16 9 2.0087 -0.0235
0 16 10 -3.5291 0.2359
0 16 11 1.7171 0.0704
0 16 12 -3.2401 0.3986
0 16 13 -0.4108 0.0017
0 16 14 0.7060 -0.4243
0 16 15 -2.4429 -0.1496
0 16 16 3.2067 -1.3093
0 16 17 -2.0219 -0.0581
0 17 1 0.6278 -0.0713
0 17 2 4.9816 -0.0945
0 17 3 0.3678 0.0073
0 17 4 5.4528 -0.0677
0 17 5 -0.6081 0.2499
0 17 6 3.3101 0.0649
0 17 7 0.5404 0.1924
0 17 8 0.3053 0.0955
0 17 9 2.5572 -0.2378
0 17 10 -2.7909 -0.0179
0 17 11 2.1352 -0.4513
0 17 12 -3.4654 0.0152
0 17 13 0.3938 -0.2871
0 17 14 -1.7741 0.4044
0 17 15 -0.8936 -0.0554
0 18 0 2.6519 0.0683
0 18 1 -1.9472 0.0917
0 18 2 2.0989 0.1590
0 18 3 -5.0711 0.0663
0 18 4 0.2168 0.1950
0 18 5 -4.4298 -0.0912
0 18 6 -1.4349 -0.0174
0 18 7 -0.5920 -0.0099
0 18 8 -2.5227 -0.0646
0 18 9 1.5038 0.2073
0 18 10 -4.4496 0.4668
0 18 11 1.4766 0.1113
0 18 12 -4.0674 0.9202
0 18 13 0.8468 -0.3207
0 19 1 1.6438 -0.0745
0 19 2 3.1657 0.0000
0 19 3 -0.1219 0.1213
0 19 4 3.6330 0.3346
0 19 5 -1.5087 0.1720
0 19 6 2.8908 0.3444
0 19 7 -0.2653 -0.2534
0 19 9 1.5209 -0.8455
0 19 10 -0.5189 -1.1718
0 20 1 -1.2115 0.2083
0 20 2 -0.8088 -0.0141
0 20 3 -2.9481 0.1075
0 20 4 0.4752 -0.1971
0 20 5 -2.1035 -0.4999
0 20 6 0.7700 -0.5511
1 0 1 -54.1928 -1.2434
1 0 3 12.5193 -1.1077
1 0 5 21.2468 0.0893
1 0 7 11.0991 0.0233
1 0 9 8.4004 -0.1607
1 0 11 5.3962 0.2162
1 0 13 -1.9038 0.1206
1 0 15 -10.8026 -0.1243
1 0 17 -12.8394 -0.0977
1 0 19 -5.0216 -0.0621
1 0 21 3.7940 0.0997
1 0 23 6.5187 0.1611
1 0 25 3.4906 -0.2168
1 1 1 38.6503 -0.2975
1 1 2 11.9173 -0.9613
1 1 3 26.6055 0.0130
1 1 4 13.4853 -0.3451
1 1 5 3.3949 0.0615
1 1 6 -1.7062 -0.0603
1 1 7 -5.2571 0.0048
1 1 8 3.0395 -0.1388
1 1 9 -2.9694 -0.0216
1 1 10 11.1178 0.0710
1 1 11 -0.9938 -0.1393
1 1 12 10.4029 0.0839
1 1 13 -2.7540 -0.0867
1 1 14 6.4925 0.0097
1 1 15 -4.4733 0.1122
1 1 16 0.3552 0.1151
1 1 17 -2.8834 0.1051
1 1 18 -4.5160 0.0063
1 1 19 -0.5916 -0.0017
1 1 20 -5.0283 -0.0294
1 1 21 -0.0583 -0.0129
1 1 22 -3.1090 0.1154
1 1 23 -0.2086 -0.0689
1 1 24 -0.9672 0.0222
1 1 25 -0.0571 -0.3265
1 1 26 0.0330 0.0374
1 2 1 9.1047 -0.0065
1 2 2 13.8248 -0.0601
1 2 3 55.9136 0.0556
1 2 4 7.1357 0.1062
1 2 5 48.5339 0.3048
1 2 6 -1.3264 -0.1875
1 2 7 23.0705 -0.0210
1 2 8 -2.4610 -0.1661
1 2 9 5.4663 -0.1459
1 2 10 -2.7309 0.0970
1 2 11 -6.3542 0.1021
1 2 12 -6.7349 0.1004
1 2 13 -10.4664 0.0682
1 2 14 -8.1480 0.0362
1 2 15 -7.3431 0.0087
1 2 16 -0.7160 -0.0060
1 2 17 -2.2808 0.0868
1 2 18 7.4535 -0.0195
1 2 19 1.5777 0.0809
1 2 20 8.0735 0.0095
1 2 21 3.7715 0.0865
1 2 22 4.1494 -0.0703
1 2 23 4.2087 -0.1043
1 2 24 0.2215 -0.1184
1 2 25 1.6684 -0.5916
1 2 26 -1.0703 0.0244
1 3 1 22.4588 0.1427
1 3 2 8.7841 -0.0620
1 3 3 14.5521 -0.0885
1 3 4 -26.1314 0.0057
1 3 5 -3.4657 -0.1668
1 3 6 -35.1282 0.0347
1 3 7 -0.4318 0.0402
1 3 8 -16.3244 0.1719
1 3 9 9.3750 0.1390
1 3 10 -3.3057 0.2593
1 3 11 9.5443 -0.0782
1 3 12 -1.3554 0.0118
1 3 13 1.7951 -0.1104
1 3 14 1.4004 -0.0945
1 3 15 -4.8243 0.0402
1 3 16 3.0116 0.0926
1 3 17 -5.9081 0.0919
1 3 18 0.0514 0.0878
1 3 19 -3.9272 0.1266
1 3 20 -3.8920 -0.0237
1 3 21 -0.5293 0.0091
1 3 22 -4.4654 -0.0306
1 3 23 2.2220 -0.0889
1 3 24 -1.9495 -0.0706
1 3 25 1.7719 0.1806
1 3 26 -0.0628 -0.0042
1 4 1 26.3946 -0.1552
1 4 2 32.5869 0.0544
1 4 3 27.0771 0.0140
1 4 4 1.8093 0.0938
1 4 5 15.3231 0.1079
1 4 6 -19.1008 -0.0605
1 4 7 8.9229 -0.0516
1 4 8 -18.7318 -0.0332
1 4 9 1.9185 -0.0815
1 4 10 -10.4174 0.0398
1 4 11 -7.2187 0.0299
1 4 12 -3.8396 -0.0015
1 4 13 -3.9545 0.0752
1 4 14 0.9825 0.0382
1 4 15 7.6142 0.1035
1 4 16 5.4282 -0.0143
1 4 17 10.8875 0.0589
1 4 18 6.3330 -0.0910
1 4 19 5.7128 -0.1404
1 4 20 4.5976 0.0793
1 4 21 1.6703 -0.1472
1 4 22 2.7809 0.2059
1 4 23 0.7218 0.2181
1 4 24 -0.6328 0.0061
1 4 25 -0.1325 0.3810
1 4 26 -2.3622 -0.2968
1 5 1 -21.3096 0.0445
1 5 2 -3.6299 0.1167
1 5 3 -20.2071 -0.0880
1 5 4 -26.0961 0.1686
1 5 5 -0.4843 -0.0490
1 5 6 -14.2688 0.0713
1 5 7 14.6055 0.1051
1 5 8 4.3790 -0.0211
1 5 9 12.6117 0.0417
1 5 10 2.6166 -0.0178
1 5 11 7.6299 -0.0907
1 5 12 -6.7656 -0.0098
1 5 13 5.3838 0.0545
1 5 14 -7.3812 -0.0660
1 5 15 2.0009 0.1233
1 5 16 -1.9919 -0.1136
1 5 17 -1.7019 -0.0474
1 5 18 2.5606 -0.0700
1 5 19 -3.3586 -0.0734
1 5 20 3.4277 0.0264
1 5 21 -1.2410 0.0503
1 5 22 1.6865 0.0841
1 5 23 1.7596 0.2011
1 5 24 0.6005 -0.0928
1 5 25 1.5531 0.3135
1 5 26 0.6020 -0.4303
1 6 1 -7.5248 0.0920
1 6 2 -1.9128 0.0180
1 6 3 -18.3969 0.0448
1 6 4 -7.5210 0.0541
1 6 5 -18.2359 -0.0069
1 6 6 -7.5201 0.0148
1 6 7 -11.1522 0.1354
1 6 8 -10.4612 0.0061
1 6 9 -7.1159 0.1517
1 6 10 -9.3618 0.0062
1 6 11 -4.5591 -0.0250
1 6 12 -0.6356 0.0071
1 6 13 2.2370 -0.0681
1 6 14 5.4946 0.0232
1 6 15 7.5320 -0.0556
1 6 16 4.6629 0.0381
1 6 17 5.0255 -0.0500
1 6 18 0.7091 0.0774
1 6 19 -0.6725 -0.0195
1 6 20 -1.4468 0.0696
1 6 21 -3.9407 -0.1242
1 6 22 -0.9771 -0.0737
1 6 23 -4.1012 -0.2573
1 6 24 -0.9812 -0.3794
1 6 25 -1.9929 -0.2243
1 7 1 -6.6938 0.0318
1 7 2 5.7965 0.0151
1 7 3 -1.1113 0.0040
1 7 4 13.6762 0.0395
1 7 5 15.4501 0.0302
1 7 6 12.6276 -0.0529
1 7 7 12.3108 0.0021
1 7 8 7.1742 -0.0789
1 7 9 -0.3687 -0.0345
1 7 10 4.1399 0.0144
1 7 11 -1.9928 0.1153
1 7 12 1.3363 0.1097
1 7 13 1.9269 0.1408
1 7 14 -2.3597 0.0521
1 7 15 3.8678 -0.1029
1 7 16 -2.5806 -0.0365
1 7 17 3.3173 -0.0926
1 7 18 1.0866 -0.0524
1 7 19 -0.3470 0.1146
1 7 20 4.3728 -0.1090
1 7 21 -2.0248 0.0447
1 7 22 4.9780 -0.1195
1 7 23 0.2004 -0.1027
1 7 24 3.4362 -0.0689
1 7 25 0.8873 -0.1198
1 8 1 -12.1512 -0.0181
1 8 2 -5.6576 -0.0222
1 8 3 -10.2866 0.0266
1 8 4 -6.4329 0.0438
1 8 5 -11.7294 -0.0419
1 8 6 -4.7146 0.1861
1 8 7 -15.6264 -0.0549
1 8 8 -1.0793 -0.0211
1 8 9 -11.0473 -0.0263
1 8 10 4.1541 -0.1423
1 8 11 -2.2719 -0.0212
1 8 12 3.8402 0.1064
1 8 13 1.6444 -0.0208
1 8 14 -2.0649 0.1325
1 8 15 0.7809 -0.0184
1 8 16 -4.7768 -0.0166
1 8 17 -1.7912 0.0154
1 8 18 -3.3334 0.0081
1 8 19 -4.0656 0.0112
1 8 20 -1.0346 -0.0305
1 8 21 -4.6929 0.0094
1 8 22 1.2119 0.0500
1 8 23 -3.4454 0.1155
1 8 24 1.7270 0.3903
1 9 1 4.1469 0.0826
1 9 2 4.7952 0.0306
1 9 3 3.9606 0.0171
1 9 4 16.5398 0.0604
1 9 5 -3.3260 -0.0856
1 9 6 11.4586 -0.0466
1 9 7 -10.2479 -0.0272
1 9 8 5.2519 -0.0916
1 9 9 -8.6356 0.0546
1 9 10 4.0503 0.0179
1 9 11 -4.7195 0.0471
1 9 12 1.6979 0.0410
1 9 13 -2.9488 -0.0395
1 9 14 -1.2545 -0.0066
1 9 15 1.9145 -0.0123
1 9 16 -2.5187 0.0522
1 9 17 5.7429 0.1689
1 9 18 -2.0675 -0.0405
1 9 19 2.4700 0.1371
1 9 20 1.2788 -0.1084
1 9 21 -1.2572 -0.1072
1 9 22 4.3547 0.3461
1 9 23 -1.2762 -0.2005
1 9 24 2.9849 0.6891
1 10 1 -6.5413 -0.0215
1 10 2 2.0045 0.0396
1 10 3 -4.9638 0.0092
1 10 4 -5.0809 -0.0307
1 10 5 -5.0542 0.0422
1 10 6 -6.9292 -0.1027
1 10 7 -3.7268 -0.0458
1 10 8 3.1717 -0.1214
1 10 9 0.3493 -0.0448
1 10 10 12.7469 0.0534
1 10 11 2.1365 0.0861
1 10 12 9.2042 0.1903
1 10 13 2.0072 0.0403
1 10 14 -0.7514 -0.0409
1 10 15 1.8772 0.0046
1 10 16 -5.0347 -0.2493
1 10 17 0.2986 0.1168
1 10 18 -3.5126 -0.0455
1 10 19 -1.2999 0.0193
1 10 20 -1.0206 0.3655
1 10 21 -1.2066 -0.0970
1 10 22 -0.0216 0.6494
1 10 23 -0.5389 0.0079
1 11 1 18.7748 0.0026
1 11 2 -2.2080 -0.0040
1 11 3 15.1442 -0.0154
1 11 4 -0.7013 0.0005
1 11 5 2.8579 0.0549
1 11 6 2.5191 0.0654
1 11 7 -5.9313 0.0800
1 11 8 5.7823 -0.0440
1 11 9 -7.5970 0.0078
1 11 10 4.5251 -0.1071
1 11 11 -7.3949 -0.1039
1 11 12 1.2989 0.0558
1 11 13 -6.4231 -0.0964
1 11 14 -0.1015 0.1092
1 11 15 -1.4339 0.0463
1 11 16 -2.4947 -0.0850
1 11 17 4.2891 0.0685
1 11 18 -4.4341 -0.2058
1 11 19 5.1573 0.0517
1 11 20 -1.8845 0.1087
1 11 21 2.0223 0.1851
1 11 22 0.9336 0.6230
1 12 1 4.0326 -0.0163
1 12 2 -2.4185 0.0276
1 12 3 0.4417 0.0637
1 12 4 -1.9443 0.0405
1 12 5 -0.1769 0.0778
1 12 6 0.9848 -0.0686
1 12 7 2.2663 -0.0439
1 12 8 7.3027 -0.0777
1 12 9 2.8221 -0.0982
1 12 10 11.0182 0.0958
1 12 11 -0.8952 -0.0299
1 12 12 6.9267 0.0257
1 12 13 -3.2075 -0.0607
1 12 14 -1.9028 -0.1177
1 12 15 -0.9565 -0.0520
1 12 16 -6.4711 0.0545
1 12 17 1.7130 0.0238
1 12 18 -4.0455 0.2118
1 12 19 1.8223 -0.1614
1 12 20 -0.5604 0.2215
1 12 21 0.3979 -0.4339
1 13 1 7.9730 -0.0580
1 13 2 -2.3819 -0.0035
1 13 3 9.5516 -0.0339
1 13 4 -6.4639 0.1181
1 13 5 6.8660 -0.0127
1 13 6 -5.2369 0.0119
1 13 7 1.0522 -0.0701
1 13 8 -0.8709 -0.1309
1 13 9 -4.0787 0.0501
1 13 10 2.0350 -0.0431
1 13 11 -5.5626 0.0588
1 13 12 2.2149 0.0742
1 13 13 -4.1057 -0.2074
1 13 14 1.8610 -0.0822
1 13 15 -0.8263 -0.1676
1 13 16 0.9903 -0.1914
1 13 17 2.8886 0.2985
1 13 18 -0.7601 0.1649
1 13 19 3.9061 0.6917
1 13 20 -1.8184 0.6314
1 14 1 0.3306 -0.0090
1 14 2 -4.1702 0.0013
1 14 3 -1.4229 -0.0328
1 14 4 -2.1692 0.0243
1 14 5 -0.9191 -0.0376
1 14 6 -0.0099 0.0195
1 14 7 -0.3338 0.0345
1 14 8 1.1250 0.0664
1 14 9 -0.7571 0.0904
1 14 10 1.2199 0.0513
1 14 11 -3.5648 0.0175
1 14 12 1.6910 -0.1398
1 14 13 -6.5555 0.0030
1 14 14 1.4229 -0.0763
1 14 15 -4.2245 0.0899
1 14 16 -0.3372 0.0723
1 14 17 1.6586 -0.0761
1 14 18 -1.5863 -0.2283
1 14 19 3.7878 -0.4257
1 15 1 4.1936 -0.0328
1 15 2 0.1513 0.0819
1 15 3 5.1620 0.0154
1 15 4 -3.2129 0.1393
1 15 5 4.2125 -0.0462
1 15 6 -4.0553 -0.0265
1 15 7 1.6357 0.0047
1 15 8 -2.3127 -0.0800
1 15 9 -1.6005 0.1831
1 15 10 1.6972 0.0642
1 15 11 -3.8155 -0.0360
1 15 12 3.9630 0.2187
1 15 13 -3.1033 -0.3123
1 15 14 2.6718 0.1702
1 15 15 -0.3434 0.2434
1 15 16 0.1634 0.0474
1 15 17 1.1488 1.1291
1 15 18 -1.0602 0.1611
1 16 1 1.0273 0.1495
1 16 2 -2.8743 -0.1411
1 16 3 2.1312 0.1349
1 16 4 -1.5548 -0.1049
1 16 5 3.0579 -0.0488
1 16 6 -1.1759 0.0094
1 16 7 1.5252 -0.1749
1 16 8 -0.9824 0.0882
1 16 9 0.5198 -0.0667
1 16 10 -0.3358 0.0725
1 16 11 -0.0423 0.2230
1 16 12 1.2310 -0.0609
1 16 13 -2.8964 0.3005
1 16 14 2.9762 -0.0822
1 16 15 -4.3299 -0.2038
1 16 16 2.7285 -0.0526
1 17 1 -2.9472 0.1110
1 17 2 -4.2662 0.0288
1 17 3 -0.6558 0.0659
1 17 4 -3.7580 0.0965
1 17 5 0.6038 0.0794
1 17 6 -2.9550 0.0892
1 17 7 0.8196 0.2663
1 17 8 -2.2317 -0.0108
1 17 9 1.2037 0.2887
1 17 10 0.3191 -0.1773
1 17 11 0.9711 -0.4085
1 17 12 2.6276 -0.0937
1 17 13 0.4989 -1.3304
1 17 14 2.3755 0.1786
1 18 1 0.2675 -0.1874
1 18 2 3.1624 0.1092
1 18 3 2.1419 -0.0155
1 18 4 0.4020 0.3833
1 18 5 3.0439 0.1070
1 18 6 -2.1601 0.2131
1 18 7 1.8541 0.1080
1 18 8 -2.0170 -0.0355
1 18 9 1.4308 0.3249
1 18 10 -1.3974 -0.0702
1 18 11 1.3244 0.7717
1 18 12 -1.3027 -0.2226
1 19 1 -3.2047 0.0391
1 19 2 -1.3717 -0.1205
1 19 3 -0.8781 -0.3022
1 19 4 -0.8139 -0.0794
1 19 5 0.2910 -0.2743
1 19 6 -1.2272 -0.0379
1 19 7 0.7923 0.1098
1 19 8 -1.9444 -0.2068
1 19 9 1.4402 0.4277
1 20 1 -0.5170 0.0409
1 20 2 1.5432 0.4513
1 20 3 0.4459 0.2625
1 20 4 0.6962 1.0321
1 20 5 2.1303 0.4219
2 0 2 -66.1210 4.5189
2 0 4 -47.8562 1.6361
2 0 6 -3.4344 0.0647
2 0 8 23.5717 0.1510
2 0 10 18.3453 -0.0081
2 0 12 -2.0686 0.0387
2 0 14 -9.3742 0.2025
2 0 16 -3.7429 -0.0541
2 0 18 -0.9830 -0.1618
2 0 20 -2.4121 -0.0248
2 0 22 -2.5749 0.0594
2 0 24 -0.2936 0.0672
2 0 26 1.1449 -0.0124
2 1 2 -2.2036 -0.1396
2 1 3 19.5838 -0.5466
2 1 4 -0.9989 -0.3303
2 1 5 7.0925 -0.1402
2 1 6 0.1435 -0.0202
2 1 7 -16.4994 0.5160
2 1 8 3.8848 0.0918
2 1 9 -23.8732 0.3001
2 1 10 8.9485 0.0270
2 1 11 -14.7674 -0.0038
2 1 12 12.7779 0.0177
2 1 13 -3.5550 0.0843
2 1 14 12.2444 -0.0300
2 1 15 7.4004 -0.0089
2 1 16 5.8052 0.0046
2 1 17 12.3300 0.0259
2 1 18 -1.0581 0.1005
2 1 19 7.7384 0.1112
2 1 20 -2.9408 -0.0117
2 1 21 1.0967 -0.0560
2 1 22 -1.2824 -0.1609
2 1 23 -1.2133 0.0621
2 1 24 0.0445 0.1027
2 1 25 -0.4415 0.3083
2 1 26 -0.1498 0.5378
2 2 2 -84.3459 0.9955
2 2 3 -35.8668 -0.6468
2 2 4 -51.8574 -0.0960
2 2 5 4.2502 -0.1557
2 2 6 -5.4819 -0.3801
2 2 7 17.9528 0.3785
2 2 8 19.9251 -0.0373
2 2 9 2.3065 0.1187
2 2 10 20.3272 -0.0285
2 2 11 -10.4483 -0.0661
2 2 12 6.0852 0.0507
2 2 13 -4.8621 0.0132
2 2 14 -4.9839 0.0703
2 2 15 1.3454 0.0588
2 2 16 -6.1066 -0.0832
2 2 17 -0.8819 0.0913
2 2 18 -3.2442 -0.0088
2 2 19 -3.2285 0.0210
2 2 20 -1.3961 0.0221
2 2 21 -2.2843 -0.0772
2 2 22 -1.2813 0.0081
2 2 23 -0.1371 -0.0495
2 2 24 -0.7213 0.3047
2 2 25 1.0122 -0.0172
2 2 26 0.2953 0.4717
2 3 2 0.8010 0.2433
2 3 3 34.3399 0.2152
2 3 4 -3.4161 0.3550
2 3 5 28.5243 0.1963
2 3 6 -2.3905 0.0968
2 3 7 3.8353 0.1688
2 3 8 1.8835 -0.1731
2 3 9 -3.7654 -0.1062
2 3 10 2.8498 -0.0123
2 3 11 3.0710 -0.1552
2 3 12 3.7038 0.1387
2 3 13 4.4557 -0.0280
2 3 14 5.9716 0.0225
2 3 15 0.5576 -0.1084
2 3 16 4.3307 0.0259
2 3 17 -1.4483 -0.0946
2 3 18 0.4899 0.0107
2 3 19 -0.4080 0.0117
2 3 20 -1.9409 -0.0731
2 3 21 1.2425 0.0174
2 3 22 -3.0540 -0.0054
2 3 23 1.5000 0.1049
2 3 24 -2.8117 -0.0915
2 3 25 0.8570 0.0586
2 4 2 -31.4062 0.0073
2 4 3 16.8186 -0.0822
2 4 4 0.3117 -0.1531
2 4 5 35.5383 0.1754
2 4 6 13.9333 -0.0357
2 4 7 26.1761 0.2519
2 4 8 6.8179 0.1002
2 4 9 2.4631 0.0142
2 4 10 2.1463 0.0813
2 4 11 -10.9553 0.0292
2 4 12 0.1728 0.0872
2 4 13 -7.6086 0.0445
2 4 14 -4.6633 -0.0149
2 4 15 -2.5940 -0.0250
2 4 16 -6.5504 -0.1715
2 4 17 -1.8886 0.0004
2 4 18 -3.4530 -0.0757
2 4 19 -1.4647 -0.0756
2 4 20 -0.7273 0.0917
2 4 21 -0.5101 -0.1196
2 4 22 -0.3552 0.0388
2 4 23 1.6237 0.0138
2 4 24 -0.1221 -0.0218
2 4 25 2.8750 0.0419
2 5 2 4.3560 0.0406
2 5 3 19.8157 -0.1417
2 5 4 -13.0138 0.0519
2 5 5 16.5840 -0.1070
2 5 6 -19.1555 0.0382
2 5 7 0.4938 0.0567
2 5 8 -9.5567 0.0077
2 5 9 -0.0777 -0.0091
2 5 10 -3.5343 0.0972
2 5 11 8.6290 -0.1166
2 5 12 -3.7949 0.1100
2 5 13 7.5868 0.0064
2 5 14 -3.3128 0.0260
2 5 15 -1.8076 0.1262
2 5 16 -2.0703 0.0675
2 5 17 -7.1031 0.0331
2 5 18 -0.6882 0.0776
2 5 19 -4.5244 -0.1113
2 5 20 -0.9588 -0.0258
2 5 21 0.0871 -0.1316
2 5 22 -2.8580 -0.1370
2 5 23 1.2766 0.0223
2 5 24 -2.8532 -0.2183
2 5 25 0.0118 0.2956
2 6 2 7.7601 0.0489
2 6 3 28.8343 0.0716
2 6 4 5.8264 0.0096
2 6 5 18.3725 0.0617
2 6 6 -1.8131 -0.1179
2 6 7 5.9668 -0.0803
2 6 8 -7.7574 -0.0610
2 6 9 1.5478 -0.1228
2 6 10 -6.0734 0.1090
2 6 11 -1.2608 0.0113
2 6 12 -2.9458 -0.0188
2 6 13 -3.3069 0.0711
2 6 14 -2.4716 -0.1855
2 6 15 -2.5850 0.0770
2 6 16 -1.1563 -0.0080
2 6 17 1.6658 0.0766
2 6 18 0.9247 0.1820
2 6 19 5.5700 -0.0261
2 6 20 1.4329 0.0394
2 6 21 5.1620 -0.0386
2 6 22 1.0062 -0.2872
2 6 23 3.0337 0.3124
2 6 24 0.2845 -0.4810
2 6 25 1.1098 0.7031
2 7 2 11.7220 -0.0743
2 7 3 -5.2174 -0.0906
2 7 4 -4.2087 -0.0897
2 7 5 0.0301 0.1355
2 7 6 -8.4533 -0.0725
2 7 7 7.1891 0.1712
2 7 8 -1.1288 0.0148
2 7 9 8.6951 -0.0169
2 7 10 0.8184 0.0197
2 7 11 5.8223 -0.1097
2 7 12 -1.2287 -0.0852
2 7 13 2.2783 -0.0126
2 7 14 -1.9838 -0.0979
2 7 15 -0.8683 0.0425
2 7 16 -1.5385 -0.0625
2 7 17 -2.8731 -0.0178
2 7 18 0.3233 -0.0373
2 7 19 -3.5049 -0.0423
2 7 20 0.2995 0.0845
2 7 21 -3.0686 0.0889
2 7 22 -1.9431 0.1584
2 7 23 -2.0740 0.3893
2 7 24 -1.6523 0.1106
2 8 2 10.2838 0.0687
2 8 3 6.6820 0.0335
2 8 4 -4.1343 -0.0286
2 8 5 4.3774 -0.1128
2 8 6 -4.4301 -0.0156
2 8 7 -0.2640 -0.0282
2 8 8 -0.4774 0.0964
2 8 9 -4.1538 0.1045
2 8 10 -0.1306 0.0302
2 8 11 -3.6231 -0.0896
2 8 12 -0.6060 -0.1027
2 8 13 -0.3445 -0.1385
2 8 14 0.7302 -0.0177
2 8 15 0.2817 0.0848
2 8 16 3.4996 0.0954
2 8 17 -0.3088 0.0438
2 8 18 4.8545 -0.0134
2 8 19 -0.1898 -0.0603
2 8 20 3.7471 -0.1939
2 8 21 -0.7873 0.1332
2 8 22 1.9237 -0.1588
2 8 23 -1.1167 0.3226
2 8 24 0.2470 0.0293
2 9 2 8.6542 -0.0644
2 9 3 -13.1697 -0.0233
2 9 4 13.0132 -0.0535
2 9 5 -6.9864 -0.0361
2 9 6 13.8080 0.0112
2 9 7 1.6757 0.0475
2 9 8 6.5292 0.0712
2 9 9 4.0157 -0.0338
2 9 10 -1.4857 0.0832
2 9 11 3.5862 -0.0985
2 9 12 -3.1123 0.0237
2 9 13 2.2551 0.0198
2 9 14 -3.2583 0.0091
2 9 15 0.5033 0.0255
2 9 16 -3.1228 0.0472
2 9 17 -1.1222 -0.0016
2 9 18 0.0177 0.0490
2 9 19 -3.1564 0.0001
2 9 20 2.0002 0.0096
2 9 21 -3.1429 -0.2558
2 9 22 1.0670 -0.0768
2 9 23 -0.4467 -0.4411
2 10 2 7.9305 0.0065
2 10 3 -8.6315 -0.0287
2 10 4 -1.6281 -0.0202
2 10 5 -1.0370 -0.0119
2 10 6 -6.3675 0.0158
2 10 7 -2.1793 0.0623
2 10 8 -7.6582 0.0561
2 10 9 -6.4391 0.0922
2 10 10 -6.2367 -0.0427
2 10 11 -3.2331 0.0502
2 10 12 -4.5037 -0.0143
2 10 13 3.2294 0.0055
2 10 14 -2.2282 0.0283
2 10 15 4.8751 -0.0614
2 10 16 2.1730 -0.0915
2 10 17 3.2652 -0.0572
2 10 18 4.3060 -0.0232
2 10 19 1.9674 0.1552
2 10 20 2.3050 0.0756
2 10 21 1.3705 0.3969
2 10 22 0.1273 -0.0426
2 11 2 -4.9560 -0.0005
2 11 3 -1.2224 0.0225
2 11 4 4.6686 -0.0322
2 11 5 -2.4051 -0.0013
2 11 6 9.8315 0.0876
2 11 7 -4.4521 -0.0192
2 11 8 6.1996 0.0749
2 11 9 -3.2406 -0.0060
2 11 10 0.3669 -0.0464
2 11 11 0.3774 -0.0417
2 11 12 -1.7375 -0.0921
2 11 13 2.3198 0.0019
2 11 14 -2.2666 -0.0407
2 11 15 3.9603 0.0779
2 11 16 -3.1812 0.0812
2 11 17 4.0726 0.0376
2 11 18 -2.5318 0.0306
2 11 19 0.4398 -0.2164
2 11 20 0.1156 -0.1552
2 11 21 -1.9475 -0.4918
2 12 2 3.2673 0.1022
2 12 3 -4.6192 0.0338
2 12 4 3.9357 -0.0038
2 12 5 -3.8018 -0.0877
2 12 6 -0.2101 -0.1137
2 12 7 -4.3807 -0.0315
2 12 8 -3.3520 -0.0568
2 12 9 -2.5928 0.0254
2 12 10 -1.2299 -0.0196
2 12 11 2.7389 0.0039
2 12 12 1.1146 0.0433
2 12 13 8.1315 -0.0331
2 12 14 0.2790 0.1108
2 12 15 8.3009 0.0235
2 12 16 -0.9983 0.0299
2 12 17 2.7168 0.0886
2 12 18 -1.0228 -0.1602
2 12 19 -2.0110 -0.2345
2 12 20 0.0534 -0.4478
2 12 21 -1.6538 -0.6971
2 13 2 -3.6240 0.0155
2 13 3 5.3035 0.0585
2 13 4 -0.7966 -0.0418
2 13 5 3.0882 0.0866
2 13 6 2.2534 0.0505
2 13 7 -1.9196 -0.0406
2 13 8 3.6831 0.0231
2 13 9 -4.2505 -0.0977
2 13 10 2.0461 -0.1360
2 13 11 -1.8557 0.0681
2 13 12 -0.8877 -0.0861
2 13 13 0.6478 0.2749
2 13 14 -2.7673 0.0415
2 13 15 1.0624 0.1617
2 13 16 -3.5010 -0.0006
2 13 17 0.9781 -0.1287
2 13 18 -2.5564 -0.1807
2 13 19 1.2467 -0.0945
2 13 20 0.0350 -0.1328
2 14 2 -2.8232 0.0674
2 14 3 -1.0923 0.0611
2 14 4 0.5399 0.0754
2 14 5 -2.6806 0.0050
2 14 6 2.9596 0.0171
2 14 7 -1.9076 0.0257
2 14 8 3.6506 -0.0533
2 14 9 2.0370 -0.0745
2 14 10 3.7859 -0.0510
2 14 11 4.0675 -0.1036
2 14 12 3.6517 0.2068
2 14 13 2.9613 -0.0610
2 14 14 0.7661 0.3506
2 14 15 1.6772 0.0227
2 14 16 -3.7197 -0.1535
2 14 17 0.9488 0.1908
2 14 18 -4.3275 -0.9027
2 15 2 1.5220 0.0684
2 15 3 4.2853 0.0031
2 15 4 1.4735 -0.0312
2 15 5 1.5041 0.0509
2 15 6 0.0960 -0.0434
2 15 7 -2.0269 -0.0133
2 15 8 0.3258 -0.0087
2 15 9 -4.5847 -0.0958
2 15 10 1.5409 0.0104
2 15 11 -4.0202 -0.0826
2 15 12 0.3879 -0.0299
2 15 13 -1.1919 0.0058
2 15 14 -1.9686 -0.1240
2 15 15 1.1277 0.0305
2 15 16 -2.0385 0.1155
2 15 17 1.5008 -0.0144
2 16 2 -2.7937 -0.0514
2 16 3 -0.0144 0.0089
2 16 4 -1.9822 0.1616
2 16 5 0.4947 0.0018
2 16 6 0.9043 0.1049
2 16 7 0.4634 0.0495
2 16 8 3.2355 -0.2085
2 16 9 0.0662 -0.0090
2 16 10 2.7353 -0.1873
2 16 11 -1.9764 0.0614
2 16 12 2.3088 0.4422
2 16 13 -4.5502 0.0207
2 16 14 2.1718 1.1027
2 16 15 -4.3688 -0.2713
2 17 2 0.1675 0.0279
2 17 3 0.4159 -0.1810
2 17 4 -1.1914 -0.0377
2 17 5 -2.6920 -0.0703
2 17 6 -1.1526 0.0430
2 17 7 -2.2151 0.2130
2 17 8 0.0548 0.1403
2 17 9 -1.4399 0.3626
2 17 10 1.3116 0.1559
2 17 11 -1.7826 0.1435
2 17 12 1.1263 0.2448
2 17 13 -1.5298 -0.0663
2 17 14 0.4748 0.3245
2 18 2 0.4331 -0.2361
2 18 3 1.1164 0.1980
2 18 4 0.1443 0.1134
2 18 5 2.4573 -0.0099
2 18 6 1.2590 0.1390
2 18 7 1.7656 -0.1257
2 18 8 1.3777 -0.3494
2 18 9 0.5155 0.0140
2 18 10 -0.2707 -0.5463
2 18 11 -0.3431 0.3321
2 19 2 -1.2483 -0.2277
2 19 3 -1.0410 -0.2829
2 19 4 -1.9715 -0.3550
2 19 5 -3.2039 0.1696
2 19 6 -1.4699 0.2451
2 19 7 -1.9382 0.6961
2 19 8 -1.2897 0.9467
2 20 2 0.7934 -0.0734
2 20 3 -1.2982 1.1236
2 20 4 -1.1353 0.3700
3 0 3 30.2340 1.0394
3 0 5 -2.6190 1.4042
3 0 7 -17.9873 -0.0989
3 0 9 0.9010 -0.2654
3 0 11 21.8526 0.0758
3 0 13 16.4557 -0.1300
3 0 15 1.9426 -0.0288
3 0 17 -2.1318 0.1107
3 0 19 -1.7239 -0.0803
3 0 21 -2.1624 -0.1161
3 0 23 -2.3981 0.1890
3 0 25 -2.3084 0.5543
3 1 3 19.9783 0.6666
3 1 4 30.6221 0.6518
3 1 5 -0.0772 0.0998
3 1 6 26.7130 0.3124
3 1 7 -12.2175 -0.1032
3 1 8 9.4171 0.1176
3 1 9 -11.0175 0.0339
3 1 10 -3.4420 0.0751
3 1 11 -8.1710 -0.0557
3 1 12 -6.8417 -0.1948
3 1 13 -8.3746 -0.0537
3 1 14 -10.3934 -0.0004
3 1 15 -5.0716 0.0803
3 1 16 -11.8771 0.1621
3 1 17 1.5995 -0.0381
3 1 18 -6.7929 -0.1233
3 1 19 5.1802 -0.1586
3 1 20 0.3179 -0.1392
3 1 21 3.9018 0.0105
3 1 22 3.9325 0.0271
3 1 23 1.1575 0.1681
3 1 24 3.1077 0.0752
3 1 25 -0.0698 0.1603
3 2 3 -0.1987 0.3343
3 2 4 -7.8201 0.1201
3 2 5 -26.4896 0.1188
3 2 6 -12.1632 -0.3506
3 2 7 -29.3866 -0.4203
3 2 8 5.0315 0.2343
3 2 9 -13.3592 -0.0499
3 2 10 9.8131 0.3452
3 2 11 3.0990 0.1636
3 2 12 -3.1493 -0.1358
3 2 13 7.4854 -0.0576
3 2 14 -8.4278 -0.1927
3 2 15 4.9956 -0.0578
3 2 16 -2.5812 -0.0481
3 2 17 2.2226 -0.0849
3 2 18 0.0152 0.0323
3 2 19 -0.9599 -0.0491
3 2 20 -1.1195 0.1326
3 2 21 -2.2101 0.0972
3 2 22 -1.0475 0.0086
3 2 23 -0.7946 -0.1279
3 2 24 -0.0931 -0.2532
3 2 25 0.3346 -0.3938
3 3 3 14.4798 -0.0881
3 3 4 -8.0765 0.2386
3 3 5 -5.6678 -0.0104
3 3 6 6.6259 0.0707
3 3 7 -17.7420 0.1219
3 3 8 10.8557 -0.0365
3 3 9 -11.5214 -0.0052
3 3 10 2.1962 -0.1471
3 3 11 -3.7138 -0.1296
3 3 12 -4.8589 -0.2626
3 3 13 -3.3882 0.1069
3 3 14 -4.5031 -0.0379
3 3 15 -0.9984 0.1036
3 3 16 -0.3276 0.0839
3 3 17 4.7903 -0.1118
3 3 18 1.9962 -0.0179
3 3 19 7.8761 -0.0170
3 3 20 1.1499 0.0471
3 3 21 6.9316 0.0415
3 3 22 -0.0051 0.0605
3 3 23 3.8967 -0.1113
3 3 24 -0.3156 0.0405
3 3 25 1.2358 -0.1334
3 4 3 -16.2715 0.0050
3 4 4 -18.9769 -0.2128
3 4 5 -25.9208 0.0363
3 4 6 -3.0101 -0.1646
3 4 7 -14.7086 -0.0337
3 4 8 16.1437 0.1915
3 4 9 -7.0150 0.0127
3 4 10 19.1807 0.0521
3 4 11 -3.9800 0.0208
3 4 12 8.0067 -0.1193
3 4 13 2.4929 -0.0061
3 4 14 1.9612 0.0205
3 4 15 6.8122 0.0061
3 4 16 2.1234 -0.0005
3 4 17 3.6616 0.0235
3 4 18 -0.3969 -0.0075
3 4 19 -1.1721 0.0478
3 4 20 -2.8070 0.0393
3 4 21 -1.7671 -0.0773
3 4 22 -2.2354 -0.0861
3 4 23 0.1296 -0.3217
3 4 24 -0.6424 0.0353
3 5 3 3.9853 -0.0172
3 5 4 -10.6360 0.0370
3 5 5 7.7601 -0.0101
3 5 6 4.6778 -0.1422
3 5 7 1.1586 0.0693
3 5 8 10.7206 -0.1379
3 5 9 -3.6470 0.0175
3 5 10 2.9132 0.0229
3 5 11 -2.9567 -0.0685
3 5 12 -2.5311 0.0344
3 5 13 0.1609 0.0446
3 5 14 1.4614 0.0041
3 5 15 3.8865 0.0925
3 5 16 6.0271 0.0275
3 5 17 4.3730 0.0340
3 5 18 4.1460 0.0053
3 5 19 2.6949 -0.0200
3 5 20 -0.8570 -0.0308
3 5 21 2.0267 -0.1643
3 5 22 -2.7371 0.0789
3 5 23 1.2138 -0.2678
3 5 24 -0.8806 0.2810
3 6 3 2.6679 -0.0552
3 6 4 -10.9391 0.0532
3 6 5 2.3826 -0.1024
3 6 6 3.6184 0.1486
3 6 7 3.3345 -0.1067
3 6 8 6.0577 0.1079
3 6 9 -0.1246 -0.1049
3 6 10 3.9231 -0.0815
3 6 11 -2.9770 -0.0297
3 6 12 1.8104 -0.0918
3 6 13 -0.7522 0.0144
3 6 14 -0.6770 0.0362
3 6 15 0.5020 -0.0705
3 6 16 -4.6658 0.0817
3 6 17 -0.9219 -0.0331
3 6 18 -7.1119 0.0780
3 6 19 -0.3646 0.1312
3 6 20 -4.7136 -0.0176
3 6 21 2.0703 0.1087
3 6 22 -1.2148 -0.2133
3 6 23 3.1651 -0.0307
3 6 24 -0.0348 -0.3336
3 7 3 -5.3253 -0.0714
3 7 4 -4.8794 -0.0588
3 7 5 6.2592 0.0806
3 7 6 -8.5518 -0.0129
3 7 7 1.9500 0.0635
3 7 8 -8.4555 0.0766
3 7 9 -3.5057 -0.0681
3 7 10 -3.8842 -0.0193
3 7 11 -2.1822 0.0010
3 7 12 1.7261 -0.1186
3 7 13 2.1736 0.0894
3 7 14 4.7733 0.0211
3 7 15 4.0859 -0.0762
3 7 16 4.2508 0.1047
3 7 17 1.3951 -0.2262
3 7 18 2.3671 0.0242
3 7 19 -1.3393 -0.1259
3 7 20 0.1909 0.0721
3 7 21 -0.9383 0.1275
3 7 22 -1.4117 0.2082
3 7 23 0.1079 0.2993
3 8 3 15.4684 0.0974
3 8 4 -7.3272 0.0501
3 8 5 12.2412 0.0633
3 8 6 -0.4903 0.1456
3 8 7 2.5569 -0.0730
3 8 8 5.0073 -0.1100
3 8 9 -1.2259 0.0120
3 8 10 6.0604 -0.2061
3 8 11 -1.4731 0.1346
3 8 12 3.0836 -0.0058
3 8 13 -2.4076 0.0458
3 8 14 0.1471 0.0567
3 8 15 -4.0665 -0.0530
3 8 16 -0.4871 0.0560
3 8 17 -3.2567 -0.0267
3 8 18 0.9520 0.0348
3 8 19 -0.1517 -0.0010
3 8 20 2.3677 -0.2334
3 8 21 1.4298 -0.0947
3 8 22 1.2855 -0.4686
3 8 23 1.1403 -0.1908
3 9 3 -7.1683 0.0406
3 9 4 3.5683 0.0762
3 9 5 -4.3262 0.0133
3 9 6 -3.1896 0.0096
3 9 7 0.0465 -0.0027
3 9 8 -5.2686 0.0084
3 9 9 5.4053 -0.0185
3 9 10 -2.2414 -0.0004
3 9 11 6.7649 0.0425
3 9 12 1.7923 -0.1280
3 9 13 4.8965 -0.0123
3 9 14 2.9524 0.0289
3 9 15 1.7382 -0.1938
3 9 16 1.3225 0.2474
3 9 17 -2.3254 -0.0719
3 9 18 0.2412 -0.0010
3 9 19 -4.4321 0.2241
3 9 20 -0.3949 -0.4116
3 9 21 -2.9995 0.1922
3 9 22 -0.9549 -0.5879
3 10 3 9.0635 0.0271
3 10 4 -1.0856 0.0833
3 10 5 10.6325 0.1267
3 10 6 -3.5393 0.0194
3 10 7 6.8271 -0.0364
3 10 8 1.0162 -0.0980
3 10 9 2.1884 -0.0173
3 10 10 2.0011 -0.0832
3 10 11 -0.3603 0.0652
3 10 12 -0.6244 0.0873
3 10 13 -1.8791 -0.0309
3 10 14 -1.8612 0.1369
3 10 15 -4.4651 -0.0755
3 10 16 -0.6823 -0.0737
3 10 17 -4.7201 -0.0734
3 10 18 1.2587 -0.3337
3 10 19 -2.0094 0.0275
3 10 20 1.6444 -0.4049
3 10 21 -0.4986 0.2715
3 11 3 -2.3759 0.0549
3 11 4 1.3853 -0.0186
3 11 5 -4.6641 -0.0842
3 11 6 3.7249 0.1261
3 11 7 -2.0891 -0.0596
3 11 8 3.8806 0.0398
3 11 9 3.1963 0.0116
3 11 10 1.2231 -0.1070
3 11 11 4.3555 0.0101
3 11 12 -0.2641 -0.0399
3 11 13 0.8171 0.0004
3 11 14 -1.1537 0.2162
3 11 15 -2.3967 -0.0777
3 11 16 -1.3013 0.1081
3 11 17 -2.7745 0.0275
3 11 18 0.9933 -0.4816
3 11 19 -2.3898 0.3458
3 11 20 2.6222 -0.8549
3 11 21 -2.0016 0.3198
3 12 3 -6.0053 -0.0140
3 12 4 -0.5538 0.0608
3 12 5 -1.1424 0.0830
3 12 6 -4.3090 -0.0696
3 12 7 2.9187 -0.0347
3 12 8 -5.6101 -0.0555
3 12 9 1.7237 -0.0233
3 12 10 -5.2520 0.1361
3 12 11 0.0565 0.0778
3 12 12 -4.3588 0.1527
3 12 13 0.5209 0.0015
3 12 14 -3.0723 -0.0838
3 12 15 0.7887 -0.0741
3 12 16 0.6004 -0.1614
3 12 17 0.3510 0.0513
3 12 18 3.9843 0.1899
3 12 19 -0.6072 0.3302
3 12 20 2.7429 0.3604
3 13 3 1.0965 0.1036
3 13 4 -0.1245 0.0096
3 13 5 1.5609 0.0342
3 13 6 2.0717 0.1281
3 13 7 0.0702 -0.0957
3 13 8 2.0873 -0.0097
3 13 9 -0.2644 0.0262
3 13 10 -1.7097 -0.0209
3 13 11 1.0538 0.1699
3 13 12 -4.0186 0.1828
3 13 13 1.0709 -0.0084
3 13 14 -2.4804 0.2096
3 13 15 0.0849 -0.3352
3 13 16 0.0939 -0.0793
3 13 17 -0.1070 -0.0615
3 13 18 0.6748 -0.3795
3 13 19 -0.2884 0.6183
3 14 3 -5.0636 0.0311
3 14 4 1.8237 -0.0017
3 14 5 -4.8437 0.0888
3 14 6 0.3062 -0.0755
3 14 7 -1.4486 -0.0557
3 14 8 -3.4662 0.0497
3 14 9 2.2065 -0.0794
3 14 10 -3.8792 0.0440
3 14 11 4.1096 0.0184
3 14 12 -1.3578 -0.1494
3 14 13 4.4929 0.1175
3 14 14 -0.3601 -0.1564
3 14 15 4.6682 0.2758
3 14 16 -0.5150 0.0356
3 14 17 3.5411 0.1943
3 15 3 -3.3757 0.0376
3 15 4 2.5353 0.0205
3 15 5 1.3811 -0.1098
3 15 6 1.3133 -0.0118
3 15 7 1.7331 -0.1433
3 15 8 0.1293 -0.1712
3 15 9 -0.1010 0.2120
3 15 10 -0.4957 -0.1305
3 15 11 0.7137 0.2118
3 15 12 -0.3319 -0.0749
3 15 13 2.4362 -0.4767
3 15 14 0.0361 -0.2208
3 15 15 1.9416 -1.1144
3 15 16 0.1875 -0.1917
3 16 3 -0.2904 -0.0968
3 16 4 0.0212 -0.0106
3 16 5 -1.8185 0.1028
3 16 6 2.0367 -0.1683
3 16 7 -2.9684 -0.0578
3 16 8 2.1057 0.0862
3 16 9 -1.0680 -0.2502
3 16 10 2.3300 0.1575
3 16 11 0.8338 0.1831
3 16 12 2.7073 -0.0670
3 16 13 0.5599 0.8856
3 16 14 1.6488 -0.0757
3 17 3 0.2904 -0.0165
3 17 4 5.9044 0.0191
3 17 5 -0.0294 -0.2280
3 17 6 2.7771 0.2250
3 17 7 -1.3898 0.0344
3 17 8 -0.3368 0.2613
3 17 9 -1.6968 0.6509
3 17 10 -0.1752 0.0996
3 17 11 -0.0236 0.4532
3 17 12 0.9357 -0.1469
3 18 3 0.8083 -0.1096
3 18 4 -0.6955 -0.0036
3 18 5 0.1755 -0.1301
3 18 6 0.7764 -0.1970
3 18 7 -1.0498 -0.3745
3 18 8 1.6822 -0.0209
3 18 9 -0.2648 -1.1247
3 18 10 1.3562 0.3311
3 19 3 1.4508 -0.0430
3 19 4 3.7734 -0.2119
3 19 5 -0.0979 -0.3914
3 19 6 2.8956 0.3018
3 19 7 -0.4892 -0.3525
4 0 4 -5.8327 -4.3037
4 0 6 -2.9001 -1.3291
4 0 8 -15.9017 0.0616
4 0 10 -22.9965 -0.0881
4 0 12 -11.0486 0.0248
4 0 14 2.6050 -0.0765
4 0 16 7.6193 -0.1819
4 0 18 8.3579 0.0817
4 0 20 4.5840 0.1095
4 0 22 -0.2053 -0.0250
4 0 24 -0.2195 0.0420
4 1 4 3.2025 0.2584
4 1 5 -18.7347 0.6360
4 1 6 13.1494 0.2913
4 1 7 2.0126 0.2397
4 1 8 6.9725 -0.0388
4 1 9 11.3275 -0.4886
4 1 10 2.1972 -0.0340
4 1 11 9.2520 -0.2918
4 1 12 4.2694 0.0117
4 1 13 6.8422 0.0248
4 1 14 4.0080 -0.1308
4 1 15 5.2678 0.0190
4 1 16 -0.3407 -0.0581
4 1 17 2.7131 0.1257
4 1 18 -2.9329 0.0852
4 1 19 -0.7633 -0.0332
4 1 20 -1.8239 -0.0506
4 1 21 -3.4529 -0.2993
4 1 22 0.0605 -0.2810
4 1 23 -2.7256 -0.2252
4 1 24 0.2123 -0.3808
4 2 4 22.3259 -0.8264
4 2 5 2.7896 0.6416
4 2 6 13.0693 0.1073
4 2 7 -0.4300 0.0162
4 2 8 -3.5515 0.1580
4 2 9 0.9186 -0.2725
4 2 10 -8.6795 -0.0347
4 2 11 8.4947 0.0367
4 2 12 -1.8008 0.0849
4 2 13 9.1099 -0.0456
4 2 14 2.9712 -0.0710
4 2 15 3.5034 -0.0987
4 2 16 2.9648 -0.0875
4 2 17 -0.7669 0.1043
4 2 18 3.5129 0.0843
4 2 19 -3.8329 0.0696
4 2 20 2.7163 -0.0864
4 2 21 -4.5119 0.0086
4 2 22 0.0490 -0.2539
4 2 23 -1.9831 0.0709
4 2 24 -0.9206 -0.2027
4 3 4 0.0047 -0.0870
4 3 5 1.3533 -0.1566
4 3 6 8.8571 -0.3363
4 3 7 -4.3602 -0.2403
4 3 8 4.1358 -0.1429
4 3 9 -0.1004 -0.2486
4 3 10 -1.1660 0.2467
4 3 11 4.2618 0.0457
4 3 12 -1.5135 0.0454
4 3 13 0.8437 0.0891
4 3 14 -3.2345 -0.1681
4 3 15 -5.1661 0.0472
4 3 16 -5.3992 0.0346
4 3 17 -6.0298 0.1459
4 3 18 -4.2351 0.0175
4 3 19 -3.3064 0.0152
4 3 20 -1.3821 0.0021
4 3 21 -1.7669 -0.0101
4 3 22 0.0456 0.3988
4 3 23 -1.0732 0.3054
4 3 24 -0.6726 0.6258
4 4 4 17.0963 -0.0885
4 4 5 -7.1780 0.0405
4 4 6 8.0400 0.1011
4 4 7 -13.9299 -0.2136
4 4 8 -0.9016 0.0842
4 4 9 -8.3849 -0.1410
4 4 10 -2.2229 -0.1012
4 4 11 2.0409 -0.0366
4 4 12 -1.9649 -0.1138
4 4 13 2.9095 -0.1617
4 4 14 -2.3107 0.0686
4 4 15 -1.6112 0.0480
4 4 16 -0.9253 0.1746
4 4 17 -2.2931 0.1852
4 4 18 1.7006 0.0245
4 4 19 -1.5243 -0.0688
4 4 20 2.8524 -0.1250
4 4 21 -1.3479 -0.0635
4 4 22 1.7579 -0.1930
4 4 23 -0.9391 0.1140
4 5 4 -2.3037 -0.1363
4 5 5 -2.2401 0.1320
4 5 6 -0.2457 -0.1281
4 5 7 -9.5184 0.1581
4 5 8 2.6029 0.0466
4 5 9 -4.9852 -0.0036
4 5 10 0.2839 0.0948
4 5 11 1.1565 -0.0504
4 5 12 -4.1930 -0.1616
4 5 13 -0.2761 0.0360
4 5 14 -5.8005 -0.2268
4 5 15 -3.6785 0.0714
4 5 16 -2.8829 -0.0258
4 5 17 -2.5211 -0.0258
4 5 18 0.1420 0.0460
4 5 19 0.5070 -0.0767
4 5 20 0.6531 0.0838
4 5 21 0.4514 0.0064
4 5 22 0.7569 0.1343
4 5 23 -1.5666 -0.0628
4 6 4 4.4124 0.0199
4 6 5 -7.1455 0.0352
4 6 6 3.3971 -0.0004
4 6 7 -7.4464 -0.0507
4 6 8 3.0863 -0.0114
4 6 9 0.3868 -0.0173
4 6 10 3.3469 0.0458
4 6 11 6.3394 0.0564
4 6 12 0.4210 0.0414
4 6 13 5.9379 0.0397
4 6 14 -1.8644 -0.0066
4 6 15 3.9261 -0.0173
4 6 16 -1.5037 -0.0420
4 6 17 3.7524 -0.0659
4 6 18 -1.3042 0.0243
4 6 19 2.7591 -0.0746
4 6 20 -1.4274 0.2643
4 6 21 0.5589 -0.1937
4 6 22 -1.4356 0.3566
4 6 23 -0.6349 -0.3711
4 7 4 -3.3885 -0.0603
4 7 5 2.2668 0.0249
4 7 6 -2.1210 0.0438
4 7 7 1.2642 -0.2107
4 7 8 2.0063 0.1758
4 7 9 -1.1914 -0.1456
4 7 10 0.2206 0.0979
4 7 11 -2.7101 0.1641
4 7 12 -4.1752 -0.0609
4 7 13 -1.9393 0.1635
4 7 14 -4.6763 -0.0416
4 7 15 -0.1278 0.0369
4 7 16 -1.3904 -0.0200
4 7 17 0.4189 0.0438
4 7 18 0.6622 -0.0610
4 7 19 0.7670 -0.1176
4 7 20 0.2775 -0.0346
4 7 21 1.4720 -0.3863
4 7 22 0.0795 -0.0152
4 8 4 -9.6263 -0.0734
4 8 5 0.4997 -0.1088
4 8 6 -1.5600 0.0028
4 8 7 -3.5876 -0.0486
4 8 8 1.3759 0.0437
4 8 9 -3.9927 0.1017
4 8 10 0.9149 0.0429
4 8 11 -2.3608 -0.0364
4 8 12 -0.3264 -0.0283
4 8 13 -0.4911 -0.0226
4 8 14 -0.3632 -0.1211
4 8 15 0.5553 0.1720
4 8 16 -0.6220 -0.0107
4 8 17 0.8089 0.0634
4 8 18 -2.1442 0.1161
4 8 19 1.0247 -0.2537
4 8 20 -2.4254 0.0120
4 8 21 0.9739 -0.5154
4 8 22 -1.5203 -0.0768
4 9 4 -3.4327 0.0700
4 9 5 -2.2029 -0.0213
4 9 6 -4.0658 -0.0024
4 9 7 -0.6678 -0.1601
4 9 8 -5.2136 0.0266
4 9 9 -1.8946 -0.0976
4 9 10 -4.4153 -0.0114
4 9 11 -3.2838 0.1589
4 9 12 -1.5781 -0.1425
4 9 13 -1.4859 0.0374
4 9 14 0.8156 -0.0433
4 9 15 1.7947 -0.2081
4 9 16 1.7384 0.0690
4 9 17 2.6577 -0.0207
4 9 18 1.9347 0.0469
4 9 19 2.1373 0.2360
4 9 20 1.4510 0.2275
4 9 21 1.6623 0.2759
4 10 4 -4.2475 -0.0725
4 10 5 8.1717 0.0410
4 10 6 -1.1218 0.0422
4 10 7 2.8859 -0.0388
4 10 8 1.9201 0.0288
4 10 9 -2.4451 -0.0783
4 10 10 3.4917 -0.0969
4 10 11 -3.7189 -0.0167
4 10 12 3.4179 -0.0167
4 10 13 -1.8246 0.1289
4 10 14 3.6225 0.0784
4 10 15 -0.5829 0.0257
4 10 16 2.8056 0.1393
4 10 17 -1.4026 -0.5380
4 10 18 0.5070 0.2028
4 10 19 -1.3935 -0.9676
4 10 20 -0.5755 0.1573
4 11 4 -2.2823 -0.0361
4 11 5 -6.1805 -0.0027
4 11 6 -0.6810 -0.0251
4 11 7 -5.4522 0.0600
4 11 8 -2.2257 0.0291
4 11 9 -2.8357 0.1612
4 11 10 -1.6258 -0.0691
4 11 11 -1.3528 0.1411
4 11 12 2.8945 -0.2230
4 11 13 -0.5317 -0.0280
4 11 14 5.7380 0.0556
4 11 15 0.3047 -0.0167
4 11 16 3.5075 0.2975
4 11 17 0.1475 0.1205
4 11 18 0.7702 -0.0252
4 11 19 -0.1359 -0.0151
4 12 4 2.2467 0.0319
4 12 5 8.4907 0.0452
4 12 6 -2.1006 0.1015
4 12 7 7.6590 -0.0252
4 12 8 -1.2267 0.0475
4 12 9 3.7715 -0.0545
4 12 10 1.6292 -0.0664
4 12 11 0.9236 0.0680
4 12 12 2.6121 -0.0749
4 12 13 0.8848 0.0866
4 12 14 1.4231 0.0075
4 12 15 -0.3709 -0.2000
4 12 16 -0.6830 0.2906
4 12 17 -2.8997 -0.6327
4 12 18 -1.0315 0.6209
4 13 4 -4.4895 0.0209
4 13 5 0.6028 0.1253
4 13 6 -2.4872 0.0754
4 13 7 -1.0507 0.1414
4 13 8 -0.6246 0.0715
4 13 9 0.0446 -0.1307
4 13 10 0.1679 -0.0026
4 13 11 1.0950 -0.2190
4 13 12 1.6739 -0.0253
4 13 13 -0.0126 0.0465
4 13 14 2.7351 0.0180
4 13 15 -1.5848 0.0991
4 13 16 1.6432 -0.4513
4 13 17 -1.1262 -0.2748
4 14 4 1.6284 -0.1308
4 14 5 1.8281 -0.0020
4 14 6 -2.0934 0.0285
4 14 7 2.8426 0.0300
4 14 8 -2.8246 0.0692
4 14 9 1.6657 0.1342
4 14 10 -1.9343 -0.0662
4 14 11 -0.2544 0.1095
4 14 12 -1.1695 -0.1019
4 14 13 -0.5101 -0.1067
4 14 14 -2.1313 0.1611
4 14 15 -0.4519 -0.1672
4 14 16 -3.1097 0.6834
4 15 4 -3.2094 0.0489
4 15 5 1.7169 -0.0801
4 15 6 -2.6423 -0.0968
4 15 7 2.1021 -0.0630
4 15 8 0.0261 -0.1260
4 15 9 1.1496 -0.1880
4 15 10 0.3489 0.2216
4 15 11 -0.5274 -0.1768
4 15 12 -0.4088 0.2709
4 15 13 -1.4182 0.0550
4 15 14 -0.2050 -0.3391
4 15 15 -0.9592 -0.0264
4 16 4 -0.4900 -0.1236
4 16 5 -1.3804 -0.0426
4 16 6 -0.9428 0.2154
4 16 7 -0.8678 -0.2036
4 16 8 -1.7564 0.1014
4 16 9 -0.5631 -0.0973
4 16 10 -2.1259 -0.6024
4 16 11 -0.7971 0.1868
4 16 12 -1.3386 -0.8328
4 16 13 -0.5417 0.1839
4 17 4 0.2098 0.0372
4 17 5 0.4710 0.0064
4 17 6 0.1263 0.0272
4 17 7 3.0968 0.1466
4 17 8 0.2841 0.1605
4 17 9 2.2971 0.1410
4 17 10 -0.5037 0.8498
4 17 11 0.2782 -0.1318
4 18 4 -2.5537 -0.3218
4 18 5 -0.8263 0.1162
4 18 6 -1.9387 -0.1815
4 18 7 -0.5834 -0.9466
4 18 8 -1.4433 0.0927
4 19 4 0.9874 0.2678
5 0 5 10.6558 -1.0454
5 0 7 6.7801 -1.1454
5 0 9 8.3980 0.1296
5 0 11 4.3627 0.1716
5 0 13 -6.2655 -0.1472
5 0 15 -15.3615 0.0418
5 0 17 -14.2237 0.1660
5 0 19 -3.1764 0.0843
5 0 21 4.2312 -0.3686
5 0 23 2.2430 -0.8408
5 1 5 -3.1662 -0.6499
5 1 6 -4.3658 -0.5206
5 1 7 -0.7300 -0.1344
5 1 8 -5.3621 -0.2182
5 1 9 0.6426 0.1407
5 1 10 -1.6947 -0.1331
5 1 11 -2.1653 0.0604
5 1 12 1.5558 -0.1269
5 1 13 -3.6467 0.0324
5 1 14 2.5057 0.1439
5 1 15 -1.6990 0.0073
5 1 16 1.0091 0.1041
5 1 17 1.0172 -0.0090
5 1 18 -0.0956 0.0447
5 1 19 1.8170 -0.0233
5 1 20 0.1283 0.0789
5 1 21 0.6071 -0.2379
5 1 22 -0.4513 -0.1690
5 1 23 -0.4403 -0.4760
5 2 5 -0.4082 -0.3121
5 2 6 -10.1861 -0.1091
5 2 7 6.4425 -0.0291
5 2 8 -6.4727 0.1818
5 2 9 6.1742 0.3611
5 2 10 -6.5552 -0.1960
5 2 11 -0.6654 -0.0052
5 2 12 -7.9028 -0.1964
5 2 13 -5.7553 -0.1460
5 2 14 -4.3295 0.0386
5 2 15 -7.1032 -0.0121
5 2 16 3.0707 0.0526
5 2 17 -5.4264 -0.0745
5 2 18 7.9842 0.0846
5 2 19 -0.6191 0.0973
5 2 20 5.7440 0.0864
5 2 21 2.6787 0.4026
5 2 22 1.1546 0.1384
5 2 23 1.7588 0.4326
5 3 5 0.7390 0.1826
5 3 6 -0.7630 -0.1336
5 3 7 3.5128 0.0425
5 3 8 -1.6852 -0.1108
5 3 9 4.9433 -0.1835
5 3 10 -2.7210 -0.0740
5 3 11 3.1487 -0.0058
5 3 12 2.0320 0.1408
5 3 13 1.6876 0.1325
5 3 14 7.5445 0.2383
5 3 15 0.8229 -0.1409
5 3 16 7.3636 -0.0340
5 3 17 -0.0468 -0.0993
5 3 18 3.5599 -0.0416
5 3 19 -0.8058 0.0734
5 3 20 0.3950 0.1921
5 3 21 -0.8921 -0.3088
5 3 22 -0.9430 0.1389
5 4 5 -8.3673 -0.1003
5 4 6 2.2279 0.1463
5 4 7 4.3281 -0.0009
5 4 8 -2.7002 0.0742
5 4 9 5.7024 0.0993
5 4 10 -7.9273 -0.1320
5 4 11 1.5787 0.0237
5 4 12 -6.7463 0.0492
5 4 13 0.2273 -0.0434
5 4 14 -1.6814 0.0430
5 4 15 0.5619 -0.0100
5 4 16 2.4579 -0.1638
5 4 17 -0.2218 0.0426
5 4 18 4.4449 -0.0233
5 4 19 -1.1141 0.0110
5 4 20 3.0373 0.0576
5 4 21 -0.5780 -0.0121
5 4 22 0.5742 -0.1401
5 5 5 2.2106 0.0515
5 5 6 4.5248 -0.0723
5 5 7 2.9053 -0.0794
5 5 8 1.9749 0.0561
5 5 9 3.1528 -0.0653
5 5 10 -3.1797 0.1456
5 5 11 3.8154 0.0196
5 5 12 -2.3690 0.0503
5 5 13 2.8349 -0.1016
5 5 14 1.2612 -0.0759
5 5 15 -0.1942 -0.2190
5 5 16 2.0427 -0.0227
5 5 17 -2.5356 0.0966
5 5 18 0.4536 0.0114
5 5 19 -3.0744 0.4522
5 5 20 -0.0916 -0.2558
5 5 21 -2.3238 0.4376
5 5 22 0.9670 -0.3719
5 6 5 -5.4887 0.0141
5 6 6 7.8670 -0.0294
5 6 7 -1.9237 0.0980
5 6 8 -1.5226 -0.0475
5 6 9 -0.6768 0.0373
5 6 10 -8.7440 -0.1079
5 6 11 1.4132 0.0405
5 6 12 -6.1519 -0.0266
5 6 13 3.3467 0.0606
5 6 14 -0.5372 0.1067
5 6 15 3.5032 -0.0054
5 6 16 1.5556 0.0838
5 6 17 2.5625 0.0373
5 6 18 1.8295 -0.1081
5 6 19 0.6213 0.1529
5 6 20 1.9955 -0.1131
5 6 21 -0.4642 0.2388
5 7 5 5.1547 0.0253
5 7 6 0.3850 0.1126
5 7 7 1.9491 0.0881
5 7 8 -2.3643 0.1775
5 7 9 0.8144 0.0023
5 7 10 -2.7924 -0.0883
5 7 11 2.7794 -0.0568
5 7 12 -1.7648 -0.0235
5 7 13 2.5482 -0.0518
5 7 14 -1.6468 0.2163
5 7 15 -0.8463 0.0341
5 7 16 -1.8186 0.0723
5 7 17 -3.3317 0.0536
5 7 18 -1.6722 -0.2145
5 7 19 -2.7146 -0.1008
5 7 20 -1.0341 -0.4103
5 7 21 -0.6520 -0.1111
5 8 5 2.6663 0.0599
5 8 6 3.4837 0.0226
5 8 7 0.3178 0.0667
5 8 8 2.9140 -0.0568
5 8 9 0.7720 -0.0170
5 8 10 0.4294 0.0505
5 8 11 3.9888 -0.0742
5 8 12 -0.0748 0.0851
5 8 13 4.5916 0.0120
5 8 14 1.0256 -0.0628
5 8 15 2.5161 0.0155
5 8 16 0.9277 -0.0183
5 8 17 1.7239 0.0028
5 8 18 -1.0509 0.1122
5 8 19 1.2796 0.1261
5 8 20 -1.9345 0.1402
5 9 5 2.2004 0.1087
5 9 6 2.5109 0.0287
5 9 7 1.5990 0.0680
5 9 8 0.1423 0.0117
5 9 9 2.2519 -0.1301
5 9 10 0.2869 -0.0580
5 9 11 1.8520 0.0047
5 9 12 -0.6564 0.0079
5 9 13 0.4301 0.0865
5 9 14 -2.8256 -0.0212
5 9 15 -0.2939 -0.0005
5 9 16 -3.2842 -0.0954
5 9 17 -0.6293 0.1427
5 9 18 -2.1829 0.2842
5 9 19 -0.6779 0.2689
5 9 20 -1.0165 0.7060
5 10 5 1.2991 0.0111
5 10 6 -2.7458 0.0709
5 10 7 -2.2026 -0.0419
5 10 8 2.3190 0.0980
5 10 9 -3.6652 -0.0685
5 10 10 3.3950 0.0632
5 10 11 -0.8284 -0.0772
5 10 12 0.8213 0.0081
5 10 13 1.3359 0.1058
5 10 14 -0.7580 -0.0795
5 10 15 0.4922 0.2358
5 10 16 0.0196 -0.0784
5 10 17 -0.5493 0.0498
5 10 18 -0.1383 -0.1457
5 10 19 -0.3914 -0.2580
5 11 5 -2.6510 0.0763
5 11 6 4.5760 0.0297
5 11 7 -3.3809 -0.0427
5 11 8 3.0762 0.0763
5 11 9 -2.5995 -0.0804
5 11 10 -0.3631 0.0247
5 11 11 -3.7989 0.0595
5 11 12 -2.7380 -0.0823
5 11 13 -3.7875 -0.0212
5 11 14 -2.6497 -0.1132
5 11 15 -0.4241 0.0416
5 11 16 -1.6366 0.2513
5 11 17 1.8953 0.5958
5 11 18 -1.2891 0.7994
5 12 5 1.6113 -0.0602
5 12 6 -1.9658 0.0355
5 12 7 0.8428 -0.1673
5 12 8 1.5445 -0.1151
5 12 9 -1.5014 -0.1057
5 12 10 2.4572 -0.1000
5 12 11 -2.1648 0.0745
5 12 12 0.3065 0.0063
5 12 13 -0.3499 0.1775
5 12 14 -1.0789 -0.1635
5 12 15 1.6833 0.0293
5 12 16 -0.2592 -0.4142
5 12 17 1.2247 -0.0649
5 13 5 0.6100 0.1384
5 13 6 0.8765 0.0218
5 13 7 -2.0287 -0.0751
5 13 8 0.9861 0.1230
5 13 9 -4.3464 -0.2626
5 13 10 -0.8169 -0.1483
5 13 11 -4.8498 -0.0496
5 13 12 -0.3103 -0.2701
5 13 13 -2.6183 0.2269
5 13 14 1.6021 0.1048
5 13 15 0.1399 0.5203
5 13 16 1.3910 0.4365
5 14 5 2.1204 0.0969
5 14 6 0.7796 -0.0863
5 14 7 1.0039 0.1007
5 14 8 1.1814 0.0790
5 14 9 -0.4332 -0.0379
5 14 10 1.3193 0.3256
5 14 11 -0.7874 -0.1365
5 14 12 1.1280 0.3062
5 14 13 0.3058 0.0249
5 14 14 0.7200 -0.1149
5 14 15 1.2577 0.3594
5 15 5 1.5977 0.3214
5 15 6 -0.6005 -0.0077
5 15 7 -0.1578 0.0072
5 15 8 -0.8867 -0.0535
5 15 9 -0.7807 -0.1346
5 15 10 -0.3234 -0.1423
5 15 11 -0.4121 0.7041
5 15 12 0.6119 -0.0162
5 15 13 -0.3109 1.3795
5 16 5 1.3501 -0.1612
5 16 6 -1.1976 -0.1724
5 16 7 0.5911 0.1054
5 16 8 -1.3291 -0.4163
5 16 9 0.5656 -0.4098
5 16 10 -0.6664 -0.2077
5 16 11 0.6272 -1.3388
5 17 5 0.3449 -0.1320
5 17 6 -0.9575 -0.1154
5 17 7 0.7521 -0.4628
5 17 8 -0.4396 0.3810
5 17 9 1.0049 -0.5036
5 18 5 1.5333 -0.8729
5 18 6 -0.8787 0.4746
6 0 6 3.6673 3.4178
6 0 8 2.9154 0.9649
6 0 10 4.7673 -0.0208
6 0 12 10.8249 0.1155
6 0 14 13.0619 -0.1210
6 0 16 6.5177 -0.1022
6 0 18 -2.0200 0.2872
6 0 20 -2.9439 0.6295
6 1 6 1.9809 -0.1841
6 1 7 -0.8598 -0.5705
6 1 8 -0.3851 -0.2637
6 1 9 -4.2852 -0.2788
6 1 10 0.4557 0.0289
6 1 11 -6.2851 0.3097
6 1 12 3.3198 0.1485
6 1 13 -2.2776 0.1938
6 1 14 2.9730 0.0728
6 1 15 3.5040 -0.0200
6 1 16 -1.1020 -0.0213
6 1 17 3.9811 0.0150
6 1 18 -3.8006 -0.0261
6 1 19 0.8591 0.0523
6 1 20 -2.4187 0.2087
6 1 21 -0.3747 0.2377
6 2 6 0.5149 0.8415
6 2 7 4.7386 -0.5547
6 2 8 1.1144 0.0746
6 2 9 5.0176 -0.0163
6 2 10 3.6720 -0.1113
6 2 11 5.1299 0.2607
6 2 12 5.6614 -0.1196
6 2 13 -0.3926 -0.0377
6 2 14 5.2468 -0.2571
6 2 15 -6.9264 -0.1347
6 2 16 1.6397 0.0021
6 2 17 -7.1692 -0.0216
6 2 18 -2.4182 0.0429
6 2 19 -1.8828 0.1667
6 2 20 -2.4739 -0.4153
6 2 21 1.0609 0.2900
6 3 6 -0.3583 0.1080
6 3 7 -2.5299 0.1924
6 3 8 -2.7379 0.2441
6 3 9 -2.2573 0.1789
6 3 10 0.2376 0.1126
6 3 11 -3.1311 0.1445
6 3 12 5.1357 -0.1509
6 3 13 -4.3782 -0.0616
6 3 14 5.8413 -0.0367
6 3 15 -3.6382 -0.0733
6 3 16 1.6433 0.0149
6 3 17 -1.5822 -0.0184
6 3 18 -1.6713 -0.1934
6 3 19 0.4322 -0.1333
6 3 20 -1.1872 -0.1158
6 3 21 1.1026 -0.2175
6 4 6 -0.6503 0.0536
6 4 7 3.9560 -0.1717
6 4 8 -0.3086 0.0388
6 4 9 4.0435 0.2065
6 4 10 1.8998 -0.0555
6 4 11 1.9089 0.2137
6 4 12 0.5590 -0.0932
6 4 13 -1.5293 0.0149
6 4 14 -1.0211 -0.0002
6 4 15 -4.2408 0.0875
6 4 16 -0.4993 0.1516
6 4 17 -4.3582 -0.1278
6 4 18 0.5453 0.2396
6 4 19 -1.2663 -0.5313
6 4 20 0.3517 0.2315
6 4 21 0.9777 -0.4933
6 5 6 -4.9447 0.0406
6 5 7 -0.1068 -0.0643
6 5 8 0.1262 0.0105
6 5 9 2.7622 -0.0544
6 5 10 2.2462 0.0089
6 5 11 2.7307 -0.0682
6 5 12 1.7293 -0.0533
6 5 13 -0.6700 -0.0379
6 5 14 2.0144 -0.0456
6 5 15 -3.8915 0.0062
6 5 16 2.7992 0.0768
6 5 17 -3.7431 0.0291
6 5 18 2.5565 0.2715
6 5 19 -0.9584 0.2218
6 5 20 1.1657 0.3949
6 6 6 3.4392 -0.0235
6 6 7 0.3221 -0.0194
6 6 8 0.0510 -0.0741
6 6 9 4.5865 0.0449
6 6 10 -2.7865 -0.1084
6 6 11 1.3909 0.0649
6 6 12 -3.4856 -0.0159
6 6 13 -3.2771 -0.0188
6 6 14 -1.6280 0.1959
6 6 15 -3.5750 -0.0794
6 6 16 0.7790 0.0866
6 6 17 -1.5748 -0.0167
6 6 18 2.6382 -0.1885
6 6 19 -0.5341 -0.0457
6 6 20 2.0657 -0.1255
6 7 6 -3.8568 -0.0382
6 7 7 5.6390 -0.0720
6 7 8 0.1276 0.0314
6 7 9 4.3544 0.1306
6 7 10 0.1992 -0.0563
6 7 11 0.3855 0.0763
6 7 12 -1.0773 -0.0738
6 7 13 -0.6360 -0.1201
6 7 14 -0.1675 0.0663
6 7 15 -0.1353 -0.0580
6 7 16 1.8936 0.1815
6 7 17 -0.2741 0.0050
6 7 18 1.8560 0.2526
6 7 19 -0.2851 0.0261
6 8 6 0.7253 0.0304
6 8 7 -4.3421 0.0424
6 8 8 -1.6515 -0.0931
6 8 9 -0.5249 0.0377
6 8 10 -6.4947 -0.0158
6 8 11 -0.0327 -0.0545
6 8 12 -5.9986 0.0119
6 8 13 -1.0961 -0.1005
6 8 14 -0.9398 0.0206
6 8 15 0.5580 -0.0231
6 8 16 1.2700 0.0744
6 8 17 3.8464 0.3997
6 8 18 0.5770 0.0953
6 8 19 3.8796 0.8402
6 9 6 0.5492 0.0026
6 9 7 4.6055 -0.0090
6 9 8 -2.4971 0.0821
6 9 9 2.9126 -0.0817
6 9 10 -3.2753 -0.1204
6 9 11 -0.3806 0.0939
6 9 12 -2.0026 -0.1075
6 9 13 -0.8184 0.2730
6 9 14 -1.2593 0.2004
6 9 15 0.6087 0.0468
6 9 16 -0.5319 0.0906
6 9 17 1.1938 -0.6091
6 9 18 0.3258 -0.2561
6 10 6 -0.7242 0.0051
6 10 7 -2.4562 0.0750
6 10 8 0.0737 0.0146
6 10 9 -1.6073 -0.0355
6 10 10 -1.7305 0.0814
6 10 11 0.6477 -0.1850
6 10 12 -1.4540 0.0404
6 10 13 1.1730 -0.0270
6 10 14 1.5471 0.0714
6 10 15 -0.0582 0.3147
6 10 16 2.4531 0.2300
6 10 17 -0.0057 0.5291
6 11 6 4.8417 -0.0842
6 11 7 0.3928 -0.0047
6 11 8 1.3539 0.1136
6 11 9 2.8648 -0.0071
6 11 10 0.0247 0.0820
6 11 11 3.0579 -0.0855
6 11 12 0.0998 0.0736
6 11 13 1.0255 -0.3312
6 11 14 -0.1336 0.2570
6 11 15 0.3518 -0.7790
6 11 16 -0.0697 0.2443
6 12 6 -2.5445 -0.1896
6 12 7 -2.3190 0.2295
6 12 8 -1.5276 -0.3514
6 12 9 -0.8913 -0.0958
6 12 10 0.4093 -0.1512
6 12 11 0.9115 -0.2022
6 12 12 0.5560 0.2514
6 12 13 1.1351 0.2806
6 12 14 -0.4071 0.4486
6 12 15 -0.1157 0.6165
6 13 6 1.3105 0.0120
6 13 7 -0.9661 0.0001
6 13 8 2.8560 0.0953
6 13 9 0.4965 0.3026
6 13 10 2.1922 -0.1112
6 13 11 0.7825 -0.0405
6 13 12 -0.4425 0.0326
6 13 13 -0.0825 -0.6037
6 13 14 -1.3718 0.6669
6 14 6 -0.1516 0.0307
6 14 7 -0.2572 -0.1328
6 14 8 0.8388 0.0961
6 14 9 0.2554 0.0525
6 14 10 0.9220 0.4067
6 14 11 -0.2657 0.3423
6 14 12 -0.0343 0.2744
6 14 13 -0.2624 0.3234
6 15 6 -0.2250 0.2924
6 15 7 -0.2970 -0.0264
6 15 8 1.1112 -0.4228
6 15 9 -0.8540 0.2896
6 15 10 0.9819 -1.4378
6 15 11 -0.3229 -0.0323
6 16 6 1.2675 -0.5401
6 16 7 -0.4521 -0.1282
6 16 8 0.9129 0.4962
6 16 9 -0.4141 -0.2580
6 17 6 -0.3485 0.7979
7 0 7 -5.7557 1.2105
7 0 9 -5.6608 0.9986
7 0 11 -4.3635 -0.0863
7 0 13 -3.1460 -0.0543
7 0 15 -0.6905 0.0201
7 0 17 2.0926 -0.1674
7 0 19 2.1773 0.1021
7 1 7 -2.1549 0.5640
7 1 8 0.6950 0.4119
7 1 9 -2.2322 0.1224
7 1 10 0.5228 0.1195
7 1 11 -2.8924 -0.1107
7 1 12 -2.9800 0.1007
7 1 13 -0.8037 -0.0689
7 1 14 -5.5296 0.0973
7 1 15 2.6538 -0.0734
7 1 16 -3.2514 -0.1218
7 1 17 3.4412 -0.1677
7 1 18 -0.3925 0.0914
7 1 19 1.6759 -0.3641
7 1 20 -0.3823 0.3518
7 2 7 -0.7502 0.3800
7 2 8 0.5777 -0.0142
7 2 9 -0.3456 0.1066
7 2 10 2.0944 -0.1673
7 2 11 -1.1470 -0.2440
7 2 12 2.1605 0.2103
7 2 13 -1.8566 0.1060
7 2 14 2.4013 0.0975
7 2 15 -0.1617 0.0523
7 2 16 2.3222 -0.1139
7 2 17 2.2463 -0.3181
7 2 18 0.9395 -0.0047
7 2 19 1.9970 -0.2105
7 2 20 -0.0167 0.0509
7 3 7 -1.2256 -0.1023
7 3 8 0.1214 0.1580
7 3 9 -3.1098 -0.1261
7 3 10 0.8963 0.1001
7 3 11 -5.6450 0.0956
7 3 12 1.9238 0.0812
7 3 13 -3.4857 0.0341
7 3 14 1.2148 -0.0232
7 3 15 1.5266 -0.0288
7 3 16 -0.2880 -0.1767
7 3 17 2.8420 0.4173
7 3 18 -0.9789 -0.0072
7 3 19 0.2559 0.6446
7 4 7 2.2450 0.0162
7 4 8 2.7729 -0.2137
7 4 9 -0.9797 0.0060
7 4 10 3.4969 -0.0757
7 4 11 -2.0152 -0.2100
7 4 12 2.8732 0.3039
7 4 13 0.3509 -0.2185
7 4 14 2.0540 0.0877
7 4 15 2.5524 0.0379
7 4 16 1.2904 -0.0973
7 4 17 1.6559 0.1685
7 4 18 -0.1969 0.2061
7 4 19 -0.3728 0.0598
7 5 7 -4.3257 0.0280
7 5 8 -2.5363 -0.0304
7 5 9 -3.9215 -0.0826
7 5 10 -0.6407 -0.0118
7 5 11 -1.8683 0.1035
7 5 12 1.2802 -0.1520
7 5 13 -1.4814 0.2114
7 5 14 2.4168 -0.2533
7 5 15 -1.8979 -0.0297
7 5 16 1.3532 -0.1249
7 5 17 -1.3336 -0.2385
7 5 18 -0.6990 -0.1238
7 5 19 -0.2613 -0.2645
7 6 7 3.8802 0.0273
7 6 8 -0.5700 0.1260
7 6 9 2.7610 -0.1074
7 6 10 1.0371 0.0633
7 6 11 0.0743 -0.1335
7 6 12 4.9180 0.0587
7 6 13 -1.3492 -0.0802
7 6 14 4.0786 0.0112
7 6 15 -1.1153 0.1705
7 6 16 0.2607 -0.1144
7 6 17 -1.4712 0.3979
7 6 18 -1.0586 -0.0847
7 7 7 0.2070 -0.1107
7 7 8 -1.9013 -0.0061
7 7 9 -1.7298 0.0299
7 7 10 2.4088 -0.1723
7 7 11 -1.5326 0.0730
7 7 12 3.0932 -0.2728
7 7 13 -1.0502 0.0161
7 7 14 1.8366 -0.0665
7 7 15 -1.6832 0.1016
7 7 16 0.9414 0.5334
7 7 17 -1.4641 0.2388
7 7 18 0.1181 0.7942
7 8 7 3.1995 0.0114
7 8 8 0.3655 0.0692
7 8 9 5.6126 -0.1627
7 8 10 -0.0509 0.0920
7 8 11 4.1001 -0.1410
7 8 12 1.1377 0.0582
7 8 13 -0.7486 -0.0078
7 8 14 -0.4675 -0.1051
7 8 15 -2.6016 0.0590
7 8 16 -3.1887 -0.5356
7 8 17 -1.3823 0.0960
7 9 7 2.5574 0.1359
7 9 8 -4.0228 0.1544
7 9 9 2.1642 0.2534
7 9 10 -0.4828 -0.1722
7 9 11 0.1810 0.0624
7 9 12 1.6956 -0.1560
7 9 13 -0.7572 -0.2109
7 9 14 1.2517 0.2987
7 9 15 -1.2437 -0.1324
7 9 16 0.5128 0.8129
7 10 7 0.5173 0.0051
7 10 8 0.0413 -0.0637
7 10 9 0.0371 -0.0317
7 10 10 -1.5663 -0.1353
7 10 11 -1.1458 0.1308
7 10 12 -1.7777 -0.1092
7 10 13 -2.7603 0.3103
7 10 14 -0.6082 0.0961
7 10 15 -2.0759 0.2525
7 11 7 1.1346 -0.1858
7 11 8 -1.4095 -0.2346
7 11 9 2.8017 0.0227
7 11 10 -2.1551 -0.0993
7 11 11 2.3501 0.2219
7 11 12 -0.7798 0.1868
7 11 13 0.7553 -0.0848
7 11 14 0.0924 0.1738
7 12 7 0.3257 0.0577
7 12 8 -1.1247 0.3823
7 12 9 -1.1788 -0.2389
7 12 10 -2.2118 -0.0618
7 12 11 -1.4789 0.0653
7 12 12 -1.5995 -0.6537
7 12 13 -0.7722 0.7874
7 13 7 -1.6636 -0.0059
7 13 8 1.7047 -0.1263
7 13 9 -0.2747 0.2921
7 13 10 -0.3892 0.2840
7 13 11 1.6464 0.1749
7 13 12 -0.4999 0.1005
7 14 7 -1.3553 -0.5586
7 14 8 -0.7187 -0.2086
7 14 9 -0.5520 -1.3350
7 14 10 -0.3034 -0.5696
7 15 7 -2.3818 1.0897
7 15 8 1.1088 -0.0415
8 0 8 0.8251 -2.7802
8 0 10 -0.7547 -0.8609
8 0 12 -0.2827 0.0832
8 0 14 0.1724 0.1054
8 0 16 -1.3520 -0.2405
8 0 18 -1.8633 -0.8018
8 1 8 1.3848 0.3028
8 1 9 2.3884 0.4526
8 1 10 1.1118 0.3248
8 1 11 3.7019 0.2483
8 1 12 0.1774 0.0165
8 1 13 4.9684 -0.0862
8 1 14 -1.1660 -0.1385
8 1 15 3.3194 0.0140
8 1 16 -1.6218 -0.2744
8 1 17 0.8507 -0.0834
8 1 18 -1.1233 -0.4669
8 2 8 -1.7440 -0.5649
8 2 9 -1.4697 0.2960
8 2 10 -1.2850 0.0131
8 2 11 0.7305 -0.0271
8 2 12 -0.3503 -0.0542
8 2 13 0.8271 0.0393
8 2 14 -0.3573 0.1402
8 2 15 -1.0230 0.2344
8 2 16 -1.3061 0.6758
8 2 17 -1.1189 0.1924
8 2 18 -1.2954 0.5742
8 3 8 -0.1433 -0.0469
8 3 9 0.8921 -0.2695
8 3 10 1.4660 -0.3871
8 3 11 0.5758 -0.0741
8 3 12 0.8204 -0.1766
8 3 13 0.1083 0.1078
8 3 14 -1.5670 0.1714
8 3 15 -0.0641 0.1922
8 3 16 -1.7372 -0.2448
8 3 17 0.3472 -0.0097
8 4 8 0.1057 -0.1144
8 4 9 -2.0927 0.1020
8 4 10 1.0850 0.1902
8 4 11 -1.4056 -0.2401
8 4 12 -1.1521 0.1044
8 4 13 0.0452 -0.2102
8 4 14 -2.3408 -0.2179
8 4 15 0.7625 -0.1180
8 4 16 -0.5761 -0.1548
8 4 17 0.9922 -0.3148
8 5 8 2.8024 -0.0020
8 5 9 -0.6658 0.2335
8 5 10 1.2136 -0.1884
8 5 11 -0.1706 0.1822
8 5 12 -0.9116 0.0292
8 5 13 -0.8794 -0.2002
8 5 14 -0.9657 0.4172
8 5 15 -0.8035 -0.6183
8 5 16 0.3499 0.3423
8 5 17 0.3801 -0.6053
8 6 8 -0.8747 -0.0079
8 6 9 0.3206 0.1213
8 6 10 1.4486 -0.0379
8 6 11 -0.8030 -0.0795
8 6 12 1.6770 -0.0916
8 6 13 -0.1217 -0.1394
8 6 14 0.4160 -0.1405
8 6 15 1.0602 -0.0189
8 6 16 0.1187 -0.1072
8 7 8 1.4773 -0.0802
8 7 9 -3.2673 0.1398
8 7 10 0.5433 -0.0744
8 7 11 -4.1935 0.0375
8 7 12 -1.8686 0.0577
8 7 13 -2.4896 -0.4038
8 7 14 -1.0121 0.1263
8 7 15 -0.2877 -0.9889
8 7 16 1.3700 -0.0375
8 8 8 0.3414 0.0059
8 8 9 2.6428 -0.0707
8 8 10 0.8496 -0.0318
8 8 11 1.9897 0.1233
8 8 12 1.9130 0.0312
8 8 13 1.1461 0.2579
8 8 14 1.6350 0.0638
8 8 15 0.8996 0.3478
8 9 8 -1.9400 -0.0271
8 9 9 2.4657 -0.1043
8 9 10 0.1389 0.2387
8 9 11 -0.1956 -0.6289
8 9 12 1.8234 0.2835
8 9 13 -0.6557 -0.8507
8 9 14 1.9850 0.1027
8 10 8 2.9402 -0.1254
8 10 9 1.8640 0.1615
8 10 10 2.5506 -0.1121
8 10 11 1.1820 0.0613
8 10 12 1.2355 -0.2149
8 10 13 0.2332 -0.3746
8 11 8 -3.0924 -0.0605
8 11 9 3.6754 -0.4377
8 11 10 -1.9609 0.2301
8 11 11 2.6992 -1.1993
8 11 12 -0.1682 0.7076
8 12 8 -0.4984 0.4719
8 12 9 1.8024 0.3779
8 12 10 -0.2133 -0.1609
8 12 11 0.4247 0.1262
8 13 8 -0.5348 -1.0387
8 13 9 1.4182 -0.7146
9 0 9 -1.0433 -1.1228
9 0 11 -1.7083 -1.0303
9 0 13 -2.1378 0.3061
9 0 15 -1.0608 1.1705
9 1 9 0.2460 -0.4034
9 1 10 -1.6388 -0.1863
9 1 11 0.1408 0.0587
9 1 12 -1.6343 -0.0929
9 1 13 0.6152 0.0354
9 1 14 -0.5895 0.0430
9 1 15 1.1710 -0.1461
9 1 16 0.8335 0.1460
9 2 9 -1.5227 -0.1712
9 2 10 -1.6825 -0.0486
9 2 11 -0.6010 -0.2038
9 2 12 -1.3043 0.0815
9 2 13 0.0463 -0.4198
9 2 14 0.3430 -0.1111
9 2 15 0.2806 -0.8669
9 3 9 0.9367 0.3151
9 3 10 -0.5957 -0.1515
9 3 11 0.4984 0.2069
9 3 12 0.2073 -0.3923
9 3 13 0.2677 -0.0602
9 3 14 0.5447 -0.3143
9 3 15 -0.2570 0.1301
9 4 9 -0.8813 -0.1341
9 4 10 0.2807 0.2801
9 4 11 0.5957 0.2474
9 4 12 0.2805 0.2610
9 4 13 1.6893 0.5285
9 4 14 0.2273 0.2467
9 4 15 0.6798 0.3602
9 5 9 0.6031 0.1304
9 5 10 1.4998 0.0643
9 5 11 1.9820 -0.1963
9 5 12 0.8812 0.2176
9 5 13 0.8585 -0.4084
9 5 14 0.4343 0.1673
9 6 9 0.7361 -0.0786
9 6 10 0.3624 -0.0931
9 6 11 0.8340 0.0993
9 6 12 0.6888 -0.5487
9 6 13 1.2264 0.2966
9 6 14 0.1915 -0.8619
9 7 9 -0.7610 -0.0438
9 7 10 1.4809 0.1646
9 7 11 0.0149 -0.0591
9 7 12 0.5818 0.1744
9 7 13 0.1803 -0.0714
9 8 9 -1.3371 0.1744
9 8 10 0.6133 -0.7424
9 8 11 -0.7499 0.1266
9 8 12 1.5675 -1.2012
9 9 9 -1.0932 -0.2600
9 9 10 -1.9138 0.1687
9 9 11 -1.8131 -0.1393
9 9 12 0.3323 -0.3481
9 10 9 -2.0723 -0.1639
9 10 10 0.9423 -1.0344
9 11 9 0.9665 -0.2826
10 0 10 0.9518 1.9771
10 0 12 0.6892 0.1334
10 1 10 -0.1103 0.2704
10 1 11 -0.1637 -0.3242
10 1 12 0.0316 0.7869
10 1 13 -0.2489 -0.4146
10 2 10 1.6341 0.5116
10 2 11 1.2621 -0.2221
10 2 12 0.2894 0.3086
10 2 13 0.4590 -0.0957
10 3 10 -0.3307 -0.3731
10 3 11 -0.0727 0.3019
10 3 12 0.1397 -0.1648
10 4 10 -0.4665 -0.2653
10 4 11 0.2041 -0.4235
10 4 12 -1.1312 -0.5082
10 5 10 -2.1224 0.1566
10 5 11 -1.7723 0.6822
10 5 12 -1.3605 0.3405
10 6 10 -1.0284 -0.1933
10 6 11 0.2256 0.4767
10 7 10 0.1743 0.1125
0 0 0 0.0 0.0
;
_shelx_fab_checksum              25877
_olex2_submission_special_instructions 'No special instructions were received'
####################################################################### 
# 
# This file contains crystal structure data downloaded from the 
# Cambridge Structural Database (CSD) hosted by the Cambridge 
# Crystallographic Data Centre (CCDC).
# 
# Full information about CCDC data access policies and citation 
# guidelines are available at http://www.ccdc.cam.ac.uk/access/V1 
# 
# Audit and citation data items may have been added by the CCDC. 
# Please retain this information to preserve the provenance of 
# this file and to allow appropriate attribution of the data. 
# 
#######################################################################

data_ada127
_database_code_depnum_ccdc_archive 'CCDC 1919279'
loop_
_audit_author_name
_audit_author_address
'Thierry Maris'
;University of Montreal
Canada
;
_audit_update_record             
;
2019-08-04 deposited with the CCDC.	2019-08-27 downloaded from the CCDC.
;
_audit_creation_date             2019-08-02
_audit_creation_method           
;
Olex2 1.2
(compiled 2018.05.29 svn.r3508 for OlexSys, GUI svn.r5506)
;
_shelx_SHELXL_version_number     2018/3
_chemical_name_common            ?
_chemical_name_systematic        ?
_chemical_formula_moiety         '2(C16 H16 N13 Ni O4), 2(N O3)'
_chemical_formula_sum            'C32 H32 N28 Ni2 O14'
_chemical_formula_weight         1150.27
_chemical_melting_point          ?
loop_
_atom_type_symbol
_atom_type_description
_atom_type_scat_dispersion_real
_atom_type_scat_dispersion_imag
_atom_type_scat_source
C C 0.0137 0.0067 'International Tables Vol C Tables 4.2.6.8 and 6.1.1.4'
H H 0.0000 0.0000 'International Tables Vol C Tables 4.2.6.8 and 6.1.1.4'
N N 0.0241 0.0134 'International Tables Vol C Tables 4.2.6.8 and 6.1.1.4'
Ni Ni -1.3355 3.2903 'International Tables Vol C Tables 4.2.6.8 and 6.1.1.4'
O O 0.0389 0.0241 'International Tables Vol C Tables 4.2.6.8 and 6.1.1.4'

_shelx_space_group_comment       
;
The symmetry employed for this shelxl refinement is uniquely defined
by the following loop, which should always be used as a source of
symmetry information in preference to the above space-group names.
They are only intended as comments.
;
_space_group_crystal_system      triclinic
_space_group_IT_number           2
_space_group_name_H-M_alt        'P -1'
_space_group_name_Hall           '-P 1'
loop_
_space_group_symop_operation_xyz
'x, y, z'
'-x, -y, -z'

_cell_length_a                   9.6118(5)
_cell_length_b                   11.7609(6)
_cell_length_c                   14.1181(8)
_cell_angle_alpha                95.139(3)
_cell_angle_beta                 91.020(3)
_cell_angle_gamma                113.356(2)
_cell_volume                     1456.81(14)
_cell_formula_units_Z            1
_cell_measurement_reflns_used    9976
_cell_measurement_temperature    150
_cell_measurement_theta_max      55.056
_cell_measurement_theta_min      2.741
_shelx_estimated_absorpt_T_max   0.797
_shelx_estimated_absorpt_T_min   0.588
_exptl_absorpt_coefficient_mu    3.961
_exptl_absorpt_correction_T_max  0.3027
_exptl_absorpt_correction_T_min  0.2118
_exptl_absorpt_correction_type   multi-scan
_exptl_absorpt_process_details   
'SADABS-2016/2 (Bruker,2016/2) was used for absorption correction. wR2(int) was 0.1511 before and 0.0773 after correction. The Ratio of minimum to maximum transmission is 0.6997. The \l/2 correction factor is Not present.'
_exptl_absorpt_special_details   ?
_exptl_crystal_colour            'clear light colourless'
_exptl_crystal_colour_lustre     clear
_exptl_crystal_colour_modifier   light
_exptl_crystal_colour_primary    colourless
_exptl_crystal_density_diffrn    1.311
_exptl_crystal_density_meas      ?
_exptl_crystal_density_method    ?
_exptl_crystal_description       Block
_exptl_crystal_F_000             588
_exptl_crystal_size_max          0.15
_exptl_crystal_size_mid          0.06
_exptl_crystal_size_min          0.06
_exptl_special_details           
;
X-ray crystallographic data for I were collected from a single crystal
sample, which was mounted on a loop fiber. Data were collected using
a Bruker Venture diffractometer equipped with a Photon 100 CMOS Detector,
a Helios MX optics and a Kappa goniometer. The crystal-to-detector distance 
was 4.0 cm, and the data collection was carried out in 1024 x 1024 pixel mode.
;
_exptl_transmission_factor_max   ?
_exptl_transmission_factor_min   ?
_diffrn_reflns_av_R_equivalents  0.0583
_diffrn_reflns_av_unetI/netI     0.0586
_diffrn_reflns_Laue_measured_fraction_full 0.997
_diffrn_reflns_Laue_measured_fraction_max 0.992
_diffrn_reflns_limit_h_max       12
_diffrn_reflns_limit_h_min       -12
_diffrn_reflns_limit_k_max       15
_diffrn_reflns_limit_k_min       -14
_diffrn_reflns_limit_l_max       18
_diffrn_reflns_limit_l_min       -18
_diffrn_reflns_number            21341
_diffrn_reflns_point_group_measured_fraction_full 0.997
_diffrn_reflns_point_group_measured_fraction_max 0.992
_diffrn_reflns_theta_full        53.594
_diffrn_reflns_theta_max         60.837
_diffrn_reflns_theta_min         2.739
_diffrn_ambient_temperature      150
_diffrn_detector                 'CMOS Area detector'
_diffrn_detector_area_resol_mean 10.24
_diffrn_detector_type            'Bruker Photon 100 CMOS Detector'
_diffrn_measured_fraction_theta_full 0.997
_diffrn_measured_fraction_theta_max 0.992
_diffrn_measurement_device       'k-geometry diffractometer'
_diffrn_measurement_device_type  'Bruker Venture Metaljet'
_diffrn_measurement_method       '\w and \f scans'
_diffrn_radiation_collimation    'Focusing mirrors'
_diffrn_radiation_monochromator  'Helios MX Mirror Optics'
_diffrn_radiation_probe          X-ray
_diffrn_radiation_type           GaK\a
_diffrn_radiation_wavelength     1.34139
_diffrn_source                   'Metal Jet'
_diffrn_source_target            Ga
_diffrn_source_type              'Gallium Liquid Metal Jet Source'
_reflns_Friedel_coverage         0.000
_reflns_Friedel_fraction_full    .
_reflns_Friedel_fraction_max     .
_reflns_number_gt                5349
_reflns_number_total             6685
_reflns_special_details          
;
 Reflections were merged by SHELXL according to the crystal
 class for the calculation of statistics and refinement.
 
 Structure factors included contributions from the .fab file.
 
 _reflns_Friedel_fraction is defined as the number of unique
 Friedel pairs measured divided by the number that would be
 possible theoretically, ignoring centric projections and
 systematic absences.
;
_reflns_threshold_expression     'I > 2\s(I)'
_computing_cell_refinement       
'SAINT (2013) V8.38A; Integration Software for Single Crystal Data. Bruker AXS Inc., Madison, WI 53719-1173.'
_computing_data_collection       
;
APEX 2 (2013) Bruker AXS Inc., Madison, WI 53719-1173.
;
_computing_data_reduction        
'SAINT (2013) V8.38A; Integration Software for Single Crystal Data. Bruker AXS Inc., Madison, WI 53719-1173.'
_computing_molecular_graphics    'Olex2 (Dolomanov et al., 2009)'
_computing_publication_material  'Olex2 (Dolomanov et al., 2009)'
_computing_structure_refinement  'XL (Sheldrick, 2008)'
_computing_structure_solution    'XT (Sheldrick, 2015)'
_refine_diff_density_max         0.562
_refine_diff_density_min         -0.514
_refine_diff_density_rms         0.070
_refine_ls_extinction_coef       0.0052(6)
_refine_ls_extinction_expression Fc^*^=kFc[1+0.001xFc^2^\l^3^/sin(2\q)]^-1/4^
_refine_ls_extinction_method     'SHELXL-2018/3 (Sheldrick 2018)'
_refine_ls_goodness_of_fit_ref   1.045
_refine_ls_hydrogen_treatment    constr
_refine_ls_matrix_type           full
_refine_ls_number_parameters     345
_refine_ls_number_reflns         6685
_refine_ls_number_restraints     0
_refine_ls_R_factor_all          0.0689
_refine_ls_R_factor_gt           0.0554
_refine_ls_restrained_S_all      1.045
_refine_ls_shift/su_max          0.001
_refine_ls_shift/su_mean         0.000
_refine_ls_structure_factor_coef Fsqd
_refine_ls_weighting_details     
'w=1/[\s^2^(Fo^2^)+(0.0691P)^2^+1.0459P] where P=(Fo^2^+2Fc^2^)/3'
_refine_ls_weighting_scheme      calc
_refine_ls_wR_factor_gt          0.1483
_refine_ls_wR_factor_ref         0.1569
_refine_special_details          SQUEEZE
_olex2_refinement_description    
;
1. Fixed Uiso
 At 1.2 times of:
  All C(H) groups, All N(H,H) groups
 At 1.5 times of:
  All O(H,H) groups
2.a Rotating group:
 O4(H4A,H4B)
2.b Aromatic/amide H refined with riding coordinates:
 C2(H2), C3(H3), C4(H4), C10(H10), C11(H11), C12(H12)
2.c X=CH2 refined with riding coordinates:
 N5(H5A,H5B), N6(H6A,H6B), N11(H11A,H11B), N12(H12A,H12B)
;
_atom_sites_solution_hydrogens   mixed
_atom_sites_solution_primary     dual
_atom_sites_solution_secondary   ?
loop_
_atom_site_label
_atom_site_type_symbol
_atom_site_fract_x
_atom_site_fract_y
_atom_site_fract_z
_atom_site_U_iso_or_equiv
_atom_site_adp_type
_atom_site_occupancy
_atom_site_site_symmetry_order
_atom_site_calc_flag
_atom_site_refinement_flags_posn
_atom_site_refinement_flags_adp
_atom_site_refinement_flags_occupancy
_atom_site_disorder_assembly
_atom_site_disorder_group
Ni1 Ni 0.65505(4) 0.79914(4) 0.83881(3) 0.03918(14) Uani 1 1 d . . . . .
C1 C 0.9780(3) 0.8851(3) 0.8903(2) 0.0434(7) Uani 1 1 d . . . . .
O1 O 0.6744(2) 0.97164(19) 0.90102(18) 0.0500(5) Uani 1 1 d . . . . .
N1 N 0.8808(3) 0.8848(2) 0.8210(2) 0.0418(6) Uani 1 1 d . . . . .
C2 C 1.1340(3) 0.9477(3) 0.8830(3) 0.0484(8) Uani 1 1 d . . . . .
H2 H 1.204067 0.947280 0.931191 0.058 Uiso 1 1 calc R . . . .
N2 N 0.6638(3) 0.8556(2) 0.6957(2) 0.0474(6) Uani 1 1 d . . . . .
O2 O 0.4862(3) 0.9702(3) 0.8122(3) 0.0781(9) Uani 1 1 d . . . . .
O3 O 0.6122(4) 1.1278(3) 0.9161(3) 0.0954(11) Uani 1 1 d . . . . .
N3 N 0.5790(4) 0.9022(3) 0.5498(3) 0.0660(9) Uani 1 1 d . . . . .
C3 C 1.1839(4) 1.0101(3) 0.8039(3) 0.0564(9) Uani 1 1 d . . . . .
H3 H 1.289761 1.053395 0.797633 0.068 Uiso 1 1 calc R . . . .
O4 O 0.6376(3) 0.62490(19) 0.77975(16) 0.0483(5) Uani 1 1 d . . . . .
H4A H 0.696977 0.630480 0.730881 0.072 Uiso 1 1 d GR . . . .
H4B H 0.542877 0.576333 0.757708 0.072 Uiso 1 1 d GR . . . .
C4 C 1.0820(4) 1.0107(3) 0.7336(3) 0.0534(8) Uani 1 1 d . . . . .
H4 H 1.116299 1.054350 0.679474 0.064 Uiso 1 1 calc R . . . .
N4 N 0.8403(3) 0.9994(3) 0.6012(2) 0.0530(7) Uani 1 1 d . . . . .
N5 N 0.4188(4) 0.7484(3) 0.6303(3) 0.0739(10) Uani 1 1 d . . . . .
H5A H 0.347899 0.734771 0.585273 0.089 Uiso 1 1 calc R . . . .
H5B H 0.398653 0.703203 0.678678 0.089 Uiso 1 1 calc R . . . .
C5 C 0.9287(3) 0.9458(3) 0.7446(2) 0.0444(7) Uani 1 1 d . . . . .
N6 N 0.7426(5) 1.0526(4) 0.4690(3) 0.0866(12) Uani 1 1 d . . . . .
H6A H 0.666610 1.042976 0.429009 0.104 Uiso 1 1 calc R . . . .
H6B H 0.834327 1.107864 0.461119 0.104 Uiso 1 1 calc R . . . .
C6 C 0.8030(4) 0.9343(3) 0.6758(3) 0.0470(7) Uani 1 1 d . . . . .
C7 C 0.5564(4) 0.8373(3) 0.6253(3) 0.0566(9) Uani 1 1 d . . . . .
N7 N 0.7490(3) 0.7726(2) 0.95918(19) 0.0403(5) Uani 1 1 d . . . . .
N8 N 0.4593(3) 0.7033(2) 0.91707(19) 0.0415(6) Uani 1 1 d . . . . .
C8 C 0.7187(4) 0.9829(3) 0.5422(3) 0.0610(9) Uani 1 1 d . . . . .
N9 N 0.2002(3) 0.5972(2) 0.9534(2) 0.0452(6) Uani 1 1 d . . . . .
C9 C 0.9017(3) 0.8145(3) 0.9696(2) 0.0416(7) Uani 1 1 d . . . . .
N10 N 0.4013(3) 0.5967(2) 1.0560(2) 0.0451(6) Uani 1 1 d . . . . .
C10 C 0.9706(4) 0.7888(3) 1.0471(3) 0.0496(8) Uani 1 1 d . . . . .
H10 H 1.078011 0.819430 1.055304 0.060 Uiso 1 1 calc R . . . .
N11 N 0.2636(3) 0.7116(3) 0.8262(2) 0.0611(8) Uani 1 1 d . . . . .
H11A H 0.166602 0.691787 0.812487 0.073 Uiso 1 1 calc R . . . .
H11B H 0.332305 0.759516 0.790531 0.073 Uiso 1 1 calc R . . . .
C11 C 0.8786(4) 0.7173(3) 1.1122(3) 0.0521(8) Uani 1 1 d . . . . .
H11 H 0.923390 0.697333 1.165360 0.063 Uiso 1 1 calc R . . . .
N12 N 0.1516(3) 0.4908(3) 1.0858(2) 0.0552(7) Uani 1 1 d . . . . .
H12A H 0.053626 0.466643 1.072558 0.066 Uiso 1 1 calc R . . . .
H12B H 0.183640 0.467392 1.136372 0.066 Uiso 1 1 calc R . . . .
C12 C 0.7204(4) 0.6738(3) 1.1009(3) 0.0504(8) Uani 1 1 d . . . . .
H12 H 0.656443 0.625336 1.145626 0.060 Uiso 1 1 calc R . . . .
N13 N 0.5890(3) 1.0241(3) 0.8765(3) 0.0604(8) Uani 1 1 d . . . . .
C13 C 0.6610(3) 0.7043(3) 1.0219(2) 0.0427(7) Uani 1 1 d . . . . .
C14 C 0.4950(3) 0.6651(3) 0.9979(2) 0.0422(7) Uani 1 1 d . . . . .
C15 C 0.2509(3) 0.5625(3) 1.0297(2) 0.0454(7) Uani 1 1 d . . . . .
C16 C 0.3061(3) 0.6696(3) 0.9002(3) 0.0450(7) Uani 1 1 d . . . . .
N14 N 0.9541(4) 0.6762(3) 0.6679(2) 0.0584(7) Uani 1 1 d . . . . .
O5 O 1.0708(4) 0.7284(3) 0.6259(3) 0.0805(9) Uani 1 1 d . . . . .
O6 O 0.8309(3) 0.6755(3) 0.6361(2) 0.0710(7) Uani 1 1 d . . . . .
O7 O 0.9561(3) 0.6275(3) 0.7428(2) 0.0699(7) Uani 1 1 d . . . . .

loop_
_atom_site_aniso_label
_atom_site_aniso_U_11
_atom_site_aniso_U_22
_atom_site_aniso_U_33
_atom_site_aniso_U_23
_atom_site_aniso_U_13
_atom_site_aniso_U_12
Ni1 0.0246(2) 0.0390(2) 0.0493(3) -0.00118(17) -0.00489(16) 0.00935(15)
C1 0.0282(13) 0.0422(15) 0.0575(19) -0.0069(13) -0.0048(13) 0.0142(11)
O1 0.0378(11) 0.0418(11) 0.0669(15) -0.0054(10) -0.0041(10) 0.0147(9)
N1 0.0266(11) 0.0413(12) 0.0546(15) -0.0027(11) -0.0050(10) 0.0126(10)
C2 0.0293(14) 0.0515(17) 0.061(2) -0.0034(15) -0.0086(14) 0.0155(13)
N2 0.0368(13) 0.0453(14) 0.0576(17) 0.0004(12) -0.0094(12) 0.0153(11)
O2 0.0407(13) 0.0681(17) 0.124(3) 0.0017(17) -0.0099(16) 0.0228(12)
O3 0.104(3) 0.0594(17) 0.130(3) -0.0136(18) 0.010(2) 0.0445(17)
N3 0.0584(18) 0.0532(17) 0.080(2) 0.0161(16) -0.0200(16) 0.0151(14)
C3 0.0298(15) 0.058(2) 0.077(3) 0.0034(18) 0.0044(16) 0.0137(14)
O4 0.0439(12) 0.0435(11) 0.0516(13) -0.0024(9) -0.0032(10) 0.0130(9)
C4 0.0376(16) 0.0550(19) 0.065(2) 0.0066(16) 0.0056(15) 0.0160(14)
N4 0.0478(15) 0.0503(15) 0.0605(18) 0.0076(13) -0.0013(13) 0.0191(12)
N5 0.0503(18) 0.0626(19) 0.092(3) 0.0212(18) -0.0269(17) 0.0038(15)
C5 0.0341(14) 0.0446(15) 0.0527(18) -0.0021(13) -0.0009(13) 0.0156(12)
N6 0.073(2) 0.085(3) 0.097(3) 0.040(2) -0.015(2) 0.021(2)
C6 0.0382(15) 0.0428(16) 0.058(2) -0.0019(14) -0.0025(14) 0.0160(13)
C7 0.0451(18) 0.0437(17) 0.078(2) 0.0036(16) -0.0167(17) 0.0158(14)
N7 0.0271(11) 0.0422(12) 0.0482(14) -0.0041(11) -0.0053(10) 0.0124(10)
N8 0.0279(11) 0.0423(13) 0.0500(15) 0.0018(11) -0.0002(10) 0.0103(10)
C8 0.057(2) 0.055(2) 0.069(2) 0.0104(18) -0.0077(18) 0.0192(17)
N9 0.0291(12) 0.0415(13) 0.0589(17) 0.0012(12) 0.0010(11) 0.0086(10)
C9 0.0293(13) 0.0405(14) 0.0511(17) -0.0068(13) -0.0075(12) 0.0126(11)
N10 0.0363(13) 0.0436(13) 0.0495(15) -0.0002(11) -0.0002(11) 0.0108(10)
C10 0.0329(14) 0.0534(18) 0.058(2) -0.0064(15) -0.0098(14) 0.0160(13)
N11 0.0248(12) 0.0706(19) 0.086(2) 0.0341(17) 0.0018(13) 0.0119(12)
C11 0.0485(18) 0.0576(19) 0.0506(19) 0.0003(15) -0.0111(15) 0.0231(15)
N12 0.0414(14) 0.0577(16) 0.0533(17) 0.0036(13) 0.0032(13) 0.0062(12)
C12 0.0473(18) 0.0485(17) 0.0535(19) -0.0011(14) -0.0051(15) 0.0187(14)
N13 0.0397(15) 0.0532(17) 0.088(2) 0.0006(16) 0.0063(15) 0.0196(13)
C13 0.0346(14) 0.0376(14) 0.0526(18) -0.0044(13) -0.0047(13) 0.0131(12)
C14 0.0332(14) 0.0368(14) 0.0516(18) -0.0038(12) -0.0008(13) 0.0108(11)
C15 0.0364(15) 0.0378(14) 0.0540(19) -0.0041(13) 0.0031(14) 0.0080(12)
C16 0.0272(13) 0.0427(15) 0.060(2) 0.0021(14) 0.0015(13) 0.0098(11)
N14 0.0478(16) 0.0639(18) 0.0603(19) 0.0018(15) -0.0043(14) 0.0204(14)
O5 0.0641(18) 0.0757(19) 0.100(2) 0.0237(17) 0.0151(17) 0.0223(15)
O6 0.0662(17) 0.099(2) 0.0588(16) 0.0011(14) -0.0090(13) 0.0467(16)
O7 0.0485(14) 0.095(2) 0.0659(17) 0.0214(15) -0.0051(13) 0.0258(14)

_geom_special_details            
;
 All esds (except the esd in the dihedral angle between two l.s. planes)
 are estimated using the full covariance matrix.  The cell esds are taken
 into account individually in the estimation of esds in distances, angles
 and torsion angles; correlations between esds in cell parameters are only
 used when they are defined by crystal symmetry.  An approximate (isotropic)
 treatment of cell esds is used for estimating esds involving l.s. planes.
;
loop_
_geom_bond_atom_site_label_1
_geom_bond_atom_site_label_2
_geom_bond_distance
_geom_bond_site_symmetry_2
_geom_bond_publ_flag
Ni1 O1 2.073(2) . ?
Ni1 N1 2.029(2) . ?
Ni1 N2 2.176(3) . ?
Ni1 O4 2.083(2) . ?
Ni1 N7 2.016(3) . ?
Ni1 N8 2.156(3) . ?
C1 N1 1.340(4) . ?
C1 C2 1.395(4) . ?
C1 C9 1.481(5) . ?
O1 N13 1.266(4) . ?
N1 C5 1.336(4) . ?
C2 H2 0.9500 . ?
C2 C3 1.379(5) . ?
N2 C6 1.343(4) . ?
N2 C7 1.359(4) . ?
O2 N13 1.254(4) . ?
O3 N13 1.229(4) . ?
N3 C7 1.338(5) . ?
N3 C8 1.314(5) . ?
C3 H3 0.9500 . ?
C3 C4 1.384(5) . ?
O4 H4A 0.8938 . ?
O4 H4B 0.8929 . ?
C4 H4 0.9500 . ?
C4 C5 1.384(4) . ?
N4 C6 1.328(5) . ?
N4 C8 1.362(5) . ?
N5 H5A 0.8800 . ?
N5 H5B 0.8800 . ?
N5 C7 1.329(5) . ?
C5 C6 1.492(5) . ?
N6 H6A 0.8800 . ?
N6 H6B 0.8800 . ?
N6 C8 1.343(5) . ?
N7 C9 1.351(4) . ?
N7 C13 1.326(4) . ?
N8 C14 1.349(4) . ?
N8 C16 1.375(4) . ?
N9 C15 1.335(4) . ?
N9 C16 1.334(4) . ?
C9 C10 1.386(5) . ?
N10 C14 1.305(4) . ?
N10 C15 1.372(4) . ?
C10 H10 0.9500 . ?
C10 C11 1.383(5) . ?
N11 H11A 0.8800 . ?
N11 H11B 0.8800 . ?
N11 C16 1.318(4) . ?
C11 H11 0.9500 . ?
C11 C12 1.400(5) . ?
N12 H12A 0.8800 . ?
N12 H12B 0.8800 . ?
N12 C15 1.326(4) . ?
C12 H12 0.9500 . ?
C12 C13 1.382(5) . ?
C13 C14 1.498(4) . ?
N14 O5 1.237(4) . ?
N14 O6 1.255(4) . ?
N14 O7 1.251(4) . ?

loop_
_geom_angle_atom_site_label_1
_geom_angle_atom_site_label_2
_geom_angle_atom_site_label_3
_geom_angle
_geom_angle_site_symmetry_1
_geom_angle_site_symmetry_3
_geom_angle_publ_flag
O1 Ni1 N2 92.65(10) . . ?
O1 Ni1 O4 178.47(9) . . ?
O1 Ni1 N8 92.00(9) . . ?
N1 Ni1 O1 85.36(9) . . ?
N1 Ni1 N2 76.50(11) . . ?
N1 Ni1 O4 94.46(9) . . ?
N1 Ni1 N8 154.59(11) . . ?
O4 Ni1 N2 88.77(10) . . ?
O4 Ni1 N8 87.52(9) . . ?
N7 Ni1 O1 89.70(10) . . ?
N7 Ni1 N1 77.25(11) . . ?
N7 Ni1 N2 153.36(10) . . ?
N7 Ni1 O4 88.78(9) . . ?
N7 Ni1 N8 77.47(10) . . ?
N8 Ni1 N2 128.90(10) . . ?
N1 C1 C2 120.2(3) . . ?
N1 C1 C9 113.2(3) . . ?
C2 C1 C9 126.6(3) . . ?
N13 O1 Ni1 123.2(2) . . ?
C1 N1 Ni1 118.3(2) . . ?
C5 N1 Ni1 119.8(2) . . ?
C5 N1 C1 121.7(3) . . ?
C1 C2 H2 120.9 . . ?
C3 C2 C1 118.2(3) . . ?
C3 C2 H2 120.9 . . ?
C6 N2 Ni1 113.1(2) . . ?
C6 N2 C7 113.0(3) . . ?
C7 N2 Ni1 133.7(2) . . ?
C8 N3 C7 115.8(3) . . ?
C2 C3 H3 119.5 . . ?
C2 C3 C4 120.9(3) . . ?
C4 C3 H3 119.5 . . ?
Ni1 O4 H4A 112.0 . . ?
Ni1 O4 H4B 111.8 . . ?
H4A O4 H4B 106.8 . . ?
C3 C4 H4 121.0 . . ?
C5 C4 C3 118.1(3) . . ?
C5 C4 H4 121.0 . . ?
C6 N4 C8 113.2(3) . . ?
H5A N5 H5B 120.0 . . ?
C7 N5 H5A 120.0 . . ?
C7 N5 H5B 120.0 . . ?
N1 C5 C4 120.8(3) . . ?
N1 C5 C6 113.6(3) . . ?
C4 C5 C6 125.6(3) . . ?
H6A N6 H6B 120.0 . . ?
C8 N6 H6A 120.0 . . ?
C8 N6 H6B 120.0 . . ?
N2 C6 C5 115.4(3) . . ?
N4 C6 N2 127.3(3) . . ?
N4 C6 C5 117.3(3) . . ?
N3 C7 N2 124.6(3) . . ?
N5 C7 N2 118.6(4) . . ?
N5 C7 N3 116.7(3) . . ?
C9 N7 Ni1 118.7(2) . . ?
C13 N7 Ni1 119.89(19) . . ?
C13 N7 C9 121.0(3) . . ?
C14 N8 Ni1 112.87(19) . . ?
C14 N8 C16 113.7(3) . . ?
C16 N8 Ni1 133.4(2) . . ?
N3 C8 N4 125.4(4) . . ?
N3 C8 N6 116.8(4) . . ?
N6 C8 N4 117.9(4) . . ?
C16 N9 C15 116.1(3) . . ?
N7 C9 C1 112.3(3) . . ?
N7 C9 C10 120.7(3) . . ?
C10 C9 C1 127.0(3) . . ?
C14 N10 C15 114.2(3) . . ?
C9 C10 H10 120.9 . . ?
C11 C10 C9 118.2(3) . . ?
C11 C10 H10 120.9 . . ?
H11A N11 H11B 120.0 . . ?
C16 N11 H11A 120.0 . . ?
C16 N11 H11B 120.0 . . ?
C10 C11 H11 119.6 . . ?
C10 C11 C12 120.8(3) . . ?
C12 C11 H11 119.6 . . ?
H12A N12 H12B 120.0 . . ?
C15 N12 H12A 120.0 . . ?
C15 N12 H12B 120.0 . . ?
C11 C12 H12 121.4 . . ?
C13 C12 C11 117.3(3) . . ?
C13 C12 H12 121.4 . . ?
O2 N13 O1 119.5(3) . . ?
O3 N13 O1 118.2(3) . . ?
O3 N13 O2 122.3(3) . . ?
N7 C13 C12 122.0(3) . . ?
N7 C13 C14 113.4(3) . . ?
C12 C13 C14 124.6(3) . . ?
N8 C14 C13 115.8(3) . . ?
N10 C14 N8 127.3(3) . . ?
N10 C14 C13 116.9(3) . . ?
N9 C15 N10 124.6(3) . . ?
N12 C15 N9 119.2(3) . . ?
N12 C15 N10 116.2(3) . . ?
N9 C16 N8 123.9(3) . . ?
N11 C16 N8 117.0(3) . . ?
N11 C16 N9 119.1(3) . . ?
O5 N14 O6 119.1(3) . . ?
O5 N14 O7 121.9(3) . . ?
O7 N14 O6 119.0(3) . . ?

loop_
_geom_hbond_atom_site_label_D
_geom_hbond_atom_site_label_H
_geom_hbond_atom_site_label_A
_geom_hbond_distance_DH
_geom_hbond_distance_HA
_geom_hbond_distance_DA
_geom_hbond_angle_DHA
_geom_hbond_site_symmetry_A
_geom_hbond_publ_flag
O4 H4A N14 0.89 2.51 3.316(4) 150.5 . yes
O4 H4A O6 0.89 1.84 2.719(4) 168.6 . yes
O4 H4A O7 0.89 2.51 3.104(4) 124.6 . yes
N5 H5B N11 0.88 2.49 3.148(5) 132.2 . yes
N6 H6A N3 0.88 2.70 3.348(5) 131.7 2_676 yes
N6 H6B O5 0.88 2.26 2.948(5) 134.6 2_776 yes
N11 H11A O7 0.88 2.05 2.907(4) 163.2 1_455 yes
N11 H11B O2 0.88 2.32 2.971(4) 131.3 . yes
N11 H11B N5 0.88 2.43 3.148(5) 138.5 . yes
N12 H12A N9 0.88 2.26 3.141(4) 177.0 2_567 yes
N12 H12B O7 0.88 2.28 2.900(4) 127.5 2_667 yes


_platon_squeeze_details          
;
A solvent mask was calculated and 174 electrons were 
found in a volume of 438\%A^3 per unit cell.
This is consistent with the presence of 
a total of 4 DMSO per unit-cell 
and formula unit (Z=1).
;


loop_
_platon_squeeze_void_nr
_platon_squeeze_void_average_x
_platon_squeeze_void_average_y
_platon_squeeze_void_average_z
_platon_squeeze_void_volume
_platon_squeeze_void_count_electrons
_platon_squeeze_void_content
1 0.086 0.500 0.500 438 174 4*C2H6SO

_platon_squeeze_void_probe_radius 1.20
_olex2_submission_special_instructions 'No special instructions were received'


_shelx_res_file                  
;
TITL ada127_a.res in P-1
    ada127.res
    created by SHELXL-2018/3 at 18:25:35 on 02-Aug-2019
REM Old TITL ada127 in P-1
REM SHELXT solution in P-1
REM R1 0.210, Rweak 0.024, Alpha 0.071, Orientation as input
REM Formula found by SHELXT: C29 N7 O9 Ni
CELL 1.34139 9.6118 11.7609 14.1181 95.139 91.02 113.356
ZERR 1 0.0005 0.0006 0.0008 0.003 0.003 0.002
LATT 1
SFAC C H N Ni O
DISP C 0.0137 0.0067 57.1
DISP H -0 0 0.648
DISP N 0.0241 0.0134 109.9
DISP Ni -1.3355 3.2903 25037.1
DISP O 0.0389 0.0241 193.4
UNIT 32 32 28 2 14
EQIV $1 1-X,2-Y,1-Z
EQIV $2 2-X,2-Y,1-Z
EQIV $3 -1+X,+Y,+Z
EQIV $4 -X,1-Y,2-Z
EQIV $5 1-X,1-Y,2-Z

L.S. 15 0 0
PLAN  10
SIZE 0.06 0.06 0.15
TEMP -123
HTAB O4 N14
HTAB O4 O6
HTAB O4 O7
HTAB N5 N11
HTAB N6 N3_$1
HTAB N6 O5_$2
HTAB N11 O7_$3
HTAB N11 O2
HTAB N11 N5
HTAB N12 N9_$4
HTAB N12 O7_$5
BOND $H
list 4
HTAB
ABIN
fmap 2 53
acta
OMIT 2 -1 2
OMIT 2 -2 1
OMIT -2 3 0
REM <olex2.extras>
REM <HklSrc "%.\\ada127_sq.hkl">
REM </olex2.extras>

WGHT    0.069100    1.045900
EXTI    0.005160
FVAR       0.52564
NI1   4    0.655046    0.799141    0.838810    11.00000    0.02464    0.03900 =
         0.04929   -0.00118   -0.00489    0.00935
C1    1    0.978016    0.885079    0.890291    11.00000    0.02818    0.04217 =
         0.05746   -0.00692   -0.00482    0.01422
O1    5    0.674430    0.971642    0.901024    11.00000    0.03778    0.04179 =
         0.06692   -0.00545   -0.00414    0.01468
N1    3    0.880754    0.884771    0.820993    11.00000    0.02660    0.04131 =
         0.05465   -0.00270   -0.00497    0.01262
C2    1    1.134049    0.947667    0.883002    11.00000    0.02932    0.05154 =
         0.06140   -0.00339   -0.00864    0.01554
AFIX  43
H2    2    1.204067    0.947280    0.931191    11.00000   -1.20000
AFIX   0
N2    3    0.663785    0.855582    0.695675    11.00000    0.03683    0.04529 =
         0.05765    0.00042   -0.00936    0.01526
O2    5    0.486201    0.970210    0.812197    11.00000    0.04070    0.06807 =
         0.12448    0.00173   -0.00990    0.02284
O3    5    0.612227    1.127848    0.916146    11.00000    0.10361    0.05945 =
         0.12987   -0.01356    0.01028    0.04449
N3    3    0.578982    0.902237    0.549788    11.00000    0.05844    0.05321 =
         0.08045    0.01609   -0.01999    0.01508
C3    1    1.183934    1.010130    0.803945    11.00000    0.02984    0.05836 =
         0.07652    0.00340    0.00439    0.01372
AFIX  43
H3    2    1.289761    1.053395    0.797633    11.00000   -1.20000
AFIX   0
O4    5    0.637565    0.624898    0.779749    11.00000    0.04386    0.04345 =
         0.05155   -0.00241   -0.00320    0.01301
AFIX   7
H4A   2    0.696977    0.630480    0.730881    11.00000   -1.50000
H4B   2    0.542877    0.576333    0.757708    11.00000   -1.50000
AFIX   0
C4    1    1.081990    1.010685    0.733647    11.00000    0.03756    0.05496 =
         0.06535    0.00660    0.00556    0.01596
AFIX  43
H4    2    1.116299    1.054350    0.679474    11.00000   -1.20000
AFIX   0
N4    3    0.840332    0.999374    0.601199    11.00000    0.04779    0.05029 =
         0.06050    0.00757   -0.00127    0.01912
N5    3    0.418823    0.748396    0.630310    11.00000    0.05033    0.06255 =
         0.09245    0.02117   -0.02690    0.00382
AFIX  93
H5A   2    0.347899    0.734771    0.585273    11.00000   -1.20000
H5B   2    0.398653    0.703203    0.678678    11.00000   -1.20000
AFIX   0
C5    1    0.928662    0.945801    0.744562    11.00000    0.03409    0.04462 =
         0.05268   -0.00209   -0.00090    0.01562
N6    3    0.742616    1.052586    0.469048    11.00000    0.07267    0.08511 =
         0.09726    0.04048   -0.01549    0.02100
AFIX  93
H6A   2    0.666610    1.042976    0.429009    11.00000   -1.20000
H6B   2    0.834327    1.107864    0.461119    11.00000   -1.20000
AFIX   0
C6    1    0.802986    0.934286    0.675787    11.00000    0.03823    0.04278 =
         0.05799   -0.00195   -0.00254    0.01595
C7    1    0.556440    0.837252    0.625280    11.00000    0.04509    0.04367 =
         0.07785    0.00360   -0.01671    0.01585
N7    3    0.748967    0.772646    0.959180    11.00000    0.02715    0.04223 =
         0.04822   -0.00412   -0.00531    0.01239
N8    3    0.459277    0.703340    0.917074    11.00000    0.02794    0.04230 =
         0.04998    0.00177   -0.00019    0.01032
C8    1    0.718652    0.982902    0.542244    11.00000    0.05695    0.05463 =
         0.06884    0.01041   -0.00768    0.01922
N9    3    0.200173    0.597169    0.953359    11.00000    0.02914    0.04150 =
         0.05890    0.00122    0.00103    0.00864
C9    1    0.901720    0.814511    0.969600    11.00000    0.02929    0.04047 =
         0.05113   -0.00684   -0.00750    0.01259
N10   3    0.401276    0.596667    1.055974    11.00000    0.03634    0.04357 =
         0.04952   -0.00017   -0.00018    0.01081
C10   1    0.970594    0.788780    1.047120    11.00000    0.03286    0.05341 =
         0.05840   -0.00636   -0.00977    0.01595
AFIX  43
H10   2    1.078011    0.819430    1.055304    11.00000   -1.20000
AFIX   0
N11   3    0.263618    0.711636    0.826198    11.00000    0.02485    0.07059 =
         0.08626    0.03410    0.00176    0.01193
AFIX  93
H11A  2    0.166602    0.691787    0.812487    11.00000   -1.20000
H11B  2    0.332305    0.759516    0.790531    11.00000   -1.20000
AFIX   0
C11   1    0.878636    0.717257    1.112231    11.00000    0.04848    0.05759 =
         0.05057    0.00028   -0.01107    0.02310
AFIX  43
H11   2    0.923390    0.697333    1.165360    11.00000   -1.20000
AFIX   0
N12   3    0.151581    0.490814    1.085844    11.00000    0.04138    0.05769 =
         0.05332    0.00355    0.00320    0.00621
AFIX  93
H12A  2    0.053626    0.466643    1.072558    11.00000   -1.20000
H12B  2    0.183640    0.467392    1.136372    11.00000   -1.20000
AFIX   0
C12   1    0.720373    0.673808    1.100867    11.00000    0.04730    0.04848 =
         0.05348   -0.00107   -0.00515    0.01874
AFIX  43
H12   2    0.656443    0.625336    1.145626    11.00000   -1.20000
AFIX   0
N13   3    0.589049    1.024059    0.876528    11.00000    0.03966    0.05323 =
         0.08810    0.00057    0.00633    0.01961
C13   1    0.661001    0.704341    1.021857    11.00000    0.03461    0.03762 =
         0.05261   -0.00437   -0.00472    0.01307
C14   1    0.494956    0.665145    0.997860    11.00000    0.03324    0.03683 =
         0.05158   -0.00379   -0.00083    0.01082
C15   1    0.250891    0.562541    1.029718    11.00000    0.03635    0.03784 =
         0.05398   -0.00407    0.00308    0.00805
C16   1    0.306052    0.669647    0.900161    11.00000    0.02723    0.04269 =
         0.06032    0.00213    0.00147    0.00983

N14   3    0.954056    0.676242    0.667927    11.00000    0.04785    0.06387 =
         0.06035    0.00179   -0.00428    0.02040
O5    5    1.070784    0.728373    0.625857    11.00000    0.06408    0.07575 =
         0.09962    0.02369    0.01512    0.02235
O6    5    0.830872    0.675502    0.636122    11.00000    0.06616    0.09904 =
         0.05879    0.00110   -0.00900    0.04672
O7    5    0.956096    0.627491    0.742816    11.00000    0.04848    0.09489 =
         0.06591    0.02139   -0.00509    0.02579
HKLF 4


REM  ada127_a.res in P-1
REM wR2 = 0.156945, GooF = S = 1.04500, Restrained GooF = 1.04500 for all data
REM R1 = 0.055402 for 5349 Fo > 4sig(Fo) and 0.068876 for all 6685 data
REM 345 parameters refined using 0 restraints

END

WGHT      0.0697      1.0357

REM Instructions for potential hydrogen bonds
EQIV $6 -x+2, -y+2, -z+2
HTAB C2 O1_$6
HTAB O4 N14
HTAB O4 O6
HTAB O4 O7
HTAB N5 N11
HTAB N6 N3_$1
HTAB N6 O5_$2
HTAB N11 O7_$3
HTAB N11 O2
HTAB N11 N5
HTAB N12 N9_$4
HTAB N12 O7_$5

REM Highest difference peak  0.562,  deepest hole -0.514,  1-sigma level  0.070
Q1    1   0.6678  1.2200  0.6400  11.00000  0.05    0.56
Q2    1   0.6815  0.8156  0.9018  11.00000  0.05    0.47
Q3    1   0.4292  0.5359  0.7233  11.00000  0.05    0.45
Q4    1   0.3728  0.7869  0.6893  11.00000  0.05    0.37
Q5    1   0.6036  1.1139  0.9836  11.00000  0.05    0.36
Q6    1   0.4768  0.9592  0.8921  11.00000  0.05    0.36
Q7    1   0.6052  0.7494  0.8758  11.00000  0.05    0.32
Q8    1   0.7287  0.7965  0.7922  11.00000  0.05    0.30
Q9    1   0.7873  0.5958  1.3432  11.00000  0.05    0.30
Q10   1   0.2805  0.4017  0.6253  11.00000  0.05    0.29
;
_shelx_res_checksum              93890
_shelx_fab_file                  
;
    1    0    0    -25.69      0.00
    2    0    0    -43.77      0.00
    3    0    0      8.77      0.00
    4    0    0     -0.77      0.00
    5    0    0     -3.82      0.00
    6    0    0      3.45      0.00
    7    0    0     -0.87      0.00
    8    0    0     -1.39      0.00
    9    0    0      2.95      0.00
   10    0    0      0.61      0.00
   11    0    0      0.14      0.00
  -11    1    0      1.88      0.00
  -10    1    0     -2.93      0.00
   -9    1    0      0.95      0.00
   -8    1    0     -0.23      0.00
   -7    1    0     -6.90      0.00
   -6    1    0      5.86      0.00
   -5    1    0      7.78      0.00
   -4    1    0     -4.49      0.00
   -3    1    0     -8.27      0.00
   -2    1    0     44.03      0.00
   -1    1    0    -17.26      0.00
    0    1    0    -76.72      0.00
    1    1    0     24.53      0.00
    2    1    0      5.28      0.00
    3    1    0     -3.58      0.00
    4    1    0      8.81      0.00
    5    1    0     -6.32      0.00
    6    1    0     -0.68      0.00
    7    1    0      5.35      0.00
    8    1    0     -3.85      0.00
    9    1    0     -0.10      0.00
   10    1    0     -0.14      0.00
   11    1    0     -1.90      0.00
  -11    2    0      0.11      0.00
  -10    2    0      0.25      0.00
   -9    2    0     -2.44      0.00
   -8    2    0      6.98      0.00
   -7    2    0      2.13      0.00
   -6    2    0     -7.03      0.00
   -5    2    0     -0.92      0.00
   -4    2    0     -5.60      0.00
   -3    2    0     10.72      0.00
   -2    2    0     -1.81      0.00
   -1    2    0     -6.43      0.00
    0    2    0    -23.80      0.00
    1    2    0     24.65      0.00
    2    2    0      9.94      0.00
    3    2    0     -4.01      0.00
    4    2    0     -6.60      0.00
    5    2    0      3.35      0.00
    6    2    0     -2.20      0.00
    7    2    0     -0.65      0.00
    8    2    0      3.10      0.00
    9    2    0     -2.62      0.00
   10    2    0      1.32      0.00
  -12    3    0     -0.17      0.00
  -11    3    0      0.55      0.00
  -10    3    0      2.80      0.00
   -9    3    0     -2.43      0.00
   -8    3    0     -3.07      0.00
   -7    3    0      5.38      0.00
   -6    3    0     -7.75      0.00
   -5    3    0      0.36      0.00
   -4    3    0     18.25      0.00
   -3    3    0    -11.86      0.00
   -2    3    0    -12.31      0.00
   -1    3    0     42.78      0.00
    0    3    0      1.53      0.00
    1    3    0    -31.97      0.00
    2    3    0     -1.52      0.00
    3    3    0      0.30      0.00
    4    3    0      8.37      0.00
    5    3    0      1.03      0.00
    6    3    0     -3.43      0.00
    7    3    0      0.52      0.00
    8    3    0      0.66      0.00
    9    3    0     -0.51      0.00
   10    3    0      0.24      0.00
  -12    4    0      2.11      0.00
  -11    4    0     -3.46      0.00
  -10    4    0     -0.61      0.00
   -9    4    0      3.28      0.00
   -8    4    0     -5.58      0.00
   -7    4    0      0.63      0.00
   -6    4    0     12.24      0.00
   -5    4    0     -4.11      0.00
   -4    4    0    -13.57      0.00
   -3    4    0      5.61      0.00
   -2    4    0      1.29      0.00
   -1    4    0    -29.76      0.00
    0    4    0     15.31      0.00
    1    4    0     11.89      0.00
    2    4    0      2.87      0.00
    3    4    0     -1.13      0.00
    4    4    0    -12.79      0.00
    5    4    0      4.75      0.00
    6    4    0      3.78      0.00
    7    4    0     -5.29      0.00
    8    4    0      1.39      0.00
    9    4    0      1.11      0.00
  -12    5    0     -0.84      0.00
  -11    5    0      1.56      0.00
  -10    5    0     -0.11      0.00
   -9    5    0      1.48      0.00
   -8    5    0      2.36      0.00
   -7    5    0     -4.70      0.00
   -6    5    0     -3.27      0.00
   -5    5    0     -2.66      0.00
   -4    5    0      8.65      0.00
   -3    5    0      2.45      0.00
   -2    5    0     -5.24      0.00
   -1    5    0      9.99      0.00
    0    5    0      3.72      0.00
    1    5    0     -5.48      0.00
    2    5    0     -7.32      0.00
    3    5    0      3.07      0.00
    4    5    0      5.70      0.00
    5    5    0     -3.79      0.00
    6    5    0      1.61      0.00
    7    5    0      2.14      0.00
    8    5    0     -3.19      0.00
    9    5    0      0.40      0.00
  -12    6    0      1.28      0.00
  -11    6    0      0.84      0.00
  -10    6    0     -3.07      0.00
   -9    6    0     -0.67      0.00
   -8    6    0      3.95      0.00
   -7    6    0     -3.08      0.00
   -6    6    0      3.15      0.00
   -5    6    0      8.02      0.00
   -4    6    0    -14.88      0.00
   -3    6    0      0.05      0.00
   -2    6    0     14.82      0.00
   -1    6    0     -8.04      0.00
    0    6    0     -9.53      0.00
    1    6    0      2.72      0.00
    2    6    0      1.55      0.00
    3    6    0      6.98      0.00
    4    6    0     -0.15      0.00
    5    6    0     -5.41      0.00
    6    6    0     -2.12      0.00
    7    6    0      2.84      0.00
    8    6    0      0.70      0.00
  -12    7    0     -2.73      0.00
  -11    7    0      0.55      0.00
  -10    7    0      2.70      0.00
   -9    7    0     -3.04      0.00
   -8    7    0      0.01      0.00
   -7    7    0      6.30      0.00
   -6    7    0     -8.30      0.00
   -5    7    0     -2.89      0.00
   -4    7    0      9.71      0.00
   -3    7    0     -3.73      0.00
   -2    7    0     -3.78      0.00
   -1    7    0      2.06      0.00
    0    7    0     -2.37      0.00
    1    7    0      9.50      0.00
    2    7    0      0.59      0.00
    3    7    0    -13.71      0.00
    4    7    0      3.03      0.00
    5    7    0      7.04      0.00
    6    7    0     -1.85      0.00
    7    7    0     -0.25      0.00
  -12    8    0      0.26      0.00
  -11    8    0      0.20      0.00
  -10    8    0      0.54      0.00
   -9    8    0      0.01      0.00
   -8    8    0     -3.79      0.00
   -7    8    0     -0.83      0.00
   -6    8    0      3.69      0.00
   -5    8    0      1.58      0.00
   -4    8    0      4.19      0.00
   -3    8    0     -6.50      0.00
   -2    8    0     -7.19      0.00
   -1    8    0     10.23      0.00
    0    8    0      3.02      0.00
    1    8    0    -11.98      0.00
    2    8    0      2.43      0.00
    3    8    0      7.36      0.00
    4    8    0     -3.81      0.00
    5    8    0      0.51      0.00
    6    8    0      1.29      0.00
    7    8    0     -2.21      0.00
  -12    9    0      1.61      0.00
  -11    9    0     -1.90      0.00
  -10    9    0      0.24      0.00
   -9    9    0      4.18      0.00
   -8    9    0     -1.66      0.00
   -7    9    0      0.58      0.00
   -6    9    0      3.89      0.00
   -5    9    0     -6.95      0.00
   -4    9    0     -5.27      0.00
   -3    9    0     10.56      0.00
   -2    9    0      1.23      0.00
   -1    9    0     -6.25      0.00
    0    9    0      0.73      0.00
    1    9    0      1.82      0.00
    2    9    0     -0.32      0.00
    3    9    0      1.15      0.00
    4    9    0     -1.66      0.00
    5    9    0     -3.30      0.00
    6    9    0      1.32      0.00
  -11   10    0      1.63      0.00
  -10   10    0     -2.45      0.00
   -9   10    0     -1.02      0.00
   -8   10    0      3.63      0.00
   -7   10    0     -3.84      0.00
   -6   10    0     -2.71      0.00
   -5   10    0      6.11      0.00
   -4   10    0     -0.98      0.00
   -3   10    0     -0.19      0.00
   -2   10    0      1.06      0.00
   -1   10    0     -4.40      0.00
    0   10    0      2.11      0.00
    1   10    0      3.52      0.00
    2   10    0     -4.64      0.00
    3   10    0     -0.20      0.00
    4   10    0      4.06      0.00
    5   10    0     -0.09      0.00
  -11   11    0     -2.36      0.00
  -10   11    0      0.82      0.00
   -9   11    0     -1.25      0.00
   -8   11    0     -0.13      0.00
   -7   11    0      1.65      0.00
   -6   11    0     -0.89      0.00
   -5   11    0      0.58      0.00
   -4   11    0      0.13      0.00
   -3   11    0     -5.81      0.00
   -2   11    0      3.74      0.00
   -1   11    0      4.66      0.00
    0   11    0     -4.08      0.00
    1   11    0     -0.25      0.00
    2   11    0      3.21      0.00
    3   11    0     -1.91      0.00
    4   11    0     -0.72      0.00
  -10   12    0      1.10      0.00
   -9   12    0     -1.31      0.00
   -8   12    0     -0.56      0.00
   -7   12    0      0.80      0.00
   -6   12    0      0.06      0.00
   -5   12    0     -1.39      0.00
   -4   12    0      2.59      0.00
   -3   12    0      1.60      0.00
   -2   12    0     -2.96      0.00
   -1   12    0      0.04      0.00
    0   12    0      1.25      0.00
    1   12    0     -0.60      0.00
    2   12    0      0.32      0.00
    3   12    0     -0.14      0.00
  -10   13    0     -0.39      0.00
   -9   13    0      1.39      0.00
   -8   13    0     -0.38      0.00
   -7   13    0     -0.07      0.00
   -6   13    0      0.56      0.00
   -5   13    0     -1.19      0.00
   -4   13    0      0.13      0.00
   -3   13    0     -0.73      0.00
   -2   13    0     -1.37      0.00
   -1   13    0      1.34      0.00
    0   13    0      1.52      0.00
    1   13    0     -1.41      0.00
   -9   14    0      0.20      0.00
   -8   14    0      0.68      0.00
   -7   14    0     -0.78      0.00
   -6   14    0      0.38      0.00
   -5   14    0      0.20      0.00
   -4   14    0     -1.26      0.00
   -3   14    0      2.72      0.00
   -2   14    0      1.08      0.00
   -1   14    0     -2.28      0.00
   -6   15    0     -0.19      0.00
   -5   15    0      0.61      0.00
   -4   15    0      0.21      0.00
   -3   15    0     -0.87      0.00
    3  -15    1      0.32      0.00
    4  -15    1     -0.68      0.00
    5  -15    1     -1.03      0.00
    6  -15    1     -0.43      0.00
    7  -15    1      1.00      0.00
    0  -14    1      0.27      0.00
    1  -14    1      1.22      0.00
    2  -14    1     -1.25      0.00
    3  -14    1     -1.57      0.00
    4  -14    1      1.61      0.00
    5  -14    1      0.64      0.00
    6  -14    1     -0.03      0.00
    7  -14    1      0.78      0.00
    8  -14    1     -0.06      0.00
    9  -14    1     -0.52      0.00
   -1  -13    1      1.97      0.00
    0  -13    1     -2.70      0.00
    1  -13    1     -2.01      0.00
    2  -13    1      3.10      0.00
    3  -13    1      0.65      0.00
    4  -13    1     -1.97      0.00
    5  -13    1      1.28      0.00
    6  -13    1     -0.99      0.00
    7  -13    1     -0.30      0.00
    8  -13    1      0.33      0.00
    9  -13    1     -0.28      0.00
   10  -13    1     -0.34      0.00
   -3  -12    1      1.68      0.00
   -2  -12    1     -1.19      0.00
   -1  -12    1     -0.76      0.00
    0  -12    1      2.16      0.00
    1  -12    1     -0.34      0.00
    2  -12    1     -1.52      0.00
    3  -12    1      1.12      0.00
    4  -12    1     -1.52      0.00
    5  -12    1      0.84      0.00
    6  -12    1      1.13      0.00
    7  -12    1     -2.40      0.00
    8  -12    1      0.68      0.00
    9  -12    1      2.24      0.00
   10  -12    1     -1.39      0.00
   -4  -11    1     -1.16      0.00
   -3  -11    1      0.54      0.00
   -2  -11    1     -0.57      0.00
   -1  -11    1      0.45      0.00
    0  -11    1      2.06      0.00
    1  -11    1     -3.18      0.00
    2  -11    1     -3.47      0.00
    3  -11    1      4.81      0.00
    4  -11    1      2.10      0.00
    5  -11    1     -3.86      0.00
    6  -11    1      0.98      0.00
    7  -11    1      1.37      0.00
    8  -11    1     -1.62      0.00
    9  -11    1     -0.03      0.00
   10  -11    1      1.05      0.00
   11  -11    1      2.96      0.00
   -5  -10    1      1.31      0.00
   -4  -10    1     -2.17      0.00
   -3  -10    1     -0.65      0.00
   -2  -10    1      5.05      0.00
   -1  -10    1     -5.82      0.00
    0  -10    1     -2.82      0.00
    1  -10    1      9.21      0.00
    2  -10    1      0.68      0.00
    3  -10    1     -6.14      0.00
    4  -10    1      0.65      0.00
    5  -10    1     -1.42      0.00
    6  -10    1      1.04      0.00
    7  -10    1      3.04      0.00
    8  -10    1     -1.80      0.00
    9  -10    1     -0.98      0.00
   10  -10    1      1.46      0.00
   11  -10    1     -2.09      0.00
   -6   -9    1     -1.62      0.00
   -5   -9    1      1.77      0.00
   -4   -9    1      4.97      0.00
   -3   -9    1     -3.39      0.00
   -2   -9    1     -3.87      0.00
   -1   -9    1      6.63      0.00
    0   -9    1     -1.53      0.00
    1   -9    1     -2.90      0.00
    2   -9    1      2.85      0.00
    3   -9    1     -5.54      0.00
    4   -9    1      3.38      0.00
    5   -9    1      8.13      0.00
    6   -9    1     -6.67      0.00
    7   -9    1     -2.22      0.00
    8   -9    1      4.65      0.00
    9   -9    1     -3.67      0.00
   10   -9    1     -0.89      0.00
   11   -9    1      1.84      0.00
   12   -9    1     -1.50      0.00
   -7   -8    1      2.34      0.00
   -6   -8    1      0.42      0.00
   -5   -8    1     -3.85      0.00
   -4   -8    1     -0.90      0.00
   -3   -8    1     -0.35      0.00
   -2   -8    1      0.20      0.00
   -1   -8    1      4.15      0.00
    0   -8    1      1.16      0.00
    1   -8    1    -11.02      0.00
    2   -8    1      3.71      0.00
    3   -8    1     14.11      0.00
    4   -8    1     -9.59      0.00
    5   -8    1     -6.38      0.00
    6   -8    1      4.45      0.00
    7   -8    1     -1.63      0.00
    8   -8    1      0.99      0.00
    9   -8    1      3.66      0.00
   10   -8    1     -1.21      0.00
   11   -8    1     -1.64      0.00
   12   -8    1      1.79      0.00
   -7   -7    1     -2.55      0.00
   -6   -7    1      3.21      0.00
   -5   -7    1     -3.65      0.00
   -4   -7    1     -1.39      0.00
   -3   -7    1     10.92      0.00
   -2   -7    1     -3.22      0.00
   -1   -7    1    -11.52      0.00
    0   -7    1      5.16      0.00
    1   -7    1      8.39      0.00
    2   -7    1     -4.55      0.00
    3   -7    1     -7.96      0.00
    4   -7    1      4.68      0.00
    5   -7    1      4.49      0.00
    6   -7    1      2.83      0.00
    7   -7    1     -3.13      0.00
    8   -7    1     -2.96      0.00
    9   -7    1      1.22      0.00
   10   -7    1     -0.37      0.00
   11   -7    1      0.40      0.00
   12   -7    1      0.90      0.00
   -8   -6    1      0.92      0.00
   -7   -6    1     -2.29      0.00
   -6   -6    1     -0.37      0.00
   -5   -6    1      9.32      0.00
   -4   -6    1     -3.09      0.00
   -3   -6    1    -12.86      0.00
   -2   -6    1      6.31      0.00
   -1   -6    1      1.27      0.00
    0   -6    1      2.99      0.00
    1   -6    1      3.70      0.00
    2   -6    1     -8.97      0.00
    3   -6    1      5.27      0.00
    4   -6    1      4.76      0.00
    5   -6    1     -9.85      0.00
    6   -6    1     -1.30      0.00
    7   -6    1      6.72      0.00
    8   -6    1     -3.09      0.00
    9   -6    1     -0.41      0.00
   10   -6    1      2.66      0.00
   11   -6    1     -1.46      0.00
   12   -6    1     -0.91      0.00
   -9   -5    1     -0.13      0.00
   -8   -5    1      2.01      0.00
   -7   -5    1      0.97      0.00
   -6   -5    1     -3.38      0.00
   -5   -5    1     -3.75      0.00
   -4   -5    1      3.88      0.00
   -3   -5    1      3.49      0.00
   -2   -5    1     -0.07      0.00
   -1   -5    1      6.21      0.00
    0   -5    1    -15.43      0.00
    1   -5    1     -2.14      0.00
    2   -5    1     12.07      0.00
    3   -5    1    -10.27      0.00
    4   -5    1     -6.49      0.00
    5   -5    1     10.33      0.00
    6   -5    1     -2.40      0.00
    7   -5    1      1.39      0.00
    8   -5    1      2.50      0.00
    9   -5    1     -3.49      0.00
   10   -5    1     -0.26      0.00
   11   -5    1      0.43      0.00
   12   -5    1     -0.20      0.00
   -9   -4    1     -1.35      0.00
   -8   -4    1     -2.25      0.00
   -7   -4    1      5.07      0.00
   -6   -4    1     -0.59      0.00
   -5   -4    1     -1.97      0.00
   -4   -4    1      4.17      0.00
   -3   -4    1     -0.31      0.00
   -2   -4    1     -2.89      0.00
   -1   -4    1     -5.32      0.00
    0   -4    1      3.88      0.00
    1   -4    1     10.33      0.00
    2   -4    1    -12.24      0.00
    3   -4    1      9.88      0.00
    4   -4    1     15.03      0.00
    5   -4    1     -3.51      0.00
    6   -4    1     -6.62      0.00
    7   -4    1     -6.00      0.00
    8   -4    1      5.57      0.00
    9   -4    1      0.94      0.00
   10   -4    1     -1.02      0.00
   11   -4    1      3.21      0.00
   12   -4    1     -1.68      0.00
  -10   -3    1     -1.37      0.00
   -9   -3    1      2.50      0.00
   -8   -3    1     -1.81      0.00
   -7   -3    1     -2.30      0.00
   -6   -3    1      5.77      0.00
   -5   -3    1     -3.67      0.00
   -4   -3    1     -6.88      0.00
   -3   -3    1      2.63      0.00
   -2   -3    1      0.34      0.00
   -1   -3    1     23.73      0.00
    0   -3    1      2.37      0.00
    1   -3    1    -43.32      0.00
    2   -3    1     26.84      0.00
    3   -3    1     -8.39      0.00
    4   -3    1    -26.19      0.00
    5   -3    1      5.97      0.00
    6   -3    1     12.94      0.00
    7   -3    1     -1.31      0.00
    8   -3    1     -3.40      0.00
    9   -3    1      2.41      0.00
   10   -3    1     -2.57      0.00
   11   -3    1     -2.42      0.00
   12   -3    1      2.16      0.00
  -10   -2    1      0.12      0.00
   -9   -2    1      1.69      0.00
   -8   -2    1      0.44      0.00
   -7   -2    1     -2.58      0.00
   -6   -2    1     -1.55      0.00
   -5   -2    1      5.56      0.00
   -4   -2    1      4.75      0.00
   -3   -2    1      4.45      0.00
   -2   -2    1    -11.13      0.00
   -1   -2    1    -55.09      0.00
    0   -2    1     42.15      0.00
    1   -2    1     50.65      0.00
    2   -2    1    -25.11      0.00
    3   -2    1      5.90      0.00
    4   -2    1     13.17      0.00
    5   -2    1     -8.58      0.00
    6   -2    1      1.10      0.00
    7   -2    1      1.58      0.00
    8   -2    1     -6.34      0.00
    9   -2    1      1.18      0.00
   10   -2    1      2.37      0.00
   11   -2    1     -0.12      0.00
  -11   -1    1      1.89      0.00
  -10   -1    1     -0.70      0.00
   -9   -1    1     -2.16      0.00
   -8   -1    1      4.46      0.00
   -7   -1    1     -1.91      0.00
   -6   -1    1     -0.97      0.00
   -5   -1    1      1.76      0.00
   -4   -1    1     -7.65      0.00
   -3   -1    1     -3.84      0.00
   -2   -1    1     16.18      0.00
   -1   -1    1     36.78      0.00
    0   -1    1    -34.50      0.00
    1   -1    1     -6.99      0.00
    2   -1    1    -12.30      0.00
    3   -1    1      3.67      0.00
    4   -1    1      4.55      0.00
    5   -1    1     -2.18      0.00
    6   -1    1    -11.97      0.00
    7   -1    1      7.65      0.00
    8   -1    1      5.48      0.00
    9   -1    1     -3.49      0.00
   10   -1    1      1.79      0.00
   11   -1    1     -1.50      0.00
  -11    0    1     -1.85      0.00
  -10    0    1      1.18      0.00
   -9    0    1     -2.87      0.00
   -8    0    1     -0.68      0.00
   -7    0    1      4.82      0.00
   -6    0    1     -4.55      0.00
   -5    0    1      1.81      0.00
   -4    0    1      0.35      0.00
   -3    0    1     -2.57      0.00
   -2    0    1     19.69      0.00
   -1    0    1     14.31      0.00
    0    0    1    -99.03      0.00
    1    0    1      7.87      0.00
    2    0    1     35.22      0.00
    3    0    1    -10.83      0.00
    4    0    1     -2.91      0.00
    5    0    1      8.08      0.00
    6    0    1      4.18      0.00
    7    0    1     -7.56      0.00
    8    0    1      0.29      0.00
    9    0    1     -0.44      0.00
   10    0    1     -1.57      0.00
   11    0    1      1.64      0.00
  -11    1    1     -1.11      0.00
  -10    1    1      2.53      0.00
   -9    1    1      1.99      0.00
   -8    1    1     -4.46      0.00
   -7    1    1      3.33      0.00
   -6    1    1      1.16      0.00
   -5    1    1     -9.02      0.00
   -4    1    1     12.18      0.00
   -2    1    1    -54.43      0.00
   -1    1    1      8.44      0.00
    0    1    1    131.33      0.00
    1    1    1    -44.31      0.00
    2    1    1    -16.28      0.00
    3    1    1      6.10      0.00
    4    1    1     -6.73      0.00
    5    1    1      2.90      0.00
    6    1    1     -0.49      0.00
    7    1    1     -0.36      0.00
    8    1    1      1.46      0.00
    9    1    1      1.04      0.00
   10    1    1      0.41      0.00
   11    1    1      0.84      0.00
  -12    2    1      2.23      0.00
  -11    2    1      0.61      0.00
  -10    2    1     -3.08      0.00
   -9    2    1      2.47      0.00
   -8    2    1     -0.30      0.00
   -7    2    1     -7.68      0.00
   -6    2    1      7.51      0.00
   -5    2    1      5.49      0.00
   -4    2    1     -6.66      0.00
   -3    2    1      1.66      0.00
   -2    2    1     27.61      0.00
   -1    2    1    -34.67      0.00
    0    2    1    -28.71      0.00
    1    2    1     23.08      0.00
    2    2    1     -5.79      0.00
    3    2    1      6.46      0.00
    4    2    1      4.20      0.00
    5    2    1     -9.69      0.00
    6    2    1      6.04      0.00
    7    2    1      0.94      0.00
    8    2    1     -3.97      0.00
    9    2    1      2.31      0.00
   10    2    1     -2.30      0.00
  -12    3    1     -2.29      0.00
  -11    3    1      0.59      0.00
  -10    3    1     -0.73      0.00
   -9    3    1     -0.34      0.00
   -8    3    1      4.63      0.00
   -7    3    1     -0.56      0.00
   -6    3    1     -0.73      0.00
   -5    3    1     -4.20      0.00
   -4    3    1     -8.38      0.00
   -3    3    1     10.38      0.00
   -2    3    1      0.41      0.00
   -1    3    1     -2.08      0.00
    0    3    1     -5.96      0.00
    1    3    1     13.41      0.00
    2    3    1      3.58      0.00
    3    3    1     -8.04      0.00
    4    3    1      0.28      0.00
    5    3    1      3.87      0.00
    6    3    1     -4.12      0.00
    7    3    1      1.60      0.00
    8    3    1      0.85      0.00
    9    3    1     -0.75      0.00
   10    3    1      1.77      0.00
  -12    4    1     -0.11      0.00
  -11    4    1      2.47      0.00
  -10    4    1      0.98      0.00
   -9    4    1     -4.47      0.00
   -8    4    1      1.92      0.00
   -7    4    1      2.36      0.00
   -6    4    1    -10.05      0.00
   -5    4    1     11.59      0.00
   -4    4    1      5.29      0.00
   -3    4    1    -16.81      0.00
   -2    4    1      9.80      0.00
   -1    4    1     22.99      0.00
    0    4    1    -14.62      0.00
    1    4    1    -14.87      0.00
    2    4    1     -1.05      0.00
    3    4    1      5.53      0.00
    4    4    1      8.31      0.00
    5    4    1     -5.12      0.00
    6    4    1     -1.12      0.00
    7    4    1      2.42      0.00
    8    4    1     -0.42      0.00
    9    4    1     -0.99      0.00
  -12    5    1      0.23      0.00
  -11    5    1     -3.18      0.00
  -10    5    1      1.17      0.00
   -9    5    1      2.18      0.00
   -8    5    1     -6.11      0.00
   -7    5    1      4.72      0.00
   -6    5    1      5.64      0.00
   -5    5    1     -9.21      0.00
   -4    5    1      4.31      0.00
   -3    5    1      6.51      0.00
   -2    5    1    -12.05      0.00
   -1    5    1    -12.48      0.00
    0    5    1      8.48      0.00
    1    5    1      7.85      0.00
    2    5    1     10.31      0.00
    3    5    1    -10.91      0.00
    4    5    1    -10.14      0.00
    5    5    1      9.51      0.00
    6    5    1     -0.45      0.00
    7    5    1     -3.42      0.00
    8    5    1      2.84      0.00
    9    5    1     -0.14      0.00
  -12    6    1     -0.28      0.00
  -11    6    1      0.21      0.00
  -10    6    1      1.37      0.00
   -9    6    1      0.64      0.00
   -8    6    1      0.01      0.00
   -7    6    1     -3.01      0.00
   -6    6    1     -1.87      0.00
   -5    6    1     -2.04      0.00
   -4    6    1      5.58      0.00
   -3    6    1      1.05      0.00
   -2    6    1     -6.82      0.00
   -1    6    1      6.22      0.00
    0    6    1      9.37      0.00
    1    6    1     -7.88      0.00
    2    6    1     -9.73      0.00
    3    6    1      6.85      0.00
    4    6    1      2.85      0.00
    5    6    1     -2.94      0.00
    6    6    1      3.30      0.00
    7    6    1     -1.63      0.00
    8    6    1     -1.49      0.00
  -12    7    1      2.90      0.00
  -11    7    1     -0.95      0.00
  -10    7    1     -4.17      0.00
   -9    7    1      2.56      0.00
   -8    7    1      1.94      0.00
   -7    7    1     -3.63      0.00
   -6    7    1      8.15      0.00
   -5    7    1      2.20      0.00
   -4    7    1    -15.51      0.00
   -3    7    1      6.23      0.00
   -2    7    1     11.88      0.00
   -1    7    1     -6.77      0.00
    0    7    1     -6.04      0.00
    1    7    1     -0.50      0.00
    2    7    1      4.35      0.00
    3    7    1      5.31      0.00
    4    7    1     -1.73      0.00
    5    7    1     -5.12      0.00
    6    7    1     -0.98      0.00
    7    7    1      2.46      0.00
  -12    8    1     -2.51      0.00
  -11    8    1      2.12      0.00
  -10    8    1      1.08      0.00
   -9    8    1     -3.53      0.00
   -8    8    1      3.40      0.00
   -7    8    1      2.05      0.00
   -6    8    1     -9.31      0.00
   -5    8    1      3.11      0.00
   -4    8    1      4.77      0.00
   -3    8    1     -4.81      0.00
   -2    8    1      3.30      0.00
   -1    8    1     -3.06      0.00
    0    8    1     -0.86      0.00
    1    8    1     10.41      0.00
    2    8    1     -5.05      0.00
    3    8    1     -8.74      0.00
    4    8    1      5.02      0.00
    5    8    1      2.93      0.00
    6    8    1     -1.01      0.00
    7    8    1      0.34      0.00
  -12    9    1     -0.49      0.00
  -11    9    1      0.27      0.00
  -10    9    1      0.83      0.00
   -9    9    1     -1.57      0.00
   -8    9    1     -2.13      0.00
   -7    9    1      1.19      0.00
   -6    9    1      1.49      0.00
   -5    9    1      0.46      0.00
   -4    9    1      5.53      0.00
   -3    9    1     -7.14      0.00
   -2    9    1     -5.63      0.00
   -1    9    1      9.61      0.00
    0    9    1     -1.44      0.00
    1    9    1     -7.42      0.00
    2    9    1      5.64      0.00
    3    9    1      1.79      0.00
    4    9    1     -2.96      0.00
    5    9    1      2.17      0.00
    6    9    1     -0.68      0.00
  -11   10    1     -1.47      0.00
  -10   10    1      1.92      0.00
   -9   10    1      2.47      0.00
   -8   10    1     -2.66      0.00
   -7   10    1      1.71      0.00
   -6   10    1      2.45      0.00
   -5   10    1     -5.59      0.00
   -4   10    1     -1.48      0.00
   -3   10    1      6.39      0.00
   -2   10    1     -0.31      0.00
   -1   10    1     -2.90      0.00
    0   10    1      0.72      0.00
    1   10    1      0.08      0.00
    2   10    1     -0.04      0.00
    3   10    1      1.17      0.00
    4   10    1     -2.22      0.00
    5   10    1     -1.06      0.00
  -11   11    1      1.10      0.00
  -10   11    1     -2.31      0.00
   -9   11    1      0.94      0.00
   -8   11    1      1.45      0.00
   -7   11    1     -2.43      0.00
   -6   11    1      0.12      0.00
   -5   11    1      2.35      0.00
   -4   11    1     -1.76      0.00
   -3   11    1      1.87      0.00
   -2   11    1     -1.46      0.00
   -1   11    1     -2.34      0.00
    0   11    1      2.94      0.00
    1   11    1     -0.59      0.00
    2   11    1     -3.25      0.00
    3   11    1      1.18      0.00
    4   11    1      2.18      0.00
  -10   12    1      0.07      0.00
   -9   12    1     -0.30      0.00
   -8   12    1      0.32      0.00
   -7   12    1      0.39      0.00
   -6   12    1     -0.18      0.00
   -5   12    1      1.24      0.00
   -4   12    1     -1.76      0.00
   -3   12    1     -2.40      0.00
   -2   12    1      4.69      0.00
   -1   12    1     -0.31      0.00
    0   12    1     -2.87      0.00
    1   12    1      2.12      0.00
    2   12    1      0.74      0.00
  -10   13    1      0.72      0.00
   -9   13    1     -1.01      0.00
   -8   13    1      0.11      0.00
   -7   13    1     -0.40      0.00
   -6   13    1     -0.76      0.00
   -5   13    1      0.63      0.00
   -4   13    1      1.92      0.00
   -3   13    1     -0.05      0.00
   -2   13    1     -1.65      0.00
   -1   13    1      0.63      0.00
    0   13    1      0.10      0.00
    1   13    1     -0.19      0.00
   -8   14    1     -0.76      0.00
   -7   14    1      0.85      0.00
   -6   14    1     -0.68      0.00
   -5   14    1     -0.88      0.00
   -4   14    1      0.66      0.00
   -3   14    1     -2.29      0.00
   -2   14    1     -0.64      0.00
   -1   14    1      1.49      0.00
   -6   15    1      0.83      0.00
   -5   15    1     -0.11      0.00
   -4   15    1     -0.11      0.00
    3  -15    2      0.62      0.00
    4  -15    2      0.02      0.00
    5  -15    2      0.70      0.00
    6  -15    2      0.53      0.00
    7  -15    2     -1.68      0.00
    0  -14    2      0.77      0.00
    1  -14    2      0.02      0.00
    2  -14    2      1.19      0.00
    3  -14    2      0.10      0.00
    4  -14    2     -0.87      0.00
    5  -14    2     -1.24      0.00
    6  -14    2      0.05      0.00
    7  -14    2      0.15      0.00
    8  -14    2     -0.47      0.00
    9  -14    2     -0.08      0.00
   -1  -13    2     -0.88      0.00
    0  -13    2      2.02      0.00
    1  -13    2      0.97      0.00
    2  -13    2     -2.31      0.00
    3  -13    2     -0.35      0.00
    4  -13    2      2.53      0.00
    5  -13    2     -1.20      0.00
    6  -13    2      0.13      0.00
    7  -13    2      1.68      0.00
    8  -13    2     -0.16      0.00
    9  -13    2     -0.73      0.00
   10  -13    2      0.63      0.00
   -3  -12    2     -1.49      0.00
   -2  -12    2      1.20      0.00
   -1  -12    2      1.00      0.00
    0  -12    2     -4.87      0.00
    1  -12    2      1.28      0.00
    2  -12    2      4.44      0.00
    3  -12    2     -2.90      0.00
    4  -12    2     -0.30      0.00
    5  -12    2      0.78      0.00
    6  -12    2     -1.84      0.00
    7  -12    2      1.93      0.00
    8  -12    2     -0.41      0.00
    9  -12    2     -1.49      0.00
   10  -12    2      0.78      0.00
   -4  -11    2      1.31      0.00
   -3  -11    2      0.87      0.00
   -2  -11    2     -2.29      0.00
   -1  -11    2      0.99      0.00
    0  -11    2      2.03      0.00
    1  -11    2     -1.38      0.00
    2  -11    2      0.20      0.00
    3  -11    2     -0.58      0.00
    4  -11    2     -3.23      0.00
    5  -11    2      5.04      0.00
    6  -11    2      0.06      0.00
    7  -11    2     -4.43      0.00
    8  -11    2      2.79      0.00
    9  -11    2      1.62      0.00
   10  -11    2     -2.38      0.00
   11  -11    2     -1.72      0.00
   -5  -10    2     -1.11      0.00
   -4  -10    2     -1.01      0.00
   -3  -10    2      0.70      0.00
   -2  -10    2     -1.64      0.00
   -1  -10    2      3.36      0.00
    0  -10    2      1.77      0.00
    1  -10    2     -6.66      0.00
    2  -10    2     -2.83      0.00
    3  -10    2      8.46      0.00
    4  -10    2      1.14      0.00
    5  -10    2     -5.52      0.00
    6  -10    2      1.53      0.00
    7  -10    2      0.57      0.00
    8  -10    2     -2.08      0.00
    9  -10    2      1.84      0.00
   10  -10    2      0.21      0.00
   11  -10    2      2.03      0.00
   -6   -9    2      0.32      0.00
   -5   -9    2      0.79      0.00
   -4   -9    2     -3.77      0.00
   -3   -9    2      3.47      0.00
   -2   -9    2      3.92      0.00
   -1   -9    2    -10.19      0.00
    0   -9    2      1.32      0.00
    1   -9    2      9.55      0.00
    2   -9    2     -1.95      0.00
    3   -9    2     -3.94      0.00
    4   -9    2     -1.69      0.00
    5   -9    2     -2.10      0.00
    6   -9    2      3.76      0.00
    7   -9    2      2.74      0.00
    8   -9    2     -3.46      0.00
    9   -9    2      0.29      0.00
   10   -9    2      1.05      0.00
   11   -9    2     -1.12      0.00
   12   -9    2      0.12      0.00
   -7   -8    2     -0.54      0.00
   -6   -8    2     -2.23      0.00
   -5   -8    2      4.37      0.00
   -4   -8    2      3.96      0.00
   -3   -8    2     -6.20      0.00
   -2   -8    2     -0.24      0.00
   -1   -8    2      5.78      0.00
    0   -8    2     -6.00      0.00
    1   -8    2      3.66      0.00
    2   -8    2      0.32      0.00
    3   -8    2     -9.22      0.00
    4   -8    2      9.38      0.00
    5   -8    2      5.18      0.00
    6   -8    2     -8.08      0.00
    7   -8    2      2.18      0.00
    8   -8    2      2.43      0.00
    9   -8    2     -3.83      0.00
   10   -8    2      1.01      0.00
   11   -8    2      1.34      0.00
   12   -8    2     -1.60      0.00
   -7   -7    2      3.31      0.00
   -6   -7    2     -1.53      0.00
   -5   -7    2     -2.35      0.00
   -4   -7    2     -0.15      0.00
   -3   -7    2     -1.53      0.00
   -2   -7    2      0.24      0.00
   -1   -7    2      7.59      0.00
    0   -7    2      0.23      0.00
    1   -7    2    -15.29      0.00
    2   -7    2      8.30      0.00
    3   -7    2     12.77      0.00
    4   -7    2    -14.01      0.00
    5   -7    2     -2.81      0.00
    6   -7    2      3.13      0.00
    7   -7    2     -2.90      0.00
    8   -7    2      3.43      0.00
    9   -7    2      0.78      0.00
   10   -7    2     -1.13      0.00
   11   -7    2     -0.56      0.00
   12   -7    2      0.13      0.00
   -8   -6    2     -2.31      0.00
   -7   -6    2      0.12      0.00
   -6   -6    2      2.37      0.00
   -5   -6    2     -5.91      0.00
   -4   -6    2      2.91      0.00
   -3   -6    2      9.11      0.00
   -2   -6    2     -6.60      0.00
   -1   -6    2     -6.59      0.00
    0   -6    2      4.41      0.00
    1   -6    2      6.43      0.00
    2   -6    2     -4.74      0.00
    3   -6    2    -10.48      0.00
    4   -6    2     11.63      0.00
    5   -6    2      6.58      0.00
    6   -6    2     -0.38      0.00
    7   -6    2     -4.29      0.00
    8   -6    2     -1.21      0.00
    9   -6    2      1.65      0.00
   10   -6    2     -2.09      0.00
   11   -6    2      1.31      0.00
   12   -6    2      0.86      0.00
   -9   -5    2     -0.15      0.00
   -8   -5    2      0.55      0.00
   -7   -5    2     -3.14      0.00
   -6   -5    2      3.45      0.00
   -5   -5    2      6.13      0.00
   -4   -5    2     -8.55      0.00
   -3   -5    2     -4.50      0.00
   -2   -5    2      4.92      0.00
   -1   -5    2     -4.25      0.00
    0   -5    2     10.63      0.00
    1   -5    2     -4.18      0.00
    2   -5    2     -1.81      0.00
    3   -5    2     14.79      0.00
    4   -5    2    -11.28      0.00
    5   -5    2    -11.11      0.00
    6   -5    2      5.19      0.00
    7   -5    2      3.18      0.00
    8   -5    2     -2.96      0.00
    9   -5    2      1.88      0.00
   10   -5    2      1.26      0.00
   11   -5    2     -2.20      0.00
   12   -5    2      0.70      0.00
   -9   -4    2      0.82      0.00
   -8   -4    2      2.43      0.00
   -7   -4    2     -2.63      0.00
   -6   -4    2     -4.97      0.00
   -5   -4    2      1.04      0.00
   -4   -4    2      5.02      0.00
   -3   -4    2     -1.01      0.00
   -2   -4    2      4.37      0.00
   -1   -4    2      0.16      0.00
    0   -4    2    -20.47      0.00
    1   -4    2     13.93      0.00
    2   -4    2      3.29      0.00
    3   -4    2    -14.94      0.00
    4   -4    2      3.83      0.00
    5   -4    2      5.16      0.00
    6   -4    2     -1.32      0.00
    7   -4    2      5.82      0.00
    8   -4    2     -3.29      0.00
    9   -4    2     -3.36      0.00
   10   -4    2      2.31      0.00
   11   -4    2     -1.25      0.00
   12   -4    2     -0.06      0.00
  -10   -3    2      0.79      0.00
   -9   -3    2     -3.77      0.00
   -8   -3    2      0.55      0.00
   -7   -3    2      4.61      0.00
   -6   -3    2     -1.40      0.00
   -5   -3    2      0.41      0.00
   -4   -3    2      1.38      0.00
   -3   -3    2     -3.29      0.00
   -2   -3    2     -5.47      0.00
   -1   -3    2      2.14      0.00
    0   -3    2      9.23      0.00
    1   -3    2      2.46      0.00
    2   -3    2    -23.35      0.00
    3   -3    2     14.39      0.00
    4   -3    2     19.58      0.00
    5   -3    2     -3.67      0.00
    6   -3    2    -12.47      0.00
    7   -3    2     -5.24      0.00
    8   -3    2      9.17      0.00
    9   -3    2     -1.02      0.00
   10   -3    2      0.49      0.00
   11   -3    2      3.58      0.00
   12   -3    2     -1.75      0.00
  -10   -2    2     -0.26      0.00
   -9   -2    2      1.05      0.00
   -8   -2    2     -3.39      0.00
   -7   -2    2      2.51      0.00
   -6   -2    2      1.88      0.00
   -5   -2    2     -7.20      0.00
   -4   -2    2     -0.74      0.00
   -3   -2    2     -1.68      0.00
   -2   -2    2     12.01      0.00
   -1   -2    2     27.37      0.00
    0   -2    2    -23.88      0.00
    1   -2    2    -39.32      0.00
    2   -2    2     39.68      0.00
    3   -2    2    -24.81      0.00
    4   -2    2    -21.47      0.00
    5   -2    2     11.84      0.00
    6   -2    2     10.01      0.00
    7   -2    2     -0.68      0.00
    8   -2    2     -2.09      0.00
    9   -2    2      1.27      0.00
   10   -2    2     -3.91      0.00
   11   -2    2     -1.11      0.00
  -11   -1    2     -0.90      0.00
  -10   -1    2      0.46      0.00
   -9   -1    2      3.66      0.00
   -8   -1    2     -2.43      0.00
   -7   -1    2     -3.99      0.00
   -6   -1    2      4.17      0.00
   -5   -1    2      1.49      0.00
   -4   -1    2      5.16      0.00
   -3   -1    2     10.91      0.00
   -2   -1    2    -29.57      0.00
   -1   -1    2    -61.46      0.00
    0   -1    2     70.45      0.00
    1   -1    2     28.97      0.00
    2   -1    2    -13.42      0.00
    3   -1    2     20.54      0.00
    4   -1    2     -4.51      0.00
    5   -1    2     -6.18      0.00
    6   -1    2      6.55      0.00
    7   -1    2     -4.83      0.00
    8   -1    2     -3.87      0.00
    9   -1    2      3.07      0.00
   10   -1    2      0.61      0.00
   11   -1    2      0.76      0.00
  -11    0    2      2.63      0.00
  -10    0    2     -2.82      0.00
   -9    0    2     -0.34      0.00
   -8    0    2      4.84      0.00
   -7    0    2     -2.44      0.00
   -6    0    2     -1.49      0.00
   -5    0    2      2.08      0.00
   -4    0    2     -6.26      0.00
   -3    0    2     -7.08      0.00
   -2    0    2     21.70      0.00
   -1    0    2     26.54      0.00
    0    0    2    -24.03      0.00
    1    0    2      1.15      0.00
    2    0    2    -19.46      0.00
    3    0    2      2.50      0.00
    4    0    2     14.93      0.00
    5    0    2    -10.49      0.00
    6    0    2     -8.01      0.00
    7    0    2     12.07      0.00
    8    0    2      0.26      0.00
    9    0    2     -1.73      0.00
   10    0    2      1.51      0.00
   11    0    2     -2.22      0.00
  -11    1    2     -0.57      0.00
  -10    1    2      0.03      0.00
   -9    1    2     -2.76      0.00
   -8    1    2      1.86      0.00
   -7    1    2      1.00      0.00
   -6    1    2     -2.12      0.00
   -5    1    2      5.66      0.00
   -4    1    2    -10.16      0.00
   -3    1    2      5.37      0.00
   -2    1    2     22.04      0.00
   -1    1    2      3.19      0.00
    0    1    2    -68.90      0.00
    1    1    2     20.24      0.00
    2    1    2     18.00      0.00
    3    1    2    -11.45      0.00
    4    1    2     -2.35      0.00
    5    1    2     10.44      0.00
    6    1    2      0.56      0.00
    7    1    2     -7.84      0.00
    8    1    2      1.56      0.00
    9    1    2     -1.21      0.00
   10    1    2      0.21      0.00
  -12    2    2     -0.70      0.00
  -11    2    2     -0.56      0.00
  -10    2    2      3.98      0.00
   -9    2    2     -1.24      0.00
   -8    2    2     -4.30      0.00
   -7    2    2      7.85      0.00
   -6    2    2     -5.97      0.00
   -5    2    2     -5.19      0.00
   -4    2    2     17.95      0.00
   -3    2    2    -15.60      0.00
   -2    2    2    -31.44      0.00
   -1    2    2     29.31      0.00
    0    2    2     49.98      0.00
    1    2    2    -34.18      0.00
    2    2    2     -0.30      0.00
    3    2    2     -1.84      0.00
    4    2    2     -2.14      0.00
    5    2    2      2.92      0.00
    6    2    2     -3.83      0.00
    7    2    2      2.69      0.00
    8    2    2      1.87      0.00
    9    2    2     -1.30      0.00
   10    2    2      1.06      0.00
  -12    3    2      2.38      0.00
  -11    3    2     -1.43      0.00
  -10    3    2     -2.05      0.00
   -9    3    2      3.52      0.00
   -8    3    2     -1.39      0.00
   -7    3    2     -6.34      0.00
   -6    3    2      8.64      0.00
   -5    3    2     -0.81      0.00
   -4    3    2     -2.23      0.00
   -3    3    2     13.50      0.00
   -2    3    2      3.54      0.00
   -1    3    2    -26.42      0.00
    0    3    2     -1.80      0.00
    1    3    2      7.45      0.00
    2    3    2     -0.86      0.00
    3    3    2     12.52      0.00
    4    3    2     -9.06      0.00
    5    3    2     -3.94      0.00
    6    3    2      7.97      0.00
    7    3    2     -3.89      0.00
    8    3    2     -1.21      0.00
    9    3    2      1.47      0.00
   10    3    2     -2.26      0.00
  -12    4    2     -1.56      0.00
  -11    4    2     -0.17      0.00
  -10    4    2     -0.33      0.00
   -9    4    2      0.93      0.00
   -8    4    2      1.83      0.00
   -7    4    2     -0.24      0.00
   -6    4    2      2.25      0.00
   -5    4    2     -6.76      0.00
   -4    4    2     -4.32      0.00
   -3    4    2      5.78      0.00
   -2    4    2     -5.65      0.00
   -1    4    2     -3.61      0.00
    0    4    2      6.28      0.00
    1    4    2     11.14      0.00
    2    4    2     -7.76      0.00
    3    4    2     -8.70      0.00
    4    4    2      7.16      0.00
    5    4    2      0.71      0.00
    6    4    2     -3.70      0.00
    7    4    2      1.52      0.00
    8    4    2     -0.81      0.00
    9    4    2      0.99      0.00
  -12    5    2      1.12      0.00
  -11    5    2      3.16      0.00
  -10    5    2     -1.92      0.00
   -9    5    2     -3.17      0.00
   -8    5    2      4.29      0.00
   -7    5    2     -3.08      0.00
   -6    5    2     -4.06      0.00
   -5    5    2     15.20      0.00
   -4    5    2     -9.90      0.00
   -3    5    2    -10.16      0.00
   -2    5    2     20.54      0.00
   -1    5    2      9.35      0.00
    0    5    2    -12.73      0.00
    1    5    2    -10.66      0.00
    2    5    2     -0.84      0.00
    3    5    2     10.98      0.00
    4    5    2      3.46      0.00
    5    5    2     -6.46      0.00
    6    5    2      0.63      0.00
    7    5    2      2.48      0.00
    8    5    2     -1.48      0.00
  -12    6    2     -1.80      0.00
  -11    6    2     -1.32      0.00
  -10    6    2      1.98      0.00
   -9    6    2      0.38      0.00
   -8    6    2     -3.21      0.00
   -7    6    2      6.10      0.00
   -6    6    2     -2.00      0.00
   -5    6    2     -6.26      0.00
   -4    6    2     10.70      0.00
   -3    6    2     -2.27      0.00
   -2    6    2     -8.92      0.00
   -1    6    2     -4.02      0.00
    0    6    2     -2.86      0.00
    1    6    2     12.66      0.00
    2    6    2      8.88      0.00
    3    6    2    -15.30      0.00
    4    6    2     -2.68      0.00
    5    6    2      7.53      0.00
    6    6    2     -2.48      0.00
    7    6    2     -0.08      0.00
    8    6    2      1.61      0.00
  -12    7    2     -0.66      0.00
  -11    7    2      0.22      0.00
  -10    7    2      2.78      0.00
   -9    7    2     -0.81      0.00
   -8    7    2     -1.41      0.00
   -7    7    2     -0.74      0.00
   -6    7    2     -1.93      0.00
   -5    7    2     -2.10      0.00
   -4    7    2      7.27      0.00
   -3    7    2      2.05      0.00
   -2    7    2    -11.25      0.00
   -1    7    2      6.16      0.00
    0    7    2     10.00      0.00
    1    7    2    -10.90      0.00
    2    7    2     -5.51      0.00
    3    7    2      7.17      0.00
    4    7    2     -1.12      0.00
    5    7    2      0.18      0.00
    6    7    2      2.12      0.00
    7    7    2     -2.51      0.00
  -12    8    2      2.71      0.00
  -11    8    2     -2.66      0.00
  -10    8    2     -2.86      0.00
   -9    8    2      4.27      0.00
   -8    8    2     -1.24      0.00
   -7    8    2     -1.94      0.00
   -6    8    2      8.42      0.00
   -5    8    2     -2.36      0.00
   -4    8    2    -11.17      0.00
   -3    8    2      7.07      0.00
   -2    8    2      5.75      0.00
   -1    8    2     -4.37      0.00
    0    8    2     -3.74      0.00
    1    8    2     -0.24      0.00
    2    8    2      3.87      0.00
    3    8    2      3.43      0.00
    4    8    2     -1.55      0.00
    5    8    2     -3.70      0.00
    6    8    2      0.32      0.00
  -12    9    2     -0.47      0.00
  -11    9    2      2.40      0.00
  -10    9    2     -1.02      0.00
   -9    9    2     -1.83      0.00
   -8    9    2      3.59      0.00
   -7    9    2     -1.51      0.00
   -6    9    2     -5.25      0.00
   -5    9    2      4.56      0.00
   -4    9    2     -1.08      0.00
   -3    9    2     -0.84      0.00
   -2    9    2      4.35      0.00
   -1    9    2     -5.27      0.00
    0    9    2      3.04      0.00
    1    9    2      5.95      0.00
    2    9    2     -6.85      0.00
    3    9    2     -3.19      0.00
    4    9    2      4.06      0.00
    5    9    2      0.18      0.00
    6    9    2      0.27      0.00
  -11   10    2      0.63      0.00
  -10   10    2      0.05      0.00
   -9   10    2     -2.19      0.00
   -8   10    2      0.53      0.00
   -7   10    2      0.87      0.00
   -6   10    2     -1.06      0.00
   -5   10    2      1.36      0.00
   -4   10    2      4.00      0.00
   -3   10    2     -7.03      0.00
   -2   10    2     -0.94      0.00
   -1   10    2      6.13      0.00
    0   10    2     -4.26      0.00
    1   10    2     -1.61      0.00
    2   10    2      5.07      0.00
    3   10    2     -0.77      0.00
    4   10    2     -0.98      0.00
    5   10    2      1.13      0.00
  -11   11    2     -1.01      0.00
  -10   11    2      2.37      0.00
   -9   11    2      0.53      0.00
   -8   11    2     -1.95      0.00
   -7   11    2      1.72      0.00
   -6   11    2      0.52      0.00
   -5   11    2     -3.53      0.00
   -4   11    2      0.91      0.00
   -3   11    2      3.37      0.00
   -2   11    2     -1.13      0.00
   -1   11    2     -0.75      0.00
    0   11    2      0.69      0.00
    1   11    2      0.23      0.00
    2   11    2      0.44      0.00
    3   11    2      0.18      0.00
    4   11    2     -1.48      0.00
  -10   12    2     -1.38      0.00
   -9   12    2      0.42      0.00
   -8   12    2      0.06      0.00
   -7   12    2     -0.65      0.00
   -6   12    2      0.44      0.00
   -5   12    2     -0.12      0.00
   -4   12    2     -0.33      0.00
   -3   12    2      0.57      0.00
   -2   12    2     -2.68      0.00
   -1   12    2      0.70      0.00
    0   12    2      1.87      0.00
    1   12    2     -2.28      0.00
    2   12    2     -0.80      0.00
   -9   13    2      0.02      0.00
   -8   13    2      0.04      0.00
   -7   13    2      0.14      0.00
   -6   13    2      1.50      0.00
   -5   13    2      0.28      0.00
   -4   13    2     -2.49      0.00
   -3   13    2      1.24      0.00
   -2   13    2      3.23      0.00
   -1   13    2     -1.83      0.00
    0   13    2     -0.58      0.00
    1   13    2      1.32      0.00
   -8   14    2      0.50      0.00
   -7   14    2     -0.82      0.00
   -6   14    2     -0.32      0.00
   -5   14    2      1.01      0.00
   -4   14    2      0.58      0.00
   -3   14    2     -0.10      0.00
   -2   14    2     -0.21      0.00
   -1   14    2      0.12      0.00
    3  -15    3     -1.43      0.00
    4  -15    3      0.76      0.00
    5  -15    3      0.22      0.00
    6  -15    3      0.36      0.00
    0  -14    3     -1.73      0.00
    1  -14    3     -0.56      0.00
    2  -14    3     -0.19      0.00
    3  -14    3      1.11      0.00
    4  -14    3     -1.29      0.00
    5  -14    3      1.28      0.00
    6  -14    3      0.15      0.00
    7  -14    3     -1.35      0.00
    8  -14    3      0.87      0.00
   -1  -13    3     -0.94      0.00
    0  -13    3      0.65      0.00
    1  -13    3     -0.42      0.00
    2  -13    3      0.17      0.00
    3  -13    3      0.08      0.00
    4  -13    3     -0.97      0.00
    5  -13    3      0.57      0.00
    6  -13    3      1.21      0.00
    7  -13    3     -2.40      0.00
    8  -13    3     -0.30      0.00
    9  -13    3      1.15      0.00
   10  -13    3     -0.43      0.00
   -3  -12    3      0.33      0.00
   -2  -12    3     -0.33      0.00
   -1  -12    3     -0.11      0.00
    0  -12    3      4.16      0.00
    1  -12    3     -1.49      0.00
    2  -12    3     -3.24      0.00
    3  -12    3      2.35      0.00
    4  -12    3      1.87      0.00
    5  -12    3     -2.66      0.00
    6  -12    3      0.52      0.00
    7  -12    3      1.25      0.00
    8  -12    3     -0.56      0.00
    9  -12    3     -0.27      0.00
   10  -12    3      0.50      0.00
   -4  -11    3     -0.36      0.00
   -3  -11    3     -0.70      0.00
   -2  -11    3      3.31      0.00
   -1  -11    3     -2.57      0.00
    0  -11    3     -5.36      0.00
    1  -11    3      5.20      0.00
    2  -11    3      2.79      0.00
    3  -11    3     -3.06      0.00
    4  -11    3      2.29      0.00
    5  -11    3     -2.49      0.00
    6  -11    3     -0.89      0.00
    7  -11    3      4.15      0.00
    8  -11    3     -1.87      0.00
    9  -11    3     -2.33      0.00
   10  -11    3      2.14      0.00
   11  -11    3      0.44      0.00
   -5  -10    3     -0.20      0.00
   -4  -10    3      2.31      0.00
   -3  -10    3     -1.20      0.00
   -2  -10    3     -2.20      0.00
   -1  -10    3      2.53      0.00
    0  -10    3      0.38      0.00
    1  -10    3     -0.59      0.00
    2  -10    3      2.78      0.00
    3  -10    3     -6.36      0.00
    4  -10    3     -2.35      0.00
    5  -10    3      8.93      0.00
    6  -10    3     -2.82      0.00
    7  -10    3     -4.04      0.00
    8  -10    3      4.74      0.00
    9  -10    3     -0.57      0.00
   10  -10    3     -1.65      0.00
   11  -10    3     -1.12      0.00
   -6   -9    3      1.38      0.00
   -5   -9    3     -1.72      0.00
   -4   -9    3      0.11      0.00
   -3   -9    3     -0.78      0.00
   -2   -9    3     -1.55      0.00
   -1   -9    3      5.54      0.00
    0   -9    3      0.56      0.00
    1   -9    3     -8.79      0.00
    2   -9    3     -1.13      0.00
    3   -9    3     11.38      0.00
    4   -9    3     -0.49      0.00
    5   -9    3     -5.83      0.00
    6   -9    3      2.46      0.00
    7   -9    3     -1.91      0.00
    8   -9    3     -0.91      0.00
    9   -9    3      2.54      0.00
   10   -9    3     -1.09      0.00
   11   -9    3      0.54      0.00
   12   -9    3      0.72      0.00
   -7   -8    3     -0.98      0.00
   -6   -8    3      1.61      0.00
   -5   -8    3     -1.94      0.00
   -4   -8    3     -3.31      0.00
   -3   -8    3      6.99      0.00
   -2   -8    3     -0.52      0.00
   -1   -8    3     -9.70      0.00
    0   -8    3      5.35      0.00
    1   -8    3      5.80      0.00
    2   -8    3     -1.61      0.00
    3   -8    3     -2.97      0.00
    4   -8    3     -3.95      0.00
    5   -8    3      0.28      0.00
    6   -8    3      4.10      0.00
    7   -8    3      0.89      0.00
    8   -8    3     -3.23      0.00
    9   -8    3      1.05      0.00
   10   -8    3      0.21      0.00
   11   -8    3     -0.78      0.00
   12   -8    3      0.34      0.00
   -7   -7    3     -1.74      0.00
   -6   -7    3     -0.96      0.00
   -5   -7    3      5.78      0.00
   -4   -7    3      0.14      0.00
   -3   -7    3     -5.28      0.00
   -2   -7    3      4.16      0.00
   -1   -7    3     -1.11      0.00
    0   -7    3     -5.84      0.00
    1   -7    3     10.08      0.00
    2   -7    3     -6.78      0.00
    3   -7    3     -4.20      0.00
    4   -7    3     11.94      0.00
    5   -7    3     -2.30      0.00
    6   -7    3     -4.95      0.00
    7   -7    3      4.68      0.00
    8   -7    3     -1.01      0.00
    9   -7    3     -1.28      0.00
   10   -7    3      1.53      0.00
   11   -7    3      0.20      0.00
   12   -7    3      0.11      0.00
   -8   -6    3      2.12      0.00
   -7   -6    3      1.94      0.00
   -6   -6    3     -3.00      0.00
   -5   -6    3     -0.65      0.00
   -4   -6    3      0.93      0.00
   -3   -6    3     -3.39      0.00
   -2   -6    3      1.06      0.00
   -1   -6    3     10.52      0.00
    0   -6    3     -6.05      0.00
    1   -6    3    -11.86      0.00
    2   -6    3     14.50      0.00
    3   -6    3      4.01      0.00
    4   -6    3    -15.66      0.00
    5   -6    3      1.19      0.00
    6   -6    3      0.73      0.00
    7   -6    3     -0.51      0.00
    8   -6    3      3.34      0.00
    9   -6    3     -2.37      0.00
   10   -6    3      1.69      0.00
   11   -6    3     -0.24      0.00
   12   -6    3     -1.47      0.00
   -9   -5    3     -0.21      0.00
   -8   -5    3     -2.84      0.00
   -7   -5    3      2.68      0.00
   -6   -5    3     -0.28      0.00
   -5   -5    3     -3.60      0.00
   -4   -5    3      5.50      0.00
   -3   -5    3      3.87      0.00
   -2   -5    3     -7.16      0.00
   -1   -5    3     -1.98      0.00
    0   -5    3      6.32      0.00
    1   -5    3      3.11      0.00
    2   -5    3    -12.51      0.00
    3   -5    3    -10.00      0.00
    4   -5    3     20.58      0.00
    5   -5    3      6.48      0.00
    6   -5    3     -3.44      0.00
    7   -5    3     -5.65      0.00
    8   -5    3      1.25      0.00
    9   -5    3      1.72      0.00
   10   -5    3     -3.69      0.00
   11   -5    3      2.93      0.00
   12   -5    3      0.27      0.00
   -9   -4    3      0.46      0.00
   -8   -4    3     -0.78      0.00
   -7   -4    3     -0.17      0.00
   -6   -4    3      6.41      0.00
   -5   -4    3     -1.75      0.00
   -4   -4    3     -7.25      0.00
   -3   -4    3      2.06      0.00
   -2   -4    3     -1.17      0.00
   -1   -4    3      1.28      0.00
    0   -4    3     10.67      0.00
    1   -4    3    -15.47      0.00
    2   -4    3     15.62      0.00
    3   -4    3     14.20      0.00
    4   -4    3    -24.75      0.00
    5   -4    3     -5.02      0.00
    6   -4    3      5.29      0.00
    7   -4    3      0.98      0.00
    8   -4    3      0.06      0.00
    9   -4    3      2.36      0.00
   10   -4    3     -0.95      0.00
   11   -4    3     -2.07      0.00
   12   -4    3      0.52      0.00
  -10   -3    3      0.27      0.00
   -9   -3    3      2.88      0.00
   -8   -3    3      1.76      0.00
   -7   -3    3     -6.15      0.00
   -6   -3    3     -3.52      0.00
   -5   -3    3      5.23      0.00
   -4   -3    3      0.33      0.00
   -3   -3    3      3.67      0.00
   -2   -3    3      8.42      0.00
   -1   -3    3    -17.03      0.00
    0   -3    3    -15.69      0.00
    1   -3    3     26.71      0.00
    2   -3    3     -5.36      0.00
    3   -3    3     -4.59      0.00
    4   -3    3      4.42      0.00
    5   -3    3     -1.83      0.00
    6   -3    3      7.19      0.00
    7   -3    3      4.51      0.00
    8   -3    3     -8.95      0.00
    9   -3    3     -0.25      0.00
   10   -3    3      1.87      0.00
   11   -3    3     -2.20      0.00
  -10   -2    3     -0.21      0.00
   -9   -2    3     -4.11      0.00
   -8   -2    3      3.12      0.00
   -7   -2    3      2.75      0.00
   -6   -2    3     -1.05      0.00
   -5   -2    3      2.46      0.00
   -4   -2    3      0.63      0.00
   -3   -2    3     -8.15      0.00
   -2   -2    3    -11.19      0.00
   -1   -2    3     18.54      0.00
    0   -2    3      9.21      0.00
    1   -2    3     -1.54      0.00
    2   -2    3    -26.77      0.00
    3   -2    3     11.65      0.00
    4   -2    3     21.91      0.00
    5   -2    3     -5.24      0.00
    6   -2    3    -17.52      0.00
    7   -2    3      0.53      0.00
    8   -2    3      9.19      0.00
    9   -2    3     -3.77      0.00
   10   -2    3      3.53      0.00
   11   -2    3      1.91      0.00
  -11   -1    3     -0.82      0.00
  -10   -1    3      1.00      0.00
   -9   -1    3     -1.62      0.00
   -8   -1    3     -1.12      0.00
   -7   -1    3      4.19      0.00
   -6   -1    3     -4.26      0.00
   -5   -1    3     -2.53      0.00
   -4   -1    3     -1.95      0.00
   -3   -1    3     -3.09      0.00
   -2   -1    3     25.44      0.00
   -1   -1    3     19.97      0.00
    0   -1    3    -33.78      0.00
    1   -1    3    -17.79      0.00
    3   -1    3    -30.22      0.00
    4   -1    3     -9.80      0.00
    5   -1    3     11.89      0.00
    6   -1    3      7.45      0.00
    7   -1    3     -1.46      0.00
    8   -1    3     -1.93      0.00
    9   -1    3      0.31      0.00
   10   -1    3     -3.50      0.00
   11   -1    3     -0.03      0.00
  -11    0    3     -1.84      0.00
  -10    0    3      2.44      0.00
   -9    0    3      3.15      0.00
   -8    0    3     -5.98      0.00
   -7    0    3     -1.17      0.00
   -6    0    3      7.19      0.00
   -5    0    3     -6.43      0.00
   -4    0    3     11.36      0.00
   -3    0    3      9.73      0.00
   -1    0    3    -37.20      0.00
    0    0    3     53.82      0.00
    1    0    3     -1.26      0.00
    2    0    3      6.03      0.00
    3    0    3     15.36      0.00
    4    0    3    -15.54      0.00
    5    0    3      2.91      0.00
    6    0    3      2.34      0.00
    7    0    3     -7.34      0.00
    8    0    3      0.98      0.00
    9    0    3      1.98      0.00
   10    0    3     -0.43      0.00
   11    0    3      1.25      0.00
  -11    1    3      1.79      0.00
  -10    1    3     -3.47      0.00
   -9    1    3      1.40      0.00
   -8    1    3      4.39      0.00
   -7    1    3     -3.77      0.00
   -6    1    3     -0.74      0.00
   -5    1    3      2.68      0.00
   -4    1    3     -5.42      0.00
   -3    1    3     -4.40      0.00
   -2    1    3     19.29      0.00
   -1    1    3      3.98      0.00
    0    1    3     -6.40      0.00
    1    1    3      1.13      0.00
    2    1    3    -19.14      0.00
    3    1    3     12.88      0.00
    4    1    3     11.96      0.00
    5    1    3    -18.23      0.00
    6    1    3      2.71      0.00
    7    1    3      9.86      0.00
    8    1    3     -3.82      0.00
    9    1    3      1.17      0.00
   10    1    3     -0.38      0.00
  -11    2    3      0.17      0.00
  -10    2    3     -1.46      0.00
   -9    2    3     -0.85      0.00
   -8    2    3      1.94      0.00
   -7    2    3     -1.95      0.00
   -6    2    3      2.05      0.00
   -5    2    3      3.67      0.00
   -4    2    3    -12.52      0.00
   -3    2    3      9.85      0.00
   -2    2    3      8.66      0.00
   -1    2    3     -8.37      0.00
    0    2    3    -24.20      0.00
    1    2    3     19.48      0.00
    2    2    3      6.04      0.00
    3    2    3    -14.11      0.00
    4    2    3      3.01      0.00
    5    2    3     10.96      0.00
    6    2    3     -4.39      0.00
    7    2    3     -5.24      0.00
    8    2    3      1.08      0.00
    9    2    3     -0.42      0.00
   10    2    3      0.87      0.00
  -12    3    3     -0.72      0.00
  -11    3    3      1.70      0.00
  -10    3    3      3.01      0.00
   -9    3    3     -3.72      0.00
   -8    3    3     -1.14      0.00
   -7    3    3      7.27      0.00
   -6    3    3    -10.52      0.00
   -5    3    3      3.79      0.00
   -4    3    3      9.69      0.00
   -3    3    3    -23.86      0.00
   -2    3    3      0.36      0.00
   -1    3    3     24.34      0.00
    0    3    3      5.86      0.00
    1    3    3    -14.46      0.00
    2    3    3     -0.62      0.00
    3    3    3     -2.74      0.00
    4    3    3      4.37      0.00
    5    3    3     -1.81      0.00
    6    3    3     -2.83      0.00
    7    3    3      4.58      0.00
    8    3    3      1.35      0.00
    9    3    3     -1.74      0.00
  -12    4    3      1.06      0.00
  -11    4    3     -2.58      0.00
  -10    4    3     -0.20      0.00
   -9    4    3      3.03      0.00
   -8    4    3     -2.58      0.00
   -7    4    3     -2.46      0.00
   -6    4    3      5.56      0.00
   -5    4    3     -5.80      0.00
   -4    4    3      5.22      0.00
   -3    4    3     13.86      0.00
   -2    4    3     -7.33      0.00
   -1    4    3     -7.50      0.00
    0    4    3     -4.04      0.00
    1    4    3     -3.37      0.00
    2    4    3     14.66      0.00
    3    4    3      5.80      0.00
    4    4    3    -15.20      0.00
    5    4    3      4.51      0.00
    6    4    3      4.56      0.00
    7    4    3     -3.95      0.00
    8    4    3      1.12      0.00
    9    4    3     -0.16      0.00
  -12    5    3     -0.81      0.00
  -11    5    3     -0.84      0.00
  -10    5    3      0.98      0.00
   -9    5    3      0.95      0.00
   -8    5    3     -0.69      0.00
   -7    5    3      1.22      0.00
   -6    5    3      1.86      0.00
   -5    5    3     -7.89      0.00
   -4    5    3      1.12      0.00
   -3    5    3      4.68      0.00
   -2    5    3    -11.70      0.00
   -1    5    3     -4.94      0.00
    0    5    3     15.29      0.00
    1    5    3      7.43      0.00
    2    5    3    -15.42      0.00
    3    5    3     -2.52      0.00
    4    5    3      7.41      0.00
    5    5    3     -2.04      0.00
    6    5    3     -0.91      0.00
    7    5    3     -0.98      0.00
    8    5    3     -0.27      0.00
  -12    6    3      2.36      0.00
  -11    6    3      1.71      0.00
  -10    6    3     -3.77      0.00
   -9    6    3     -0.69      0.00
   -8    6    3      3.02      0.00
   -7    6    3     -5.68      0.00
   -6    6    3      3.11      0.00
   -5    6    3     10.97      0.00
   -4    6    3    -14.60      0.00
   -3    6    3     -1.22      0.00
   -2    6    3     18.26      0.00
   -1    6    3      2.84      0.00
    0    6    3     -7.31      0.00
    1    6    3     -9.62      0.00
    2    6    3      1.82      0.00
    3    6    3      9.32      0.00
    4    6    3      0.15      0.00
    5    6    3     -4.61      0.00
    6    6    3      1.07      0.00
    7    6    3      1.77      0.00
    8    6    3     -1.37      0.00
  -12    7    3     -1.72      0.00
  -11    7    3      0.49      0.00
  -10    7    3      0.67      0.00
   -9    7    3     -0.81      0.00
   -8    7    3      0.40      0.00
   -7    7    3      3.47      0.00
   -6    7    3     -4.56      0.00
   -5    7    3     -0.45      0.00
   -4    7    3      5.65      0.00
   -3    7    3     -7.79      0.00
   -2    7    3      1.27      0.00
   -1    7    3     -3.61      0.00
    0    7    3     -5.53      0.00
    1    7    3     14.92      0.00
    2    7    3      1.99      0.00
    3    7    3    -11.80      0.00
    4    7    3      1.82      0.00
    5    7    3      3.01      0.00
    6    7    3     -1.75      0.00
    7    7    3      1.03      0.00
  -12    8    3     -1.28      0.00
  -11    8    3      0.62      0.00
  -10    8    3      2.99      0.00
   -9    8    3     -2.58      0.00
   -8    8    3     -0.53      0.00
   -7    8    3      1.61      0.00
   -6    8    3     -2.95      0.00
   -5    8    3     -1.41      0.00
   -4    8    3      9.32      0.00
   -3    8    3     -0.39      0.00
   -2    8    3    -10.37      0.00
   -1    8    3      8.11      0.00
    0    8    3      4.53      0.00
    1    8    3    -10.05      0.00
    2    8    3      0.27      0.00
    3    8    3      3.39      0.00
    4    8    3     -1.91      0.00
    5    8    3      1.85      0.00
    6    8    3     -0.28      0.00
  -11    9    3     -3.31      0.00
  -10    9    3     -0.47      0.00
   -9    9    3      3.99      0.00
   -8    9    3     -3.01      0.00
   -7    9    3     -0.09      0.00
   -6    9    3      6.00      0.00
   -5    9    3     -3.98      0.00
   -4    9    3     -5.31      0.00
   -3    9    3      5.50      0.00
   -2    9    3      1.02      0.00
   -1    9    3     -2.43      0.00
    0    9    3     -2.23      0.00
    1    9    3      0.47      0.00
    2    9    3      2.63      0.00
    3    9    3      1.80      0.00
    4    9    3     -1.86      0.00
    5    9    3     -1.47      0.00
  -11   10    3      1.48      0.00
  -10   10    3     -1.57      0.00
   -9   10    3      0.17      0.00
   -8   10    3      1.28      0.00
   -7   10    3     -1.82      0.00
   -6   10    3     -0.92      0.00
   -5   10    3      2.47      0.00
   -4   10    3     -2.48      0.00
   -3   10    3      2.01      0.00
   -2   10    3      0.85      0.00
   -1   10    3     -3.84      0.00
    0   10    3      5.03      0.00
    1   10    3      0.57      0.00
    2   10    3     -5.99      0.00
    3   10    3      0.12      0.00
    4   10    3      2.20      0.00
  -11   11    3      0.99      0.00
  -10   11    3     -0.84      0.00
   -9   11    3     -1.09      0.00
   -8   11    3      1.81      0.00
   -7   11    3     -0.76      0.00
   -6   11    3     -0.92      0.00
   -5   11    3      2.45      0.00
   -4   11    3      0.83      0.00
   -3   11    3     -4.66      0.00
   -2   11    3      2.81      0.00
   -1   11    3      1.61      0.00
    0   11    3     -4.06      0.00
    1   11    3      1.40      0.00
    2   11    3      2.43      0.00
    3   11    3     -0.72      0.00
  -10   12    3      1.69      0.00
   -9   12    3      0.44      0.00
   -8   12    3     -0.42      0.00
   -7   12    3      1.26      0.00
   -6   12    3     -1.16      0.00
   -5   12    3     -1.48      0.00
   -4   12    3      1.51      0.00
   -3   12    3      1.38      0.00
   -2   12    3     -0.98      0.00
   -1   12    3     -0.37      0.00
    0   12    3      0.17      0.00
    1   12    3      0.57      0.00
    2   12    3      0.16      0.00
   -9   13    3     -0.23      0.00
   -8   13    3     -0.16      0.00
   -7   13    3      0.26      0.00
   -6   13    3     -0.56      0.00
   -5   13    3     -0.53      0.00
   -4   13    3      1.05      0.00
   -3   13    3     -1.47      0.00
   -2   13    3     -2.16      0.00
   -1   13    3      1.64      0.00
    0   13    3      0.07      0.00
   -8   14    3     -0.51      0.00
   -7   14    3     -0.06      0.00
   -6   14    3      1.35      0.00
   -5   14    3     -0.71      0.00
   -4   14    3     -1.55      0.00
   -3   14    3      1.93      0.00
   -2   14    3      0.82      0.00
    5  -15    4     -0.43      0.00
    6  -15    4     -1.19      0.00
    1  -14    4      1.40      0.00
    2  -14    4     -0.97      0.00
    3  -14    4     -0.58      0.00
    4  -14    4      1.80      0.00
    5  -14    4     -1.19      0.00
    6  -14    4     -0.24      0.00
    7  -14    4      1.52      0.00
    8  -14    4     -0.48      0.00
   -1  -13    4      1.65      0.00
    0  -13    4     -3.21      0.00
    1  -13    4      0.35      0.00
    2  -13    4      1.60      0.00
    3  -13    4     -0.25      0.00
    4  -13    4     -1.24      0.00
    5  -13    4      0.65      0.00
    6  -13    4     -1.36      0.00
    7  -13    4      1.53      0.00
    8  -13    4      1.26      0.00
    9  -13    4     -1.06      0.00
   -3  -12    4      0.24      0.00
   -2  -12    4     -1.29      0.00
   -1  -12    4     -0.90      0.00
    0  -12    4      0.29      0.00
    1  -12    4     -0.27      0.00
    2  -12    4      0.14      0.00
    3  -12    4     -0.60      0.00
    4  -12    4     -2.36      0.00
    5  -12    4      3.32      0.00
    6  -12    4      1.34      0.00
    7  -12    4     -4.69      0.00
    8  -12    4      0.84      0.00
    9  -12    4      2.34      0.00
   10  -12    4     -1.39      0.00
   -4  -11    4     -0.47      0.00
   -3  -11    4      0.32      0.00
   -2  -11    4     -1.46      0.00
   -1  -11    4      2.37      0.00
    0  -11    4      4.63      0.00
    1  -11    4     -4.83      0.00
    2  -11    4     -3.32      0.00
    3  -11    4      4.08      0.00
    4  -11    4      0.73      0.00
    5  -11    4     -2.24      0.00
    6  -11    4      0.92      0.00
    7  -11    4      0.18      0.00
    8  -11    4     -0.97      0.00
    9  -11    4      1.24      0.00
   10  -11    4     -0.36      0.00
   11  -11    4     -0.52      0.00
   -5  -10    4      0.83      0.00
   -4  -10    4     -1.32      0.00
   -3  -10    4      1.50      0.00
   -2  -10    4      3.50      0.00
   -1  -10    4     -6.32      0.00
    0  -10    4     -2.43      0.00
    1  -10    4      6.34      0.00
    2  -10    4     -0.62      0.00
    3  -10    4      1.15      0.00
    4  -10    4      1.60      0.00
    5  -10    4     -5.75      0.00
    6  -10    4      1.60      0.00
    7  -10    4      4.39      0.00
    8  -10    4     -3.34      0.00
    9  -10    4     -1.77      0.00
   10  -10    4      2.21      0.00
   11  -10    4      0.61      0.00
   -6   -9    4     -1.60      0.00
   -5   -9    4      0.75      0.00
   -4   -9    4      2.17      0.00
   -3   -9    4     -2.76      0.00
   -2   -9    4     -0.14      0.00
   -1   -9    4      2.50      0.00
    0   -9    4     -2.20      0.00
    1   -9    4      3.11      0.00
    2   -9    4      2.28      0.00
    3   -9    4    -11.90      0.00
    4   -9    4      2.55      0.00
    5   -9    4      8.84      0.00
    6   -9    4     -6.08      0.00
    7   -9    4     -0.12      0.00
    8   -9    4      4.16      0.00
    9   -9    4     -2.12      0.00
   10   -9    4      0.36      0.00
   11   -9    4     -0.11      0.00
   -7   -8    4      1.23      0.00
   -6   -8    4      0.66      0.00
   -5   -8    4     -0.90      0.00
   -4   -8    4      0.84      0.00
   -3   -8    4     -2.61      0.00
   -2   -8    4     -0.47      0.00
   -1   -8    4      6.61      0.00
    0   -8    4     -1.07      0.00
    1   -8    4    -10.37      0.00
    2   -8    4      2.89      0.00
    3   -8    4     11.28      0.00
    4   -8    4     -4.09      0.00
    5   -8    4     -3.57      0.00
    6   -8    4      3.29      0.00
    7   -8    4     -4.36      0.00
    8   -8    4      1.28      0.00
    9   -8    4      1.13      0.00
   10   -8    4     -1.66      0.00
   11   -8    4      1.05      0.00
   12   -8    4     -0.03      0.00
   -7   -7    4     -0.60      0.00
   -6   -7    4      1.61      0.00
   -5   -7    4     -3.99      0.00
   -4   -7    4      0.05      0.00
   -3   -7    4      5.83      0.00
   -2   -7    4     -4.62      0.00
   -1   -7    4     -4.57      0.00
    0   -7    4      6.89      0.00
    1   -7    4      2.17      0.00
    2   -7    4     -0.50      0.00
    3   -7    4     -5.92      0.00
    4   -7    4     -2.48      0.00
    5   -7    4      4.27      0.00
    6   -7    4      2.22      0.00
    7   -7    4     -0.62      0.00
    8   -7    4     -1.83      0.00
    9   -7    4      1.54      0.00
   10   -7    4     -0.97      0.00
   11   -7    4     -0.95      0.00
   12   -7    4      0.01      0.00
   -8   -6    4     -0.42      0.00
   -7   -6    4     -2.01      0.00
   -6   -6    4      2.01      0.00
   -5   -6    4      3.90      0.00
   -4   -6    4     -3.98      0.00
   -3   -6    4      0.70      0.00
   -2   -6    4      4.16      0.00
   -1   -6    4     -8.26      0.00
    0   -6    4      0.89      0.00
    1   -6    4      6.71      0.00
    2   -6    4    -11.41      0.00
    3   -6    4      8.64      0.00
    4   -6    4      7.69      0.00
    5   -6    4     -7.82      0.00
    6   -6    4     -0.68      0.00
    7   -6    4      2.80      0.00
    8   -6    4     -1.61      0.00
    9   -6    4      0.97      0.00
   10   -6    4     -0.36      0.00
   11   -6    4     -0.84      0.00
   12   -6    4      1.47      0.00
   -9   -5    4      0.75      0.00
   -8   -5    4      2.89      0.00
   -7   -5    4     -0.67      0.00
   -6   -5    4     -3.76      0.00
   -5   -5    4      0.84      0.00
   -4   -5    4      0.14      0.00
   -3   -5    4     -4.88      0.00
   -2   -5    4      6.94      0.00
   -1   -5    4      6.64      0.00
    0   -5    4    -15.36      0.00
    1   -5    4      3.13      0.00
    2   -5    4     15.79      0.00
    3   -5    4     -5.88      0.00
    4   -5    4    -11.66      0.00
    5   -5    4      0.41      0.00
    6   -5    4      1.21      0.00
    7   -5    4      4.42      0.00
    8   -5    4     -1.06      0.00
    9   -5    4     -3.59      0.00
   10   -5    4      5.14      0.00
   11   -5    4     -1.67      0.00
   12   -5    4     -1.10      0.00
   -9   -4    4     -1.63      0.00
   -8   -4    4     -2.06      0.00
   -7   -4    4      2.06      0.00
   -6   -4    4     -2.29      0.00
   -5   -4    4      1.24      0.00
   -4   -4    4      5.62      0.00
   -3   -4    4     -1.28      0.00
   -2   -4    4     -8.10      0.00
   -1   -4    4      2.27      0.00
    0   -4    4     10.59      0.00
    1   -4    4     -3.53      0.00
    2   -4    4    -19.35      0.00
    3   -4    4     -7.56      0.00
    4   -4    4     23.71      0.00
    5   -4    4      6.01      0.00
    6   -4    4     -6.63      0.00
    7   -4    4     -7.24      0.00
    8   -4    4      3.96      0.00
    9   -4    4     -0.13      0.00
   10   -4    4     -2.94      0.00
   11   -4    4      4.52      0.00
  -10   -3    4     -0.85      0.00
   -9   -3    4     -0.35      0.00
   -8   -3    4     -1.75      0.00
   -7   -3    4      4.47      0.00
   -6   -3    4      4.04      0.00
   -5   -3    4     -7.75      0.00
   -4   -3    4     -0.45      0.00
   -3   -3    4     -1.22      0.00
   -2   -3    4     -1.62      0.00
   -1   -3    4     10.16      0.00
    0   -3    4      3.44      0.00
    1   -3    4    -17.86      0.00
    2   -3    4     26.61      0.00
    3   -3    4      2.99      0.00
    4   -3    4    -23.90      0.00
    5   -3    4      0.45      0.00
    6   -3    4      1.55      0.00
    7   -3    4      1.63      0.00
    8   -3    4      2.46      0.00
    9   -3    4      1.82      0.00
   10   -3    4     -2.35      0.00
   11   -3    4     -0.96      0.00
  -10   -2    4      0.48      0.00
   -9   -2    4      4.78      0.00
   -8   -2    4     -1.17      0.00
   -7   -2    4     -7.61      0.00
   -6   -2    4      1.63      0.00
   -5   -2    4      3.19      0.00
   -4   -2    4     -3.85      0.00
   -3   -2    4     14.91      0.00
   -2   -2    4      3.88      0.00
   -1   -2    4    -31.71      0.00
    0   -2    4     -3.21      0.00
    1   -2    4     18.06      0.00
    2   -2    4     -6.48      0.00
    3   -2    4      9.00      0.00
    4   -2    4     -5.93      0.00
    5   -2    4     -1.03      0.00
    6   -2    4     13.33      0.00
    7   -2    4     -3.11      0.00
    8   -2    4     -8.23      0.00
    9   -2    4      3.72      0.00
   10   -2    4     -0.76      0.00
   11   -2    4     -1.65      0.00
  -11   -1    4      1.72      0.00
  -10   -1    4     -2.16      0.00
   -9   -1    4     -2.72      0.00
   -8   -1    4      4.00      0.00
   -7   -1    4      0.90      0.00
   -6   -1    4     -0.30      0.00
   -5   -1    4      3.86      0.00
   -4   -1    4      0.18      0.00
   -3   -1    4    -12.93      0.00
   -2   -1    4    -10.03      0.00
   -1   -1    4     24.47      0.00
    0   -1    4      1.51      0.00
    1   -1    4      1.50      0.00
    2   -1    4    -21.92      0.00
    3   -1    4     10.08      0.00
    4   -1    4     22.89      0.00
    5   -1    4    -12.18      0.00
    6   -1    4    -15.37      0.00
    7   -1    4      8.23      0.00
    8   -1    4      4.28      0.00
    9   -1    4     -3.83      0.00
   10   -1    4      4.87      0.00
   11   -1    4     -0.30      0.00
  -11    0    4     -0.18      0.00
  -10    0    4      0.51      0.00
   -9    0    4     -2.41      0.00
   -8    0    4      2.22      0.00
   -7    0    4      2.21      0.00
   -6    0    4     -6.80      0.00
   -5    0    4      3.98      0.00
   -4    0    4     -7.39      0.00
   -3    0    4      0.52      0.00
   -2    0    4     23.74      0.00
   -1    0    4      6.67      0.00
    0    0    4    -19.28      0.00
    1    0    4      2.08      0.00
    2    0    4     10.00      0.00
    3    0    4    -23.49      0.00
    4    0    4     -3.10      0.00
    5    0    4     11.86      0.00
    6    0    4      5.33      0.00
    7    0    4     -2.72      0.00
    8    0    4     -0.97      0.00
    9    0    4     -0.99      0.00
   10    0    4     -1.47      0.00
   11    0    4      0.22      0.00
  -11    1    4     -1.66      0.00
  -10    1    4      4.19      0.00
   -9    1    4      0.26      0.00
   -8    1    4     -6.75      0.00
   -7    1    4      3.47      0.00
   -6    1    4      4.05      0.00
   -5    1    4     -8.88      0.00
   -4    1    4     15.23      0.00
   -3    1    4     -0.16      0.00
   -2    1    4    -28.15      0.00
   -1    1    4     -4.64      0.00
    0    1    4     18.27      0.00
    1    1    4     -6.00      0.00
    2    1    4     12.91      0.00
    3    1    4     -0.28      0.00
    4    1    4     -9.93      0.00
    5    1    4      7.57      0.00
    6    1    4     -5.18      0.00
    7    1    4     -4.07      0.00
    8    1    4      3.83      0.00
    9    1    4     -0.15      0.00
   10    1    4     -0.25      0.00
  -11    2    4     -0.31      0.00
  -10    2    4     -2.42      0.00
   -9    2    4      2.82      0.00
   -8    2    4      2.80      0.00
   -7    2    4     -4.23      0.00
   -6    2    4      1.70      0.00
   -5    2    4      0.14      0.00
   -4    2    4     -3.79      0.00
   -3    2    4      3.24      0.00
   -2    2    4     11.90      0.00
   -1    2    4     -1.17      0.00
    0    2    4      0.56      0.00
    1    2    4    -10.39      0.00
    2    2    4     -7.90      0.00
    3    2    4     21.99      0.00
    4    2    4     -4.58      0.00
    5    2    4    -14.64      0.00
    6    2    4     10.75      0.00
    7    2    4      3.31      0.00
    8    2    4     -3.17      0.00
    9    2    4      1.71      0.00
   10    2    4     -1.13      0.00
  -12    3    4     -0.32      0.00
  -11    3    4     -0.24      0.00
  -10    3    4     -1.60      0.00
   -9    3    4      0.58      0.00
   -8    3    4      0.53      0.00
   -7    3    4     -2.78      0.00
   -6    3    4      4.60      0.00
   -5    3    4      0.35      0.00
   -4    3    4     -7.19      0.00
   -3    3    4     11.40      0.00
   -2    3    4     -6.64      0.00
   -1    3    4    -13.60      0.00
    0    3    4      0.90      0.00
    1    3    4     16.81      0.00
    2    3    4     -4.70      0.00
    3    3    4    -13.79      0.00
    4    3    4     10.12      0.00
    5    3    4      5.94      0.00
    6    3    4     -5.88      0.00
    7    3    4     -2.71      0.00
    8    3    4     -1.63      0.00
    9    3    4      0.87      0.00
  -12    4    4     -0.02      0.00
  -11    4    4      3.32      0.00
  -10    4    4      0.34      0.00
   -9    4    4     -3.69      0.00
   -8    4    4      2.02      0.00
   -7    4    4      3.08      0.00
   -6    4    4     -8.05      0.00
   -5    4    4      9.44      0.00
   -4    4    4     -2.16      0.00
   -3    4    4    -19.39      0.00
   -2    4    4     15.81      0.00
   -1    4    4      9.94      0.00
    0    4    4      0.50      0.00
    1    4    4     -5.38      0.00
    2    4    4     -6.65      0.00
    3    4    4      1.78      0.00
    4    4    4      5.57      0.00
    5    4    4     -5.15      0.00
    6    4    4     -1.18      0.00
    7    4    4      4.41      0.00
    8    4    4      0.82      0.00
    9    4    4     -1.10      0.00
  -12    5    4     -0.53      0.00
  -11    5    4     -2.11      0.00
  -10    5    4      0.88      0.00
   -9    5    4      1.13      0.00
   -8    5    4     -1.32      0.00
   -7    5    4      0.43      0.00
   -6    5    4      0.19      0.00
   -5    5    4     -4.17      0.00
   -4    5    4      8.35      0.00
   -3    5    4      3.61      0.00
   -2    5    4     -4.21      0.00
   -1    5    4      1.34      0.00
    0    5    4    -15.86      0.00
    1    5    4     -0.04      0.00
    2    5    4     21.11      0.00
    3    5    4     -5.18      0.00
    4    5    4    -10.62      0.00
    5    5    4      7.14      0.00
    6    5    4      0.24      0.00
    7    5    4     -1.13      0.00
    8    5    4      0.84      0.00
  -12    6    4     -0.69      0.00
  -11    6    4     -0.84      0.00
  -10    6    4      2.38      0.00
   -9    6    4      0.60      0.00
   -8    6    4     -2.11      0.00
   -7    6    4      3.43      0.00
   -6    6    4     -0.01      0.00
   -5    6    4     -7.99      0.00
   -4    6    4      4.85      0.00
   -3    6    4      5.52      0.00
   -2    6    4    -14.75      0.00
   -1    6    4     -1.00      0.00
    0    6    4     17.18      0.00
    1    6    4     -1.11      0.00
    2    6    4    -13.11      0.00
    3    6    4      3.75      0.00
    4    6    4      2.45      0.00
    5    6    4     -1.09      0.00
    6    6    4      0.24      0.00
    7    6    4     -2.49      0.00
    8    6    4      0.71      0.00
  -12    7    4      2.00      0.00
  -11    7    4     -0.22      0.00
  -10    7    4     -3.02      0.00
   -9    7    4      1.71      0.00
   -8    7    4      0.60      0.00
   -7    7    4     -5.13      0.00
   -6    7    4      5.58      0.00
   -5    7    4      4.58      0.00
   -4    7    4    -11.04      0.00
   -3    7    4      3.93      0.00
   -2    7    4      9.04      0.00
   -1    7    4     -0.85      0.00
    0    7    4     -3.59      0.00
    1    7    4     -6.42      0.00
    2    7    4      2.63      0.00
    3    7    4      5.27      0.00
    4    7    4     -0.42      0.00
    5    7    4     -2.86      0.00
    6    7    4      1.52      0.00
    7    7    4      0.83      0.00
  -12    8    4     -0.07      0.00
  -11    8    4      1.51      0.00
  -10    8    4     -0.80      0.00
   -9    8    4     -0.37      0.00
   -8    8    4      1.40      0.00
   -7    8    4     -0.16      0.00
   -6    8    4     -2.31      0.00
   -5    8    4      2.46      0.00
   -4    8    4     -1.32      0.00
   -3    8    4     -5.19      0.00
   -2    8    4      6.55      0.00
   -1    8    4     -6.13      0.00
    0    8    4     -1.54      0.00
    1    8    4     11.53      0.00
    2    8    4     -2.84      0.00
    3    8    4     -5.70      0.00
    4    8    4      2.32      0.00
    5    8    4      0.50      0.00
    6    8    4     -0.33      0.00
  -11    9    4      1.33      0.00
  -10    9    4      1.82      0.00
   -9    9    4     -3.70      0.00
   -8    9    4      1.61      0.00
   -7    9    4      1.79      0.00
   -6    9    4     -4.33      0.00
   -5    9    4      0.41      0.00
   -4    9    4      7.00      0.00
   -3    9    4     -4.32      0.00
   -2    9    4     -4.72      0.00
   -1    9    4      7.84      0.00
    0    9    4     -1.04      0.00
    1    9    4     -5.93      0.00
    2    9    4      2.92      0.00
    3    9    4      0.59      0.00
    4    9    4     -0.29      0.00
    5    9    4      1.00      0.00
  -11   10    4     -2.66      0.00
  -10   10    4      1.11      0.00
   -9   10    4      2.05      0.00
   -8   10    4     -2.58      0.00
   -7   10    4      1.27      0.00
   -6   10    4      3.04      0.00
   -5   10    4     -3.29      0.00
   -4   10    4     -1.27      0.00
   -3   10    4      3.32      0.00
   -2   10    4     -0.54      0.00
   -1   10    4     -1.09      0.00
    0   10    4     -1.31      0.00
    1   10    4      1.15      0.00
    2   10    4      2.46      0.00
    3   10    4     -0.23      0.00
    4   10    4     -1.56      0.00
  -10   11    4     -0.74      0.00
   -9   11    4      0.16      0.00
   -8   11    4     -1.07      0.00
   -7   11    4     -0.51      0.00
   -6   11    4      0.61      0.00
   -5   11    4     -0.22      0.00
   -4   11    4     -0.87      0.00
   -3   11    4      1.78      0.00
   -2   11    4     -2.32      0.00
   -1   11    4     -0.45      0.00
    0   11    4      4.36      0.00
    1   11    4     -2.35      0.00
    2   11    4     -2.98      0.00
    3   11    4      0.99      0.00
  -10   12    4     -1.14      0.00
   -9   12    4     -0.37      0.00
   -8   12    4      0.87      0.00
   -7   12    4     -1.83      0.00
   -6   12    4      0.90      0.00
   -5   12    4      2.04      0.00
   -4   12    4     -1.49      0.00
   -3   12    4     -1.29      0.00
   -2   12    4      3.33      0.00
   -1   12    4     -0.83      0.00
    0   12    4     -1.45      0.00
    1   12    4      1.52      0.00
    2   12    4      0.25      0.00
   -9   13    4      0.67      0.00
   -8   13    4      0.46      0.00
   -7   13    4      0.52      0.00
   -6   13    4     -1.28      0.00
   -5   13    4      0.15      0.00
   -4   13    4      0.93      0.00
   -3   13    4      0.52      0.00
   -2   13    4     -0.06      0.00
   -1   13    4     -0.48      0.00
    0   13    4      0.01      0.00
   -7   14    4      0.72      0.00
   -6   14    4     -0.72      0.00
   -5   14    4      0.13      0.00
   -4   14    4      1.22      0.00
   -3   14    4     -1.50      0.00
   -2   14    4     -0.62      0.00
    5  -15    5      0.25      0.00
    1  -14    5     -1.27      0.00
    2  -14    5      0.33      0.00
    4  -14    5      0.14      0.00
    5  -14    5      1.15      0.00
    6  -14    5      0.62      0.00
    7  -14    5     -0.85      0.00
    8  -14    5     -1.15      0.00
   -1  -13    5     -0.62      0.00
    0  -13    5      2.71      0.00
    1  -13    5      0.75      0.00
    2  -13    5     -1.79      0.00
    3  -13    5      1.58      0.00
    4  -13    5      1.57      0.00
    5  -13    5     -2.14      0.00
    6  -13    5      0.10      0.00
    7  -13    5      0.57      0.00
    8  -13    5     -0.82      0.00
    9  -13    5     -0.10      0.00
   -2  -12    5      2.33      0.00
   -1  -12    5      0.73      0.00
    0  -12    5     -4.26      0.00
    1  -12    5      1.69      0.00
    2  -12    5      1.86      0.00
    3  -12    5     -0.98      0.00
    4  -12    5      1.77      0.00
    5  -12    5     -1.95      0.00
    6  -12    5     -2.05      0.00
    7  -12    5      4.75      0.00
    8  -12    5      0.23      0.00
    9  -12    5     -3.07      0.00
   10  -12    5      0.92      0.00
   -4  -11    5      0.84      0.00
   -3  -11    5     -0.47      0.00
   -2  -11    5     -2.02      0.00
   -1  -11    5     -0.29      0.00
    0  -11    5      0.00      0.00
    1  -11    5      0.90      0.00
    2  -11    5      2.20      0.00
    3  -11    5     -3.18      0.00
    4  -11    5     -3.39      0.00
    5  -11    5      5.88      0.00
    6  -11    5     -0.60      0.00
    7  -11    5     -5.04      0.00
    8  -11    5      2.78      0.00
    9  -11    5      1.38      0.00
   10  -11    5     -1.20      0.00
   11  -11    5      0.94      0.00
   -5  -10    5     -0.15      0.00
   -4  -10    5     -0.45      0.00
   -3  -10    5     -0.14      0.00
   -2  -10    5     -1.75      0.00
   -1  -10    5      4.60      0.00
    0  -10    5      2.78      0.00
    1  -10    5     -7.02      0.00
    2  -10    5     -2.06      0.00
    3  -10    5      4.36      0.00
    4  -10    5      0.34      0.00
    5  -10    5     -1.37      0.00
    6  -10    5      1.61      0.00
    7  -10    5     -1.28      0.00
    8  -10    5     -0.97      0.00
    9  -10    5      2.58      0.00
   10  -10    5     -1.65      0.00
   11  -10    5     -1.08      0.00
   -6   -9    5      0.48      0.00
   -5   -9    5      0.08      0.00
   -4   -9    5     -1.35      0.00
   -3   -9    5      3.64      0.00
   -2   -9    5      0.63      0.00
   -1   -9    5     -6.96      0.00
    0   -9    5      1.80      0.00
    1   -9    5      3.50      0.00
    2   -9    5     -1.30      0.00
    3   -9    5      5.01      0.00
    4   -9    5     -2.18      0.00
    5   -9    5     -5.52      0.00
    6   -9    5      3.52      0.00
    7   -9    5      2.14      0.00
    8   -9    5     -3.42      0.00
    9   -9    5     -0.38      0.00
   10   -9    5      1.59      0.00
   11   -9    5     -0.32      0.00
   -6   -8    5     -1.81      0.00
   -5   -8    5      1.87      0.00
   -4   -8    5      0.32      0.00
   -3   -8    5     -2.01      0.00
   -2   -8    5      2.67      0.00
   -1   -8    5     -0.68      0.00
    0   -8    5     -2.46      0.00
    1   -8    5      7.51      0.00
    2   -8    5     -3.97      0.00
    3   -8    5    -10.31      0.00
    4   -8    5      8.66      0.00
    5   -8    5      3.08      0.00
    6   -8    5     -6.93      0.00
    7   -8    5      3.91      0.00
    8   -8    5      1.32      0.00
    9   -8    5     -1.32      0.00
   10   -8    5      1.15      0.00
   11   -8    5     -0.87      0.00
   -7   -7    5      1.76      0.00
   -6   -7    5     -0.46      0.00
   -5   -7    5      0.21      0.00
   -4   -7    5      0.70      0.00
   -3   -7    5     -3.39      0.00
   -2   -7    5      1.09      0.00
   -1   -7    5      6.81      0.00
    0   -7    5     -5.28      0.00
    1   -7    5     -9.07      0.00
    2   -7    5      9.53      0.00
    3   -7    5      6.12      0.00
    4   -7    5     -6.98      0.00
    5   -7    5     -0.24      0.00
    6   -7    5      2.00      0.00
    7   -7    5     -3.73      0.00
    8   -7    5      2.17      0.00
    9   -7    5     -2.16      0.00
   10   -7    5      0.47      0.00
   11   -7    5      2.83      0.00
   -8   -6    5     -0.83      0.00
   -7   -6    5     -0.04      0.00
   -6   -6    5     -0.14      0.00
   -5   -6    5     -2.42      0.00
   -4   -6    5      3.61      0.00
   -3   -6    5      0.37      0.00
   -2   -6    5     -5.87      0.00
   -1   -6    5      1.07      0.00
    0   -6    5      7.33      0.00
    1   -6    5      0.85      0.00
    2   -6    5     -1.79      0.00
    3   -6    5    -10.50      0.00
    4   -6    5      0.38      0.00
    5   -6    5      7.29      0.00
    6   -6    5      0.76      0.00
    7   -6    5     -2.24      0.00
    8   -6    5     -0.57      0.00
    9   -6    5      2.44      0.00
   10   -6    5     -2.12      0.00
   11   -6    5      0.17      0.00
   -9   -5    5     -0.58      0.00
   -8   -5    5     -0.77      0.00
   -7   -5    5     -0.24      0.00
   -6   -5    5      4.70      0.00
   -5   -5    5     -0.96      0.00
   -4   -5    5     -3.46      0.00
   -3   -5    5      6.08      0.00
   -2   -5    5     -2.50      0.00
   -1   -5    5     -6.86      0.00
    0   -5    5      7.42      0.00
    1   -5    5     -5.87      0.00
    2   -5    5     -7.02      0.00
    3   -5    5     18.35      0.00
    4   -5    5      0.05      0.00
    5   -5    5     -6.94      0.00
    6   -5    5     -0.56      0.00
    7   -5    5      0.15      0.00
    8   -5    5      1.46      0.00
    9   -5    5      1.76      0.00
   10   -5    5     -2.69      0.00
   11   -5    5     -0.90      0.00
   -9   -4    5      1.88      0.00
   -8   -4    5      3.39      0.00
   -7   -4    5     -2.68      0.00
   -6   -4    5     -2.43      0.00
   -5   -4    5      1.62      0.00
   -4   -4    5     -4.23      0.00
   -3   -4    5     -1.01      0.00
   -2   -4    5     14.20      0.00
   -1   -4    5     -5.94      0.00
    0   -4    5    -17.34      0.00
    1   -4    5     18.97      0.00
    2   -4    5      7.05      0.00
    3   -4    5     -6.67      0.00
    4   -4    5     -6.89      0.00
    5   -4    5     -4.59      0.00
    6   -4    5      6.78      0.00
    7   -4    5      6.30      0.00
    8   -4    5     -6.25      0.00
    9   -4    5     -0.67      0.00
   10   -4    5      5.67      0.00
   11   -4    5     -3.77      0.00
  -10   -3    5      0.78      0.00
   -9   -3    5     -2.23      0.00
   -8   -3    5     -0.61      0.00
   -7   -3    5      0.05      0.00
   -6   -3    5     -1.89      0.00
   -5   -3    5      5.48      0.00
   -4   -3    5      3.66      0.00
   -3   -3    5     -4.96      0.00
   -2   -3    5     -8.73      0.00
   -1   -3    5      8.20      0.00
    0   -3    5      8.62      0.00
    1   -3    5     -7.30      0.00
    2   -3    5    -16.55      0.00
    3   -3    5     -6.80      0.00
    4   -3    5     22.59      0.00
    5   -3    5      5.93      0.00
    6   -3    5    -10.64      0.00
    7   -3    5     -4.17      0.00
    8   -3    5      4.58      0.00
    9   -3    5     -3.96      0.00
   10   -3    5     -0.10      0.00
   11   -3    5      3.56      0.00
  -10   -2    5     -0.52      0.00
   -9   -2    5     -2.06      0.00
   -8   -2    5      0.21      0.00
   -7   -2    5      6.83      0.00
   -6   -2    5     -2.14      0.00
   -5   -2    5     -6.71      0.00
   -4   -2    5      4.95      0.00
   -3   -2    5     -9.31      0.00
   -2   -2    5      3.99      0.00
   -1   -2    5     13.20      0.00
    0   -2    5     -1.22      0.00
    1   -2    5     -8.54      0.00
    2   -2    5     23.31      0.00
    3   -2    5     -5.60      0.00
    4   -2    5    -15.01      0.00
    5   -2    5      0.45      0.00
    6   -2    5      0.78      0.00
    7   -2    5      3.07      0.00
    8   -2    5      2.65      0.00
    9   -2    5      0.15      0.00
   10   -2    5     -2.55      0.00
   11   -2    5      0.75      0.00
  -10   -1    5      2.01      0.00
   -9   -1    5      4.98      0.00
   -8   -1    5     -5.00      0.00
   -7   -1    5     -5.18      0.00
   -6   -1    5      5.37      0.00
   -5   -1    5     -3.53      0.00
   -4   -1    5     -1.27      0.00
   -3   -1    5     20.30      0.00
   -2   -1    5     -4.79      0.00
   -1   -1    5    -28.25      0.00
    0   -1    5      5.65      0.00
    1   -1    5      0.35      0.00
    2   -1    5      0.47      0.00
    3   -1    5      8.29      0.00
    4   -1    5    -13.14      0.00
    5   -1    5      7.98      0.00
    6   -1    5      9.29      0.00
    7   -1    5     -9.90      0.00
    8   -1    5     -2.38      0.00
    9   -1    5      4.67      0.00
   10   -1    5     -2.84      0.00
  -11    0    5      1.48      0.00
  -10    0    5     -3.63      0.00
   -9    0    5     -0.68      0.00
   -8    0    5      3.40      0.00
   -7    0    5     -1.06      0.00
   -6    0    5      1.37      0.00
   -5    0    5      3.43      0.00
   -4    0    5     -1.64      0.00
   -3    0    5    -11.04      0.00
   -2    0    5     -1.47      0.00
   -1    0    5     16.19      0.00
    0    0    5     -3.25      0.00
    1    0    5      0.73      0.00
    2    0    5    -16.93      0.00
    3    0    5     14.50      0.00
    4    0    5     16.89      0.00
    5    0    5    -20.35      0.00
    6    0    5     -5.27      0.00
    7    0    5      9.53      0.00
    8    0    5     -1.80      0.00
    9    0    5     -0.51      0.00
   10    0    5      3.22      0.00
  -11    1    5      0.72      0.00
  -10    1    5     -0.70      0.00
   -9    1    5     -1.28      0.00
   -8    1    5      3.25      0.00
   -7    1    5     -0.79      0.00
   -6    1    5     -5.35      0.00
   -5    1    5      6.48      0.00
   -4    1    5     -9.24      0.00
   -3    1    5      4.64      0.00
   -2    1    5     11.56      0.00
   -1    1    5     -5.88      0.00
    0    1    5     -2.88      0.00
    1    1    5      5.99      0.00
    2    1    5      1.69      0.00
    3    1    5    -16.09      0.00
    4    1    5     -0.18      0.00
    5    1    5     11.64      0.00
    6    1    5      2.18      0.00
    7    1    5     -2.46      0.00
    8    1    5     -1.22      0.00
    9    1    5     -1.84      0.00
   10    1    5      0.27      0.00
  -11    2    5      0.32      0.00
  -10    2    5      3.69      0.00
   -9    2    5     -2.73      0.00
   -8    2    5     -4.45      0.00
   -7    2    5      5.58      0.00
   -6    2    5     -0.79      0.00
   -5    2    5     -4.00      0.00
   -4    2    5     12.05      0.00
   -3    2    5    -10.08      0.00
   -2    2    5    -11.37      0.00
   -1    2    5      6.03      0.00
    0    2    5      0.30      0.00
    1    2    5      6.28      0.00
    2    2    5      4.41      0.00
    3    2    5     -8.06      0.00
    4    2    5      3.22      0.00
    5    2    5      3.61      0.00
    6    2    5     -9.38      0.00
    7    2    5      0.30      0.00
    8    2    5      4.31      0.00
    9    2    5     -0.79      0.00
   10    2    5      0.07      0.00
  -11    3    5     -2.01      0.00
  -10    3    5     -0.63      0.00
   -9    3    5      3.11      0.00
   -8    3    5      1.03      0.00
   -7    3    5     -2.06      0.00
   -6    3    5      1.29      0.00
   -5    3    5     -3.83      0.00
   -4    3    5     -0.77      0.00
   -3    3    5      4.87      0.00
   -2    3    5      6.28      0.00
   -1    3    5      6.22      0.00
    0    3    5     -6.30      0.00
    1    3    5    -19.28      0.00
    2    3    5     10.80      0.00
    3    3    5     17.51      0.00
    4    3    5    -18.04      0.00
    5    3    5     -2.98      0.00
    6    3    5     10.37      0.00
    7    3    5     -0.67      0.00
    8    3    5      0.09      0.00
    9    3    5      0.39      0.00
  -12    4    5     -0.11      0.00
  -11    4    5     -0.97      0.00
  -10    4    5     -0.55      0.00
   -9    4    5      1.37      0.00
   -8    4    5     -1.58      0.00
   -7    4    5     -2.23      0.00
   -6    4    5      5.54      0.00
   -5    4    5     -2.28      0.00
   -4    4    5     -1.91      0.00
   -3    4    5     10.96      0.00
   -2    4    5    -14.29      0.00
   -1    4    5    -10.34      0.00
    0    4    5     10.04      0.00
    1    4    5     13.21      0.00
    2    4    5    -11.60      0.00
    3    4    5     -6.54      0.00
    4    4    5     10.77      0.00
    5    4    5      0.39      0.00
    6    4    5     -2.11      0.00
    7    4    5     -2.74      0.00
    8    4    5     -2.72      0.00
    9    4    5      1.22      0.00
  -12    5    5      0.78      0.00
  -11    5    5      3.08      0.00
  -10    5    5     -1.62      0.00
   -9    5    5     -1.73      0.00
   -8    5    5      2.65      0.00
   -7    5    5     -0.98      0.00
   -6    5    5     -2.75      0.00
   -5    5    5      8.14      0.00
   -4    5    5     -7.86      0.00
   -3    5    5     -8.40      0.00
   -2    5    5     13.75      0.00
   -1    5    5      1.25      0.00
    0    5    5      5.85      0.00
    1    5    5     -4.66      0.00
    2    5    5     -8.55      0.00
    3    5    5      4.73      0.00
    4    5    5      4.04      0.00
    5    5    5     -5.34      0.00
    6    5    5     -0.20      0.00
    7    5    5      3.77      0.00
    8    5    5      0.48      0.00
  -12    6    5     -0.88      0.00
  -11    6    5     -0.62      0.00
  -10    6    5      0.35      0.00
   -9    6    5     -0.97      0.00
   -8    6    5      0.84      0.00
   -7    6    5     -0.22      0.00
   -6    6    5     -2.42      0.00
   -5    6    5      1.21      0.00
   -4    6    5      5.50      0.00
   -3    6    5     -5.15      0.00
   -2    6    5      4.78      0.00
   -1    6    5      0.20      0.00
    0    6    5    -19.03      0.00
    1    6    5      8.51      0.00
    2    6    5     15.06      0.00
    3    6    5     -9.84      0.00
    4    6    5     -3.12      0.00
    5    6    5      4.54      0.00
    6    6    5     -1.21      0.00
    7    6    5      0.49      0.00
  -12    7    5     -0.70      0.00
  -11    7    5     -0.40      0.00
  -10    7    5      2.44      0.00
   -9    7    5     -0.98      0.00
   -8    7    5     -1.95      0.00
   -7    7    5      5.33      0.00
   -6    7    5     -1.98      0.00
   -5    7    5     -6.54      0.00
   -4    7    5      6.78      0.00
   -3    7    5      2.76      0.00
   -2    7    5    -12.90      0.00
   -1    7    5      5.36      0.00
    0    7    5     11.55      0.00
    1    7    5     -6.78      0.00
    2    7    5     -5.52      0.00
    3    7    5      4.38      0.00
    4    7    5     -0.70      0.00
    5    7    5      0.86      0.00
    6    7    5     -0.92      0.00
    7    7    5     -1.46      0.00
  -11    8    5     -1.65      0.00
  -10    8    5     -1.63      0.00
   -9    8    5      2.69      0.00
   -8    8    5     -0.98      0.00
   -7    8    5     -2.82      0.00
   -6    8    5      4.51      0.00
   -5    8    5      0.35      0.00
   -4    8    5     -5.07      0.00
   -3    8    5      5.33      0.00
   -2    8    5      1.40      0.00
   -1    8    5     -1.14      0.00
    0    8    5     -1.86      0.00
    1    8    5     -3.25      0.00
    2    8    5      1.90      0.00
    3    8    5      2.54      0.00
    4    8    5     -1.20      0.00
    5    8    5     -1.56      0.00
    6    8    5      1.35      0.00
  -11    9    5      1.05      0.00
  -10    9    5     -1.09      0.00
   -9    9    5      1.12      0.00
   -8    9    5      0.12      0.00
   -7    9    5     -1.70      0.00
   -6    9    5      1.16      0.00
   -5    9    5      1.47      0.00
   -4    9    5     -3.23      0.00
   -3    9    5      0.15      0.00
   -2    9    5      4.27      0.00
   -1    9    5     -6.76      0.00
    0    9    5      3.02      0.00
    1    9    5      6.09      0.00
    2    9    5     -4.84      0.00
    3    9    5     -1.51      0.00
    4    9    5      1.24      0.00
    5    9    5      0.17      0.00
  -11   10    5      1.47      0.00
  -10   10    5     -0.03      0.00
   -9   10    5     -2.60      0.00
   -8   10    5      3.12      0.00
   -7   10    5     -0.24      0.00
   -6   10    5     -3.89      0.00
   -5   10    5      2.14      0.00
   -4   10    5      2.71      0.00
   -3   10    5     -4.63      0.00
   -2   10    5      0.59      0.00
   -1   10    5      4.51      0.00
    0   10    5     -3.87      0.00
    1   10    5     -1.85      0.00
    2   10    5      1.95      0.00
    3   10    5      0.36      0.00
    4   10    5      0.54      0.00
  -10   11    5      1.37      0.00
   -9   11    5      0.77      0.00
   -8   11    5     -0.53      0.00
   -7   11    5      2.02      0.00
   -6   11    5      0.47      0.00
   -5   11    5     -1.53      0.00
   -4   11    5      0.17      0.00
   -3   11    5      1.23      0.00
   -2   11    5     -0.12      0.00
   -1   11    5     -0.76      0.00
    0   11    5     -1.17      0.00
    1   11    5      1.20      0.00
    2   11    5      1.41      0.00
    3   11    5     -0.91      0.00
  -10   12    5      0.52      0.00
   -9   12    5     -0.23      0.00
   -8   12    5     -1.19      0.00
   -7   12    5      0.97      0.00
   -6   12    5      0.42      0.00
   -5   12    5     -1.27      0.00
   -4   12    5      0.94      0.00
   -3   12    5      0.23      0.00
   -2   12    5     -2.89      0.00
   -1   12    5      1.47      0.00
    0   12    5      1.68      0.00
    1   12    5     -1.79      0.00
   -8   13    5     -0.48      0.00
   -7   13    5     -1.62      0.00
   -6   13    5      1.34      0.00
   -5   13    5      0.35      0.00
   -4   13    5     -2.09      0.00
   -3   13    5      0.46      0.00
   -2   13    5      1.23      0.00
   -1   13    5     -0.74      0.00
    0   13    5      0.22      0.00
   -6   14    5     -0.54      0.00
   -5   14    5      0.57      0.00
   -4   14    5     -0.05      0.00
   -3   14    5      0.28      0.00
    1  -14    6     -0.78      0.00
    2  -14    6      1.37      0.00
    3  -14    6      0.79      0.00
    4  -14    6     -1.58      0.00
    5  -14    6      0.00      0.00
    6  -14    6     -1.29      0.00
    7  -14    6      0.21      0.00
    8  -14    6      1.80      0.00
   -1  -13    6     -0.66      0.00
    0  -13    6      0.11      0.00
    1  -13    6     -1.11      0.00
    2  -13    6      0.38      0.00
    3  -13    6     -2.33      0.00
    4  -13    6     -1.05      0.00
    5  -13    6      2.51      0.00
    6  -13    6      2.23      0.00
    7  -13    6     -2.15      0.00
    8  -13    6     -1.18      0.00
    9  -13    6      1.26      0.00
   -2  -12    6     -1.24      0.00
   -1  -12    6      0.25      0.00
    0  -12    6      3.48      0.00
    1  -12    6     -0.83      0.00
    2  -12    6     -2.31      0.00
    3  -12    6      2.32      0.00
    4  -12    6     -0.06      0.00
    5  -12    6     -1.39      0.00
    6  -12    6      0.70      0.00
    7  -12    6     -0.78      0.00
    8  -12    6     -0.67      0.00
    9  -12    6      1.45      0.00
   10  -12    6      0.06      0.00
   -3  -11    6      0.38      0.00
   -2  -11    6      3.94      0.00
   -1  -11    6     -1.81      0.00
    0  -11    6     -3.85      0.00
    1  -11    6      2.07      0.00
    2  -11    6     -0.23      0.00
    3  -11    6      1.28      0.00
    4  -11    6      3.34      0.00
    5  -11    6     -5.09      0.00
    6  -11    6     -0.15      0.00
    7  -11    6      5.61      0.00
    8  -11    6     -1.85      0.00
    9  -11    6     -3.08      0.00
   10  -11    6      1.18      0.00
   -5  -10    6     -0.40      0.00
   -4  -10    6      1.28      0.00
   -3  -10    6     -1.82      0.00
   -2  -10    6     -1.32      0.00
   -1  -10    6      0.40      0.00
    0  -10    6     -0.79      0.00
    1  -10    6      3.43      0.00
    2  -10    6      2.96      0.00
    3  -10    6     -6.80      0.00
    4  -10    6     -1.19      0.00
    5  -10    6      6.53      0.00
    6  -10    6     -3.86      0.00
    7  -10    6     -2.31      0.00
    8  -10    6      3.95      0.00
    9  -10    6     -0.98      0.00
   10  -10    6      0.39      0.00
   11  -10    6      1.41      0.00
   -5   -9    6     -0.07      0.00
   -4   -9    6     -0.48      0.00
   -3   -9    6     -0.89      0.00
   -2   -9    6     -1.03      0.00
   -1   -9    6      5.21      0.00
    0   -9    6      0.17      0.00
    1   -9    6     -7.39      0.00
    2   -9    6      0.35      0.00
    3   -9    6      3.55      0.00
    4   -9    6     -1.02      0.00
    5   -9    6     -0.22      0.00
    6   -9    6      2.53      0.00
    7   -9    6     -2.44      0.00
    8   -9    6      0.14      0.00
    9   -9    6      1.79      0.00
   10   -9    6     -3.01      0.00
   11   -9    6      0.50      0.00
   -6   -8    6      0.97      0.00
   -5   -8    6     -1.27      0.00
   -4   -8    6      0.28      0.00
   -3   -8    6      3.40      0.00
   -2   -8    6     -3.12      0.00
   -1   -8    6     -3.98      0.00
    0   -8    6      3.46      0.00
    1   -8    6      0.23      0.00
    2   -8    6      1.54      0.00
    3   -8    6      3.87      0.00
    4   -8    6     -5.13      0.00
    5   -8    6     -1.99      0.00
    6   -8    6      4.06      0.00
    7   -8    6     -0.51      0.00
    8   -8    6     -2.51      0.00
    9   -8    6      1.39      0.00
   10   -8    6      1.42      0.00
   11   -8    6     -1.12      0.00
   -7   -7    6     -0.74      0.00
   -6   -7    6     -0.54      0.00
   -5   -7    6      1.47      0.00
   -4   -7    6     -2.43      0.00
   -3   -7    6      1.26      0.00
   -2   -7    6      3.02      0.00
   -1   -7    6     -3.96      0.00
    0   -7    6      2.07      0.00
    1   -7    6      5.90      0.00
    2   -7    6    -11.96      0.00
    3   -7    6     -0.34      0.00
    4   -7    6     10.51      0.00
    5   -7    6     -3.49      0.00
    6   -7    6     -4.54      0.00
    7   -7    6      3.91      0.00
    8   -7    6      0.06      0.00
    9   -7    6      1.20      0.00
   10   -7    6     -0.76      0.00
   11   -7    6     -2.87      0.00
   -8   -6    6      0.42      0.00
   -7   -6    6      1.33      0.00
   -6   -6    6     -1.40      0.00
   -5   -6    6      0.85      0.00
   -4   -6    6     -0.73      0.00
   -3   -6    6     -2.30      0.00
   -2   -6    6      4.24      0.00
   -1   -6    6      3.93      0.00
    0   -6    6    -11.49      0.00
    1   -6    6     -1.06      0.00
    2   -6    6     12.77      0.00
    3   -6    6     -0.88      0.00
    4   -6    6     -4.03      0.00
    5   -6    6     -0.57      0.00
    6   -6    6      0.22      0.00
    7   -6    6      0.89      0.00
    8   -6    6     -0.29      0.00
    9   -6    6     -4.79      0.00
   10   -6    6      4.14      0.00
   11   -6    6      2.09      0.00
   -8   -5    6     -1.20      0.00
   -7   -5    6     -0.43      0.00
   -6   -5    6     -2.27      0.00
   -5   -5    6      1.51      0.00
   -4   -5    6      4.31      0.00
   -3   -5    6     -4.77      0.00
   -2   -5    6     -4.14      0.00
   -1   -5    6      4.61      0.00
    0   -5    6      7.21      0.00
    1   -5    6      0.36      0.00
    2   -5    6     -3.05      0.00
    3   -5    6    -13.68      0.00
    4   -5    6      1.28      0.00
    5   -5    6     10.11      0.00
    6   -5    6      0.17      0.00
    7   -5    6     -4.47      0.00
    8   -5    6      0.88      0.00
    9   -5    6      1.19      0.00
   10   -5    6     -2.91      0.00
   11   -5    6      2.06      0.00
   -9   -4    6     -1.01      0.00
   -8   -4    6     -1.87      0.00
   -7   -4    6      2.26      0.00
   -6   -4    6      3.77      0.00
   -5   -4    6     -4.68      0.00
   -4   -4    6      1.99      0.00
   -3   -4    6      4.65      0.00
   -2   -4    6     -9.74      0.00
   -1   -4    6      2.19      0.00
    0   -4    6      7.08      0.00
    1   -4    6    -16.00      0.00
    2   -4    6      3.10      0.00
    3   -4    6     18.17      0.00
    4   -4    6     -4.08      0.00
    5   -4    6     -3.86      0.00
    6   -4    6     -3.59      0.00
    7   -4    6     -0.02      0.00
    8   -4    6      3.97      0.00
    9   -4    6      0.90      0.00
   10   -4    6     -3.49      0.00
   11   -4    6      0.36      0.00
   -9   -3    6      3.24      0.00
   -8   -3    6      2.09      0.00
   -7   -3    6     -3.87      0.00
   -6   -3    6      0.54      0.00
   -5   -3    6     -0.54      0.00
   -4   -3    6     -7.90      0.00
   -3   -3    6      8.24      0.00
   -2   -3    6     13.59      0.00
   -1   -3    6    -17.97      0.00
    0   -3    6     -7.86      0.00
    1   -3    6     20.72      0.00
    2   -3    6     -4.38      0.00
    3   -3    6      0.51      0.00
    4   -3    6     -7.98      0.00
    5   -3    6     -6.15      0.00
    6   -3    6     12.46      0.00
    7   -3    6      0.53      0.00
    8   -3    6     -6.94      0.00
    9   -3    6      4.54      0.00
   10   -3    6      3.34      0.00
   11   -3    6     -3.58      0.00
  -10   -2    6      0.19      0.00
   -9   -2    6     -2.14      0.00
   -8   -2    6     -0.01      0.00
   -7   -2    6     -1.67      0.00
   -6   -2    6      0.39      0.00
   -5   -2    6      7.52      0.00
   -4   -2    6     -1.07      0.00
   -3   -2    6     -5.49      0.00
   -2   -2    6     -5.33      0.00
   -1   -2    6     10.36      0.00
    0   -2    6     -0.09      0.00
    1   -2    6     -3.98      0.00
    2   -2    6    -10.95      0.00
    3   -2    6     -7.32      0.00
    4   -2    6     22.32      0.00
    5   -2    6      2.26      0.00
    6   -2    6    -12.62      0.00
    7   -2    6      2.47      0.00
    8   -2    6      0.98      0.00
    9   -2    6     -5.40      0.00
   10   -2    6      2.97      0.00
   11   -2    6      0.67      0.00
  -10   -1    6     -0.65      0.00
   -9   -1    6     -2.89      0.00
   -8   -1    6      3.67      0.00
   -7   -1    6      5.32      0.00
   -6   -1    6     -6.41      0.00
   -5   -1    6     -0.71      0.00
   -4   -1    6      5.34      0.00
   -3   -1    6    -13.73      0.00
   -2   -1    6      6.92      0.00
   -1   -1    6      9.42      0.00
    0   -1    6     -1.75      0.00
    1   -1    6      0.26      0.00
    2   -1    6     13.68      0.00
    3   -1    6     -4.67      0.00
    4   -1    6    -10.68      0.00
    5   -1    6     -1.69      0.00
    6   -1    6      2.79      0.00
    7   -1    6      3.93      0.00
    8   -1    6      2.01      0.00
    9   -1    6     -1.96      0.00
   10   -1    6     -1.46      0.00
  -11    0    6     -1.16      0.00
  -10    0    6      3.92      0.00
   -9    0    6      2.74      0.00
   -8    0    6     -6.50      0.00
   -7    0    6     -0.54      0.00
   -6    0    6      4.06      0.00
   -5    0    6     -7.25      0.00
   -4    0    6      4.98      0.00
   -3    0    6     14.35      0.00
   -2    0    6     -9.78      0.00
   -1    0    6    -13.54      0.00
    0    0    6      4.52      0.00
    1    0    6     -3.85      0.00
    2    0    6      6.92      0.00
    3    0    6     -2.57      0.00
    4    0    6     -7.00      0.00
    5    0    6     14.95      0.00
    6    0    6     -1.33      0.00
    7    0    6     -9.43      0.00
    8    0    6      3.52      0.00
    9    0    6      2.53      0.00
   10    0    6     -2.76      0.00
  -11    1    6      0.08      0.00
  -10    1    6     -3.58      0.00
   -9    1    6      1.14      0.00
   -8    1    6      2.16      0.00
   -7    1    6     -1.23      0.00
   -6    1    6      3.82      0.00
   -5    1    6     -0.13      0.00
   -4    1    6     -3.69      0.00
   -3    1    6     -4.31      0.00
   -2    1    6      3.76      0.00
   -1    1    6      9.13      0.00
    0    1    6     -1.48      0.00
    1    1    6     -6.20      0.00
    2    1    6     -9.65      0.00
    3    1    6     19.08      0.00
    4    1    6      2.59      0.00
    5    1    6    -19.96      0.00
    6    1    6      5.18      0.00
    7    1    6      4.85      0.00
    8    1    6     -2.87      0.00
    9    1    6      2.21      0.00
   10    1    6      0.78      0.00
  -11    2    6      0.43      0.00
  -10    2    6     -0.97      0.00
   -9    2    6      0.38      0.00
   -8    2    6      2.19      0.00
   -7    2    6     -3.47      0.00
   -6    2    6     -2.48      0.00
   -5    2    6      5.36      0.00
   -4    2    6     -6.85      0.00
   -3    2    6      7.15      0.00
   -2    2    6      2.02      0.00
   -1    2    6     -9.65      0.00
    0    2    6      3.56      0.00
    1    2    6      4.25      0.00
    2    2    6     -0.78      0.00
    3    2    6    -11.92      0.00
    4    2    6      2.55      0.00
    5    2    6      8.73      0.00
    6    2    6      1.80      0.00
    7    2    6     -1.13      0.00
    8    2    6     -3.76      0.00
    9    2    6     -1.43      0.00
  -11    3    6      2.46      0.00
  -10    3    6      1.62      0.00
   -9    3    6     -3.84      0.00
   -8    3    6     -1.30      0.00
   -7    3    6      4.24      0.00
   -6    3    6     -1.93      0.00
   -5    3    6      1.76      0.00
   -4    3    6      5.62      0.00
   -3    3    6    -11.51      0.00
   -2    3    6     -0.39      0.00
   -1    3    6      0.12      0.00
    0    3    6      2.57      0.00
    1    3    6     12.57      0.00
    2    3    6     -8.46      0.00
    3    3    6     -4.95      0.00
    4    3    6     11.21      0.00
    5    3    6     -2.54      0.00
    6    3    6     -9.42      0.00
    7    3    6      2.58      0.00
    8    3    6      3.33      0.00
    9    3    6     -0.40      0.00
  -11    4    6     -2.20      0.00
  -10    4    6      0.47      0.00
   -9    4    6      1.48      0.00
   -8    4    6      0.86      0.00
   -7    4    6      0.62      0.00
   -6    4    6     -2.66      0.00
   -5    4    6     -3.90      0.00
   -4    4    6      2.55      0.00
   -3    4    6     -0.12      0.00
   -2    4    6      6.57      0.00
   -1    4    6     10.20      0.00
    0    4    6    -16.48      0.00
    1    4    6    -15.74      0.00
    2    4    6     21.57      0.00
    3    4    6      4.30      0.00
    4    4    6    -17.34      0.00
    5    4    6      5.03      0.00
    6    4    6      4.43      0.00
    7    4    6     -0.93      0.00
    8    4    6      1.14      0.00
  -11    5    6     -1.44      0.00
  -10    5    6      0.86      0.00
   -9    5    6      1.39      0.00
   -8    5    6     -3.28      0.00
   -7    5    6      0.40      0.00
   -6    5    6      5.41      0.00
   -5    5    6     -4.19      0.00
   -4    5    6      0.92      0.00
   -3    5    6      8.68      0.00
   -2    5    6    -14.77      0.00
   -1    5    6     -4.29      0.00
    0    5    6     11.71      0.00
    1    5    6      5.02      0.00
    2    5    6    -10.07      0.00
    3    5    6      1.14      0.00
    4    5    6      4.57      0.00
    5    5    6     -0.62      0.00
    6    5    6      1.02      0.00
    7    5    6     -3.74      0.00
    8    5    6     -1.33      0.00
  -11    6    6      1.39      0.00
  -10    6    6     -2.06      0.00
   -9    6    6      0.94      0.00
   -8    6    6      1.77      0.00
   -7    6    6     -2.67      0.00
   -6    6    6      0.53      0.00
   -5    6    6      3.60      0.00
   -4    6    6     -7.31      0.00
   -3    6    6      0.48      0.00
   -2    6    6      5.08      0.00
   -1    6    6     -1.78      0.00
    0    6    6      7.88      0.00
    1    6    6     -5.64      0.00
    2    6    6     -6.88      0.00
    3    6    6      5.02      0.00
    4    6    6      1.88      0.00
    5    6    6     -4.63      0.00
    6    6    6      0.65      0.00
    7    6    6      2.59      0.00
  -11    7    6      0.53      0.00
  -10    7    6      0.00      0.00
   -9    7    6     -0.77      0.00
   -8    7    6      1.86      0.00
   -7    7    6     -2.55      0.00
   -6    7    6     -1.35      0.00
   -5    7    6      4.55      0.00
   -4    7    6      0.20      0.00
   -3    7    6     -5.18      0.00
   -2    7    6      9.43      0.00
   -1    7    6     -4.77      0.00
    0    7    6    -13.05      0.00
    1    7    6     11.91      0.00
    2    7    6      5.83      0.00
    3    7    6     -8.01      0.00
    4    7    6      0.88      0.00
    5    7    6      1.78      0.00
    6    7    6     -0.31      0.00
  -11    8    6      0.58      0.00
  -10    8    6      1.83      0.00
   -9    8    6     -2.77      0.00
   -8    8    6     -0.40      0.00
   -7    8    6      4.89      0.00
   -6    8    6     -3.73      0.00
   -5    8    6     -3.37      0.00
   -4    8    6      5.72      0.00
   -3    8    6     -2.85      0.00
   -2    8    6     -7.09      0.00
   -1    8    6      7.78      0.00
    0    8    6      3.95      0.00
    1    8    6     -6.77      0.00
    2    8    6      0.02      0.00
    3    8    6      2.09      0.00
    4    8    6      0.09      0.00
    5    8    6      0.82      0.00
  -11    9    6     -1.53      0.00
  -10    9    6     -0.30      0.00
   -9    9    6      1.74      0.00
   -8    9    6     -1.65      0.00
   -7    9    6      0.00      0.00
   -6    9    6      2.22      0.00
   -5    9    6     -0.88      0.00
   -4    9    6     -1.14      0.00
   -3    9    6      3.55      0.00
   -2    9    6     -1.44      0.00
   -1    9    6      0.24      0.00
    0    9    6     -1.53      0.00
    1    9    6     -1.49      0.00
    2    9    6      2.56      0.00
    3    9    6      0.58      0.00
    4    9    6     -1.51      0.00
  -10   10    6     -0.36      0.00
   -9   10    6      1.35      0.00
   -8   10    6     -1.96      0.00
   -7   10    6     -1.12      0.00
   -6   10    6      2.59      0.00
   -5   10    6     -0.67      0.00
   -4   10    6     -1.59      0.00
   -3   10    6      2.17      0.00
   -2   10    6     -0.29      0.00
   -1   10    6     -3.91      0.00
    0   10    6      5.42      0.00
    1   10    6      1.65      0.00
    2   10    6     -3.64      0.00
    3   10    6     -0.05      0.00
  -10   11    6     -1.41      0.00
   -9   11    6     -0.85      0.00
   -8   11    6      2.49      0.00
   -7   11    6     -2.49      0.00
   -6   11    6     -1.67      0.00
   -5   11    6      1.93      0.00
   -4   11    6     -0.13      0.00
   -3   11    6     -2.02      0.00
   -2   11    6      2.19      0.00
   -1   11    6      1.00      0.00
    0   11    6     -2.90      0.00
    1   11    6      0.38      0.00
    2   11    6      0.48      0.00
   -9   12    6      0.05      0.00
   -8   12    6      0.51      0.00
   -7   12    6      1.03      0.00
   -6   12    6     -1.14      0.00
   -5   12    6     -0.06      0.00
   -4   12    6      0.23      0.00
   -3   12    6      0.09      0.00
   -2   12    6      1.07      0.00
   -1   12    6     -0.69      0.00
    0   12    6     -0.77      0.00
    1   12    6      0.25      0.00
   -8   13    6      0.09      0.00
   -7   13    6      1.68      0.00
   -6   13    6      0.35      0.00
   -5   13    6     -0.68      0.00
   -4   13    6      1.80      0.00
   -3   13    6     -0.55      0.00
   -2   13    6     -1.15      0.00
   -1   13    6      0.98      0.00
    2  -14    7     -1.80      0.00
    3  -14    7      1.72      0.00
    4  -14    7      2.08      0.00
    5  -14    7     -1.30      0.00
    6  -14    7      0.56      0.00
    7  -14    7     -0.29      0.00
    0  -13    7     -1.57      0.00
    1  -13    7     -0.19      0.00
    2  -13    7      1.20      0.00
    3  -13    7      0.35      0.00
    4  -13    7      0.58      0.00
    5  -13    7     -0.72      0.00
    6  -13    7     -2.99      0.00
    7  -13    7      1.94      0.00
    8  -13    7      1.62      0.00
   -2  -12    7     -1.23      0.00
   -1  -12    7     -0.52      0.00
    0  -12    7      0.12      0.00
    1  -12    7     -0.13      0.00
    2  -12    7      1.95      0.00
    3  -12    7     -2.57      0.00
    4  -12    7     -2.51      0.00
    5  -12    7      3.90      0.00
    6  -12    7      1.88      0.00
    7  -12    7     -3.09      0.00
    8  -12    7      0.15      0.00
    9  -12    7      0.45      0.00
   -3  -11    7      0.23      0.00
   -2  -11    7     -2.25      0.00
   -1  -11    7      1.91      0.00
    0  -11    7      3.43      0.00
    1  -11    7     -2.14      0.00
    2  -11    7     -1.92      0.00
    3  -11    7      1.64      0.00
    4  -11    7     -0.87      0.00
    5  -11    7     -0.26      0.00
    6  -11    7      0.66      0.00
    7  -11    7     -1.67      0.00
    8  -11    7     -0.21      0.00
    9  -11    7      2.44      0.00
   10  -11    7     -0.50      0.00
   -4  -10    7     -1.01      0.00
   -3  -10    7      2.11      0.00
   -2  -10    7      3.36      0.00
   -1  -10    7     -3.71      0.00
    0  -10    7     -1.92      0.00
    1  -10    7      0.78      0.00
    2  -10    7     -1.28      0.00
    3  -10    7      4.45      0.00
    4  -10    7      0.94      0.00
    5  -10    7     -5.38      0.00
    6  -10    7      2.61      0.00
    7  -10    7      3.29      0.00
    8  -10    7     -3.66      0.00
    9  -10    7     -0.92      0.00
   10  -10    7      0.82      0.00
   -5   -9    7      0.39      0.00
   -4   -9    7      1.05      0.00
   -3   -9    7     -2.81      0.00
   -2   -9    7      0.91      0.00
   -1   -9    7      0.07      0.00
    0   -9    7     -0.87      0.00
    1   -9    7      5.78      0.00
    2   -9    7     -0.58      0.00
    3   -9    7     -7.01      0.00
    4   -9    7      3.70      0.00
    5   -9    7      3.37      0.00
    6   -9    7     -5.88      0.00
    7   -9    7      1.11      0.00
    8   -9    7      2.72      0.00
    9   -9    7     -1.61      0.00
   10   -9    7      1.90      0.00
   11   -9    7     -0.17      0.00
   -6   -8    7      0.07      0.00
   -5   -8    7     -0.10      0.00
   -4   -8    7      0.06      0.00
   -3   -8    7     -1.29      0.00
   -2   -8    7      0.74      0.00
   -1   -8    7      4.27      0.00
    0   -8    7     -2.53      0.00
    1   -8    7     -5.78      0.00
    2   -8    7      3.71      0.00
    3   -8    7      0.99      0.00
    4   -8    7     -2.80      0.00
    5   -8    7      1.62      0.00
    6   -8    7      1.42      0.00
    7   -8    7     -1.45      0.00
    8   -8    7      1.93      0.00
    9   -8    7     -2.07      0.00
   10   -8    7     -3.13      0.00
   11   -8    7      2.97      0.00
   -7   -7    7     -0.39      0.00
   -6   -7    7      0.97      0.00
   -5   -7    7     -1.16      0.00
   -4   -7    7      2.75      0.00
   -3   -7    7      0.42      0.00
   -2   -7    7     -4.70      0.00
   -1   -7    7     -0.93      0.00
    0   -7    7      2.06      0.00
    1   -7    7      0.54      0.00
    2   -7    7      4.86      0.00
    3   -7    7     -1.26      0.00
    4   -7    7     -6.44      0.00
    5   -7    7      1.88      0.00
    6   -7    7      3.92      0.00
    7   -7    7     -2.51      0.00
    8   -7    7     -2.07      0.00
    9   -7    7      2.85      0.00
   10   -7    7      0.97      0.00
   11   -7    7     -0.29      0.00
   -8   -6    7      0.05      0.00
   -7   -6    7     -0.38      0.00
   -6   -6    7      1.71      0.00
   -5   -6    7     -1.00      0.00
   -4   -6    7     -2.71      0.00
   -3   -6    7      3.74      0.00
   -2   -6    7     -0.51      0.00
   -1   -6    7     -2.56      0.00
    0   -6    7      7.56      0.00
    1   -6    7     -3.78      0.00
    2   -6    7    -13.86      0.00
    3   -6    7     10.29      0.00
    4   -6    7      6.16      0.00
    5   -6    7     -5.08      0.00
    6   -6    7     -2.54      0.00
    7   -6    7      0.76      0.00
    8   -6    7      1.90      0.00
    9   -6    7      3.10      0.00
   10   -6    7     -3.03      0.00
   11   -6    7     -2.77      0.00
   -8   -5    7      1.63      0.00
   -7   -5    7      0.48      0.00
   -6   -5    7     -0.87      0.00
   -5   -5    7      0.70      0.00
   -4   -5    7     -3.24      0.00
   -3   -5    7      0.77      0.00
   -2   -5    7      6.92      0.00
   -1   -5    7     -3.27      0.00
    0   -5    7    -12.87      0.00
    1   -5    7      9.23      0.00
    2   -5    7      7.00      0.00
    3   -5    7     -2.73      0.00
    4   -5    7      1.76      0.00
    5   -5    7     -6.30      0.00
    6   -5    7      1.50      0.00
    7   -5    7      4.87      0.00
    8   -5    7     -4.90      0.00
    9   -5    7     -2.70      0.00
   10   -5    7      6.39      0.00
   -9   -4    7     -0.16      0.00
   -8   -4    7     -0.72      0.00
   -7   -4    7     -0.83      0.00
   -6   -4    7     -2.52      0.00
   -5   -4    7      4.50      0.00
   -4   -4    7      2.12      0.00
   -3   -4    7     -7.11      0.00
   -2   -4    7      0.03      0.00
   -1   -4    7      5.44      0.00
    0   -4    7      4.68      0.00
    1   -4    7      1.41      0.00
    2   -4    7     -2.23      0.00
    3   -4    7    -16.38      0.00
    4   -4    7      2.04      0.00
    5   -4    7     12.98      0.00
    6   -4    7     -2.18      0.00
    7   -4    7     -3.86      0.00
    8   -4    7      2.77      0.00
    9   -4    7     -2.12      0.00
   10   -4    7     -2.28      0.00
   11   -4    7      2.01      0.00
   -9   -3    7     -1.81      0.00
   -8   -3    7     -1.10      0.00
   -7   -3    7      4.08      0.00
   -6   -3    7     -0.03      0.00
   -5   -3    7     -3.76      0.00
   -4   -3    7      7.15      0.00
   -3   -3    7     -2.28      0.00
   -2   -3    7    -10.73      0.00
   -1   -3    7     10.06      0.00
    0   -3    7      1.31      0.00
    1   -3    7    -16.62      0.00
    2   -3    7     10.63      0.00
    3   -3    7     12.79      0.00
    4   -3    7     -4.06      0.00
    5   -3    7     -3.85      0.00
    6   -3    7     -4.52      0.00
    7   -3    7      2.29      0.00
    8   -3    7      3.92      0.00
    9   -3    7     -0.95      0.00
   10   -3    7     -3.41      0.00
   11   -3    7      1.18      0.00
  -10   -2    7      0.20      0.00
   -9   -2    7      4.23      0.00
   -8   -2    7     -0.65      0.00
   -7   -2    7     -2.81      0.00
   -6   -2    7      2.26      0.00
   -5   -2    7     -5.09      0.00
   -4   -2    7     -5.35      0.00
   -3   -2    7     14.40      0.00
   -2   -2    7      4.63      0.00
   -1   -2    7    -18.19      0.00
    0   -2    7      4.02      0.00
    1   -2    7      9.95      0.00
    2   -2    7     -7.23      0.00
    3   -2    7      5.47      0.00
    4   -2    7    -11.29      0.00
    5   -2    7      0.33      0.00
    6   -2    7     12.34      0.00
    7   -2    7     -7.38      0.00
    8   -2    7     -2.22      0.00
    9   -2    7      6.91      0.00
   10   -2    7     -0.03      0.00
  -10   -1    7     -0.88      0.00
   -9   -1    7     -1.28      0.00
   -8   -1    7     -0.51      0.00
   -7   -1    7     -2.83      0.00
   -6   -1    7      3.43      0.00
   -5   -1    7      6.27      0.00
[truncated: 120,065 more chars]
